# Supplementary material for: Effects of brain endurance training on physical and cognitive performance in athletes and physically active individuals: a systematic review
Source: Front Psychol. 2026 Jun 1;17:1828644. doi: 10.3389/fpsyg.2026.1828644 (PMC13265369; doi:10.3389/fpsyg.2026.1828644)
Supplement: Supplementary file 1 [file Data_Sheet_1.ZIP]

Archive with 10 entries (9 files):
- Supplementary File 2/
- __MACOSX/._Supplementary File 2
- Supplementary File 2/.DS_Store
- __MACOSX/Supplementary File 2/._.DS_Store
- Supplementary File 2/Supplementary File S2-PRISMA_2020_abstract_checklist.pdf
- __MACOSX/Supplementary File 2/._Supplementary File S2-PRISMA_2020_abstract_checklist.pdf
- Supplementary File 2/Search strategy by databases.pdf
- __MACOSX/Supplementary File 2/._Search strategy by databases.pdf
- Supplementary File 2/Supplementary File S3-PRISMA_2020_checklist.pdf
- __MACOSX/Supplementary File 2/._Supplementary File S3-PRISMA_2020_checklist.pdf
