# Supplementary material for: Effects of brain endurance training on physical and cognitive performance in athletes and physically active individuals: a systematic review
Source: Front Psychol. 2026 Jun 1;17:1828644. doi: 10.3389/fpsyg.2026.1828644 (PMC13265369; doi:10.3389/fpsyg.2026.1828644)
Supplement: Supplementary file 2 [file Data_Sheet_2.ZIP]

Archive with 50 entries (42 files):
- Supplementary File 3/
- Supplementary File 3/.DS_Store
- __MACOSX/Supplementary File 3/._.DS_Store
- Supplementary File 3/Supplementary File S2-PRISMA_2020_abstract_checklist.pdf
- __MACOSX/Supplementary File 3/._Supplementary File S2-PRISMA_2020_abstract_checklist.pdf
- Supplementary File 3/Search strategy by databases.pdf
- __MACOSX/Supplementary File 3/._Search strategy by databases.pdf
- Supplementary File 3/Supplementary File S3-PRISMA_2020_checklist.pdf
- __MACOSX/Supplementary File 3/._Supplementary File S3-PRISMA_2020_checklist.pdf
- Supplementary File 3/Original database search histories/
- Supplementary File 3/Detailed search strategies and records retrieved from each database.xlsx
- __MACOSX/Supplementary File 3/._Detailed search strategies and records retrieved from each database.xlsx
- Supplementary File 3/Original database search histories/SPORTDiscus/
- Supplementary File 3/Original database search histories/.DS_Store
- __MACOSX/Supplementary File 3/Original database search histories/._.DS_Store
- Supplementary File 3/Original database search histories/Cochrance/
- Supplementary File 3/Original database search histories/Scopus/
- Supplementary File 3/Original database search histories/WOS/
- Supplementary File 3/Original database search histories/pubmed/
- Supplementary File 3/Original database search histories/Embase/
- Supplementary File 3/Original database search histories/SPORTDiscus/17EBSCO-SPORTDiscusExport-01_16_2026.ris
- __MACOSX/Supplementary File 3/Original database search histories/SPORTDiscus/._17EBSCO-SPORTDiscusExport-01_16_2026.ris
- Supplementary File 3/Original database search histories/SPORTDiscus/Ebsco SPORTDiscus17 serch history.pdf
- __MACOSX/Supplementary File 3/Original database search histories/SPORTDiscus/._Ebsco SPORTDiscus17 serch history.pdf
- Supplementary File 3/Original database search histories/Cochrance/cochrance342.ris
- __MACOSX/Supplementary File 3/Original database search histories/Cochrance/._cochrance342.ris
- Supplementary File 3/Original database search histories/Cochrance/cochrance342search.txt
- __MACOSX/Supplementary File 3/Original database search histories/Cochrance/._cochrance342search.txt
- Supplementary File 3/Original database search histories/Scopus/.DS_Store
- __MACOSX/Supplementary File 3/Original database search histories/Scopus/._.DS_Store
- Supplementary File 3/Original database search histories/Scopus/scopus_export_Jan 16-2026_12.ris
- __MACOSX/Supplementary File 3/Original database search histories/Scopus/._scopus_export_Jan 16-2026_12.ris
- Supplementary File 3/Original database search histories/Scopus/Scopus12serch history.pdf
- __MACOSX/Supplementary File 3/Original database search histories/Scopus/._Scopus12serch history.pdf
- Supplementary File 3/Original database search histories/WOS/WOS1121.ciw
- __MACOSX/Supplementary File 3/Original database search histories/WOS/._WOS1121.ciw
- Supplementary File 3/Original database search histories/WOS/WOS1121.pdf
- __MACOSX/Supplementary File 3/Original database search histories/WOS/._WOS1121.pdf
- Supplementary File 3/Original database search histories/pubmed/.DS_Store
- __MACOSX/Supplementary File 3/Original database search histories/pubmed/._.DS_Store
- Supplementary File 3/Original database search histories/pubmed/pubmed-91-set.nbib
- __MACOSX/Supplementary File 3/Original database search histories/pubmed/._pubmed-91-set.nbib
- Supplementary File 3/Original database search histories/pubmed/PubMedSearchHistory.csv
- __MACOSX/Supplementary File 3/Original database search histories/pubmed/._PubMedSearchHistory.csv
- Supplementary File 3/Original database search histories/pubmed/pubmed-91.txt
- __MACOSX/Supplementary File 3/Original database search histories/pubmed/._pubmed-91.txt
- Supplementary File 3/Original database search histories/Embase/Embase197.html
- __MACOSX/Supplementary File 3/Original database search histories/Embase/._Embase197.html
- Supplementary File 3/Original database search histories/Embase/Embase197.ris
- __MACOSX/Supplementary File 3/Original database search histories/Embase/._Embase197.ris
