# Supplementary material for: Effects of brain endurance training on physical and cognitive performance in athletes and physically active individuals: a systematic review
Source: Front Psychol. 2026 Jun 1;17:1828644. doi: 10.3389/fpsyg.2026.1828644 (PMC13265369; doi:10.3389/fpsyg.2026.1828644)
Supplement: Supplementary file 2 [file Data_Sheet_2.ZIP › Supplementary File 3/Detailed search strategies and records retrieved from each database.xlsx]

## Sheet: Sheet1
Database	Search date	Search strategy	Records retrieved
PubMed	2026-01-15	(("brain endurance training"[Title/Abstract] OR "cognitive endurance training"[Title/Abstract] OR "mental endurance training"[Title/Abstract] OR "cognitive fatigue training"[Title/Abstract] OR "mental fatigue training"[Title/Abstract] OR (("mental fatigue"[Title/Abstract] OR "cognitive fatigue"[Title/Abstract]) AND training[Title/Abstract]))AND("Athletic Performance"[Mesh] OR "athletic performanc…	n = 91
Scopus	2026-01-16	TITLE-ABS-KEY("brain endurance training" OR "cognitive endurance training" OR "mental endurance training" OR "cognitive fatigue training" OR "mental fatigue training") AND TITLE-ABS-KEY("athletic performance" OR "sport performance" OR "sports performance" OR "physical performance" OR "technical performance") AND TITLE-ABS-KEY(athlete* OR player* OR sport*)	n = 12
SPORTDiscus	2026-01-16	TX ("brain endurance training" OR "cognitive endurance training"	n = 17
Cochrane Library	2026-01-15	OR "mental endurance training")AND TX (performance OR athlete* OR sport OR endurance OR cognition)	n = 342
Embase	2026-01-15	('brain endurance training':ti,ab,kw OR 'cognitive endurance training':ti,ab,kw OR 'mental endurance training':ti,ab,kw) AND ('athletic performance':ti,ab,kw OR 'sport performance':ti,ab,kw OR 'physical performance':ti,ab,kw OR athlete*:ti,ab,kw OR sport*:ti,ab,kw)	n = 197
WOS	2026-01-16	TS= ("brain endurance training" OR "cognitive endurance training" OR "mental endurance training" OR "cognitive fatigue training" OR "mental fatigue training") AND TS=("athletic performance" OR "sport performance" OR "physical performance" OR "technical performance" OR "decision making" OR "reaction time") AND TS=(athlete OR athletes OR sport*)	n = 1121
