# Supplementary material for: Effects of brain endurance training on physical and cognitive performance in athletes and physically active individuals: a systematic review
Source: Front Psychol. 2026 Jun 1;17:1828644. doi: 10.3389/fpsyg.2026.1828644 (PMC13265369; doi:10.3389/fpsyg.2026.1828644)
Supplement: Supplementary file 2 [file Data_Sheet_2.ZIP › Supplementary File 3/Original database search histories/SPORTDiscus/17EBSCO-SPORTDiscusExport-01_16_2026.ris]

TY  - JOUR
AB  - Mental fatigue (MF) impairs endurance exercise performance. Brain endurance training (BET) describes the systematic repetition of mentally-fatiguing cognitive tasks designed to build resilience to MF and improve endurance performance. Evidence to date shows that mental training during physical training can benefit post-training exercise performance, however, this concurrent BET approach may not be practical for all settings. Therefore, the current study evaluated the effects of mental training before physical training (prior BET) on exercise performance. A randomised control trial design: pre-test, training (BET, control), post-test. During the pre-test and post-test sessions, participants performed a 5-min rhythmic handgrip task requiring the generation of as much force as possible, a 20-min 2-back working memory task, and another 5-min rhythmic handgrip task. Participants were randomly assigned to a BET (n = 12) or control group (n = 12). Both groups completed the same submaximal rhythmic handgrip training for five weeks (four sessions per week). The BET group also completed 20-min cognitive training (2-back working memory task, incongruent colour-word Stroop task) before each submaximal exercise training session. Endurance performance improved more (p < 0.05) following BET (24%) than physical training alone (12%). Compared to the control group, the BET group showed higher prefrontal oxygenation during the post-test exercise tasks (p < 0.05). Both groups were characterised by the same exertion, motivation, heart rate, and heart rate variability. Mental training before physical training improves endurance performance greater than physical training alone. The benefits of prior BET may be explained, at least in part, by improved prefrontal oxygenation. Highlights This study provides further evidence that brain endurance training (BET) improves performance over matched physical training. Prior BET (i.e. engaging in mentally demanding cognitive tasks before physical training) offers another option to enhance fatigue resilience, which expands the use of BET to more sports and potentially higher intensity training where concurrent BET will not be practical. The benefits of prior BET may be explained, at least in part, by improved prefrontal oxygenation. ABSTRACT FROM AUTHOR
AN  - 164784645
ID  - 164784645
AU  - Dallaway, Neil
AU  - Lucas, Sam
AU  - Marks, Joesph
AU  - Ring, Christopher
DB  - SPORTDiscus with Full Text
DO  - 10.1080/17461391.2022.2153231
DP  - EBSCOhost
EP  - 1278
IS  - 7
JO  - European Journal of Sport Science
KW  - BRAIN physiology
KW  - GRIP strength
KW  - MEMORY
KW  - ENDURANCE sports training
KW  - EXERCISE physiology
KW  - PHYSICAL fitness
KW  - RANDOMIZED controlled trials
KW  - REACTIVE oxygen species
KW  - OXYGEN in the body
KW  - NEAR infrared spectroscopy
KW  - TASK performance
KW  - PRE-tests & post-tests
KW  - DESCRIPTIVE statistics
KW  - STATISTICAL sampling
KW  - MENTAL fatigue
LA  - English
SN  - 17461391
SP  - 1269
TI  - Prior brain endurance training improves endurance exercise performance.
UR  - http://research.ebsco.com/linkprocessor/plink?id=abbd152f-b254-35b9-94e2-ad12e18baaea
VL  - 23
Y1  - 2023/07/01/Jul2023
ER  - 

TY  - JOUR
AB  - Evidence that mental fatigue impairs sport performance has created a demand for countermeasures. We examined the effects of brain endurance training, a form of fatigue-inoculation, on shot performance in grassroots padel players. A pre-, mid- and post-test design, with participants randomized to brain endurance training (n = 30) or control (n = 31) groups. During testing, participants completed a Padel Stroke Performance Test, before and after a demanding 30-min cognitive task (Stroop). Training comprised 3 sessions/week for 6 weeks. In each training session, participants completed 10-min warm-up, 15-min technical drills, 15-min tactical drills, and 20-min simulated games. These physical activities were intermixed with short 4-min periods of Stroop (brain endurance training group) or rest (control group) totaling 20-min. Performance was measured by shot speed and accuracy of padel strokes. Mental fatigue indices were measured before and after the Stroop task using a visual analog scale rating, a psychomotor vigilance task, and a go/no-go task. During testing, the 30-min Stroop task elicited a state of mental fatigue, confirmed by higher subjective ratings, slower responses during the psychomotor vigilance task, and slower saccade latencies during the go/no go task. Compared to pre-testing, in mid- and post-testing, the brain endurance training group hit progressively faster and more accurate padel shots after the Stroop task compared to controls. Brain endurance training enhanced skill-based psychomotor performance when fatigued compared to standard padel training. Brain endurance training is a countermeasure that promotes mental fatigue durability. ABSTRACT FROM AUTHOR
AN  - 165040827
ID  - 165040827
AU  - Díaz-García, Jesús
AU  - García-Calvo, Tomás
AU  - Manzano-Rodríguez, David
AU  - López-Gajardo, Miguel Ángel
AU  - Parraca, José Alberto
AU  - Ring, Christopher
DB  - SPORTDiscus with Full Text
DO  - 10.1016/j.jsams.2023.06.002
DP  - EBSCOhost
EP  - 393
IS  - 7
JO  - Journal of Science & Medicine in Sport
KW  - COGNITIVE ability
KW  - PERCEPTUAL motor learning
KW  - FATIGUE (Physiology)
KW  - GRASSROOTS movements
KW  - REPRISALS (International relations)
LA  - English
SN  - 14402440
SP  - 386
TI  - Brain endurance training improves shot speed and accuracy in grassroots padel players.
UR  - http://research.ebsco.com/linkprocessor/plink?id=82256893-0261-3bd8-ad6c-6e76b69b4cd8
VL  - 26
Y1  - 2023/07/01/Jul2023
ER  - 

TY  - JOUR
AB  - As a member of the growth factor family, brain-derived neurotrophic factor (BDNF) has been identified as an important mediator of neuronal health. The purpose of this investigation was to determine the effects of an endurance training program on basal levels of BDNF. Eighteen physically active subjects completed a 12-wk supervised jogging class (3x/wk, 30 min/session, 65-70% HR max). A graded exercise test was conducted before and after the training program to determine maximal oxygen consumption (VO<sub>2</sub> max) and maximal work rate (WR max) on a cycle ergometer. Blood samples for basal serum BDNF and cortisol (COR) were also obtained before, at the mid-point, and after the training program. Training resulted in a significant increase (P<0.05) in VO<sub>2</sub> max and WR max. Both BDNF and COR were unchanged (P>0.05) in response to the training program. It was concluded that aerobic exercise training of this intensity, frequency, and duration did not provide an adequate training stimulus to result in a significant upregulation of basal BDNF. ABSTRACT FROM AUTHOR
AN  - 82584456
ID  - 82584456
AU  - Williams, James S.
AU  - Ferris, Lee T.
DB  - SPORTDiscus with Full Text
DP  - EBSCOhost
EP  - 17
IS  - 4
JO  - Journal of Exercise Physiology Online
KW  - PHYSICAL fitness
KW  - EXERCISE
KW  - GROWTH factors
KW  - TRAINING
KW  - BRAIN-derived neurotrophic factor
KW  - NEURAL physiology
LA  - English
SN  - 10979751
SP  - 11
TI  - Effects of Endurance Exercise Training on Brain-Derived Neurotrophic Factor.
UR  - http://research.ebsco.com/linkprocessor/plink?id=e035bd78-6324-3cb8-a7d9-faea0aadeeb8
VL  - 15
Y1  - 2012/08/01/Aug2012
ER  - 

TY  - JOUR
AB  - Supplemental Digital Content is Available in the Text. Dallaway, N, Mortimer, H, Gore, A, and Ring, C. Brain endurance training improves dynamic calisthenic exercise and benefits novel exercise and cognitive performance: Evidence of performance enhancement and near transfer of training. J Strength Cond Res 38(10): 1704–1713, 2024—The purpose of this dual study was to evaluate whether brain endurance training (BET)—a mental fatigue countermeasure involving physical and cognitive training—enhanced exercise compared with physical training alone. Two studies (N = 29) used a pretest/training/posttest design, with participants randomized to BET or control groups. During testing, participants performed calisthenic exercises (study 1: press-ups, wall sit, and plank; study 2: burpees, jump squats, leg raises, press-ups, and plank) to failure before and after completing 20-minute cognitive tasks (study 1: memory updating; study 2: memory updating, response inhibition, and nonexecutive functions). Training comprised 3 sessions per week for 4 weeks. In study 1 training sessions, participants completed 2 submaximal exercise sets; each exercise was followed by a 3-minute cognitive task with high (BET) or low (control) cognitive loads. In study 2 training sessions, participants completed 1 submaximal exercise set; after 12-minute cognitive tasks (BET) or rest (control), each exercise was preceded by a 3-minute cognitive task (BET) or rest (control). These cognitive tasks involved response inhibition and memory updating. Performance (exercise repetitions/duration), perceived exertion, and mental fatigue were assessed. In pretesting, exercise performance was matched between groups. In posttesting, BET groups performed more dynamic exercises than control groups but the same number of static exercises. Cognitive task performance was either greater for BET or not different between groups. Neither perceived exertion nor mental fatigue differed between groups and tests. Brain endurance training enhanced dynamic but not static calisthenic exercise performance compared with physical training alongside near transfer of training benefits for novel physical and cognitive task performance. ABSTRACT FROM AUTHOR
AN  - 183176786
ID  - 183176786
AU  - Dallaway, Neil
AU  - Mortimer, Hannah
AU  - Gore, Amy
AU  - Ring, Christopher
DB  - SPORTDiscus with Full Text
DO  - 10.1519/JSC.0000000000004857
DP  - EBSCOhost
EP  - 1713
IS  - 10
JO  - Journal of Strength & Conditioning Research
KW  - CALISTHENICS
KW  - EXERCISE physiology
KW  - RANDOMIZED controlled trials
KW  - ENDURANCE sports training
KW  - BODY movement
KW  - STATISTICAL sampling
KW  - MENTAL fatigue
KW  - PRE-tests & post-tests
LA  - English
SN  - 10648011
SP  - 1704
TI  - Brain Endurance Training Improves Dynamic Calisthenic Exercise and Benefits Novel Exercise and Cognitive Performance: Evidence of Performance Enhancement and Near Transfer of Training.
UR  - http://research.ebsco.com/linkprocessor/plink?id=b2d88d15-e440-37e6-97b5-7bae04d32f52
VL  - 39
Y1  - 2024/10/01/Oct2024
ER  - 

TY  - JOUR
AB  - A correction to the article "Effects of 5-Week Brain Endurance Training on Fatigue and Performance in Elite Youth Epée Fencers," published online on May 22, 2025 is presented.
AN  - 186051888
ID  - 186051888
DB  - SPORTDiscus with Full Text
DO  - 10.1123/ijspp.2025-0237
DP  - EBSCOhost
EP  - 1021
IS  - 7
JO  - International Journal of Sports Physiology & Performance
KW  - ENDURANCE sports training
KW  - ATHLETIC ability
LA  - English
SN  - 15550265
SP  - 1021
TI  - Erratum. Effects of 5-Week Brain Endurance Training on Fatigue and Performance in Elite Youth Epée Fencers.
UR  - http://research.ebsco.com/linkprocessor/plink?id=5a6e1ac7-f9d9-3c75-a117-70f27692f264
VL  - 20
Y1  - 2025/07/01/Jul2025
ER  - 

TY  - JOUR
AB  - <bold>Objectives: </bold>Mental fatigue impairs endurance exercise. Brain endurance training (BET) - engaging in cognitively fatiguing tasks during exercise - can develop resilience to mental fatigue and improve physical performance over physical training alone. The mechanism for this effect is unknown. This experiment examines if BET enhances performance over physical training and investigates potential underlying physiological mechanisms.<bold>Design: </bold>A mixed design randomised control trial.<bold>Methods: </bold>Pre- and post-testing: 36 participants completed dynamic rhythmic muscular endurance handgrip tasks requiring generation of as much force as possible once a second for 300s, performed under 3 counterbalanced conditions: following 600s of a 2-back memory/attention task (subsequent); while performing a 2-back task (concurrent); and on its own (solo). Cardiac activity, electromyographic forearm activity, pre-frontal cerebral haemodynamics (near infrared spectroscopy), and force were recorded. Training: Participants (randomised to a Control or BET group) completed 24 (6 weeks) submaximal hand contractions sessions. The BET group also completed concurrent cognitive tasks (2-back, Stroop). Measures of motivation, physical and mental exertion and mental fatigue were collected throughout.<bold>Results: </bold>Endurance performance, across the 3 tasks, improved more following BET (32%) than Control (12%) (p<0.05). The better performance following BET occurred with a higher pre-frontal oxygenation during the post-training physical tasks over time relative to Control (p<0.05).<bold>Conclusions: </bold>Concurrent BET improved endurance performance over physical training alone. This was accompanied by a training-induced maintenance of pre-frontal oxygenation, suggestive of reduced mental effort during physical activity. ABSTRACT FROM AUTHOR
AN  - 148860379
ID  - 148860379
AU  - Dallaway, Neil
AU  - Lucas, Samuel J.E.
AU  - Ring, Christopher
DB  - SPORTDiscus with Full Text
DO  - 10.1016/j.jsams.2020.10.008
DP  - EBSCOhost
EP  - 411
IS  - 4
JO  - Journal of Science & Medicine in Sport
KW  - EXERCISE
KW  - HEART diseases
KW  - HYPERBARIC oxygenation
KW  - MENTAL fatigue
KW  - PREFRONTAL cortex
LA  - English
SN  - 14402440
SP  - 405
TI  - Concurrent brain endurance training improves endurance exercise performance.
UR  - http://research.ebsco.com/linkprocessor/plink?id=c8b80bb7-0f4f-3c38-9698-076e4f5e3ca8
VL  - 24
Y1  - 2021/04/01/Apr2021
ER  - 

TY  - JOUR
AB  - Evidence continues to develop regarding the positive connection between chronic physical activity and brain health. Brain derived neurotropic factor (BDNF) works collaboratively with other growth factors to encourage exercise-induced enhancements in cognitive function, neuronal growth, learning, memory, and overall brain health. However, the optimal stimulus and processes by which BDNF is enhanced has not yet been firmly established. PURPOSE: To compare the effects of 16 weeks aerobic (AT) or resistance training (RT) on mRNA concentrations in monocytes and basal plasma BDNF in sedentary middle-aged females. METHODS: Twenty-six untrained overweight female participants (age: 51.1±4.2 years, weight: 69±5.4 kg and BMI: 27.1±2.1 kg/m2) were randomly assigned to AT, RT, or control (C) groups. Blood samples and body composition were collected at baseline and 48-h after the last training session. Participants in the AT and RT groups exercised three times a week for 16-weeks under the supervision of exercise specialists. RESULTS: There were significant group x time interactions (p < 0.05) for both plasma and mRNA concentrations of BDNF which significantly increased in both AT (plasma: 423 ± 13 pg/ml, p < 0.001; mRNA: 1.9 ± 2.9, p < 0.044) and RT (plasma: 610± 22.3 pg/ml, p < 0.001; mRNA: 0.6 ± 0.7, p < 0.039) when compared to C. There was also a significant group x time interaction (p < 0.05) for body fat percentage, which was significantly decreased in both AT (-1.8 ± 0.8 %, p < 0.001) and RT (-1.2± 1.5 %, p < 0.043) compared to the control group There were no significant differences between AT- and RT-induced improvements. There was a significant correlation between changes in plasma concentrations of BDNF and monocyte mRNA of BDNF (r = 0.506; p < 0.05). CONCLUSIONS: Sixteen weeks of chronic AT or RT increased basal BDNF monocyte mRNA, a key moderator of brain health, expression and plasma concentrations in sedentary middleaged females. Future research is important to examine the effects of different exercise intensities, durations, frequencies, and exercise types on plasma BDNF concentrations. ABSTRACT FROM AUTHOR
AN  - 152582144
ID  - 152582144
AU  - Freeman, Alexander
AU  - Allnutt, Amy
AU  - Bagheri, Reza
AU  - Wong, Alexei
AU  - Ashtary-Larky, Damoon
AU  - Rashidlamir, Amir
AU  - Figueroa, Arturo
DB  - SPORTDiscus with Full Text
DO  - 10.1249/01.mss.0000761788.16473.82
DP  - EBSCOhost
EP  - 236
IS  - 8S
JO  - Medicine & Science in Sports & Exercise
KW  - RESISTANCE training
KW  - SEDENTARY lifestyles
KW  - ENDURANCE sports training
KW  - AEROBIC exercises
KW  - CONFERENCES & conventions
KW  - MESSENGER RNA
KW  - MONOCYTES
KW  - BLOOD
KW  - BRAIN-derived neurotrophic factor
KW  - MIDDLE age
LA  - English
SN  - 01959131
SP  - 236
TI  - Resistance Or Endurance Training Increases Brain-derived Neurotrophic Factor Concentrations In Middle Age Females.
UR  - http://research.ebsco.com/linkprocessor/plink?id=e61b574c-ba0a-3466-a1ec-e4711f21c253
VL  - 53
Y1  - 2021/08/02/2021 Supplement
ER  - 

TY  - JOUR
AB  - The article discusses the expansion of traditional endurance performance models by incorporating cognitive factors such as durability, fatigability, repeatability, and resilience, as highlighted in a recent viewpoint by Meixner et al. It emphasizes the significant role of the brain in endurance performance, particularly the effects of cognitive fatigue and the potential benefits of brain endurance training (BET). Evidence suggests that cognitive functions can influence physical performance, and integrating standardized neuropsychological tasks into training and assessment may enhance athletes' cognitive skills and overall performance. The article advocates for a more holistic approach to endurance modeling that recognizes the brain's contribution alongside physiological measures. Extracted from the article
AN  - 190560330
ID  - 190560330
AU  - Marocolo, Moacir
AU  - Hohl, Rodrigo
DB  - SPORTDiscus with Full Text
DO  - 10.1152/japplphysiol.00666.2025
DP  - EBSCOhost
EP  - 2
IS  - 6
JO  - Journal of Applied Physiology
KW  - ENDURANCE sports
KW  - COGNITIVE training
KW  - ATHLETE training
KW  - MENTAL fatigue
KW  - NEUROPSYCHOLOGICAL tests
KW  - COGNITIVE neuroscience
LA  - English
SN  - 87507587
SP  - 1
TI  - Toward cognitive neuropsychology and the need to integrate brain endurance training into the framework of endurance performance.
UR  - http://research.ebsco.com/linkprocessor/plink?id=be5735b0-742a-3a15-963b-9bdd952e41ee
VL  - 139
Y1  - 2025/12/01/Dec2025
ER  - 

TY  - JOUR
AB  - A correction to the article "Erratum. Effects of 5-Week Brain Endurance Training on Fatigue and Performance in Elite Youth Epée Fencers," published online on May 22, 2025 is presented.
AN  - 186051901
ID  - 186051901
DB  - SPORTDiscus with Full Text
DO  - 10.1123/ijspp.2025-0237
DP  - EBSCOhost
EP  - 1021
IS  - 7
JO  - International Journal of Sports Physiology & Performance
KW  - BRAIN physiology
KW  - EXERCISE physiology
KW  - VISUAL analog scale
KW  - RANDOMIZED controlled trials
KW  - PHYSICAL training & conditioning
KW  - PSYCHOLOGY of movement
KW  - ENDURANCE sports training
KW  - FENCING
KW  - RESEARCH funding
KW  - TASK performance
KW  - STATISTICAL sampling
KW  - MENTAL fatigue
KW  - DESCRIPTIVE statistics
KW  - RESEARCH methodology
LA  - English
SN  - 15550265
SP  - 1021
TI  - Erratum. Effects of 5-Week Brain Endurance Training on Fatigue and Performance in Elite Youth Epée Fencers.
UR  - http://research.ebsco.com/linkprocessor/plink?id=f881c43e-a182-3916-8915-c0c40cbde131
VL  - 20
Y1  - 2025/07/01/Jul2025
ER  - 

TY  - JOUR
AB  - To evaluate the effects of brain endurance training (BET) on endurance and cognitive performance in road cyclists. Two independent randomized controlled pretest–posttest training studies. In both studies cyclists trained five times/week for six weeks and completed either cognitive response inhibition tasks (Post-BET group) or listened to neutral sounds (control group) after each training session. In Study-1, 26 cyclists performed a time to exhaustion (TTE) test at 80 % peak power output (PPO), followed by a 30-min Stroop task, and a TTE test at 65 % PPO. In Study-2, 24 cyclists performed a 5-min time trial, followed by a 30-min Stroop task, 60-min submaximal incremental test, and a 20-min. Heart rate, lactate, rating of perceived exertion (RPE), Stroop reaction time and accuracy were also measured. During Study 1, Post-BET improved TTE at 80 % (p = 0.032) and 65 % PPO (p = 0.011) significantly more than control with lower RPE (all p < 0.043). In Study 2, 5-min TT performance did not differ between groups. During the 60-min submaximal incremental test, RPE was lower in the Post-BET group compared to the control group (p = 0.034) and 20-min TT performance improved significantly more in the Post-BET group than in the control group (all p < 0.031). No group differences were found in physiological measures. In both studies, Stroop reaction times improved significantly more in the Post-BET group than in the control group (all p < 0.033). These findings suggest that Post-BET may be used to improve the performance of road cyclists. ABSTRACT FROM AUTHOR
AN  - 165040826
ID  - 165040826
AU  - Staiano, Walter
AU  - Marcora, Samuele
AU  - Romagnoli, Marco
AU  - Kirk, Ulrich
AU  - Ring, Christopher
DB  - SPORTDiscus with Full Text
DO  - 10.1016/j.jsams.2023.05.008
DP  - EBSCOhost
EP  - 385
IS  - 7
JO  - Journal of Science & Medicine in Sport
KW  - COGNITIVE ability
KW  - CYCLISTS
KW  - PHYSICAL activity
KW  - PRE-tests & post-tests
KW  - CONTROL groups
LA  - English
SN  - 14402440
SP  - 375
TI  - Brain Endurance Training improves endurance and cognitive performance in road cyclists.
UR  - http://research.ebsco.com/linkprocessor/plink?id=24d9328c-0cb2-300a-86a8-407356243063
VL  - 26
Y1  - 2023/07/01/Jul2023
ER  - 

TY  - JOUR
AB  - We aimed to analyze the effect of brain endurance training on maximum oxygen consumption (VO2máx), time‐to‐exhaustion, and inhibitory control in amateur trained runners. We employed a mixed experimental design, with the group as the between‐participant factor and time as the within‐participant factor. 45 participants attended 36 training sessions over 12 weeks. The cognitive training group (CT) performed the Stroop word‐color task [trials of each type (congruent, incongruent, and neutral) were randomly presented during each training session], the endurance training group (ET) participated in a running training program (intensity was 60%Δ of maximal aerobic velocity and performed on a motor‐driven treadmill), and the brain endurance training group (BET) make cognitive and endurance training simultaneously over 12 weeks. The total time of each session (i.e., 20–40 min) was identical in the experimental groups. VO2máx, time‐to‐exhaustion, and inhibitory control tests were measured before (baseline) and after (post‐experiment) the 12‐week intervention. A significant effect of interaction (group × time) for VO2máx (p < 0.05) was found. A post‐hoc test showed an increase in VO2máx from baseline to post‐experiment only for ET (Δ% = 2.98) and BET (Δ% = 3.78) groups (p < 0.05). Also, the analyses showed a significant interaction (group × time) for time‐to‐exhaustion (p < 0.05), and a post‐hoc test revealed an improvement in time‐to‐exhaustion for ET (Δ% = 8.81) and BET (Δ% = 11.01) (p < 0.05). No group × time interaction was found for accuracy and response time in the inhibitory control task (p > 0.05). The results conclude that BET was not superior to ET for improving VO2máx and time‐to‐exhaustion. Also, the findings conclude that BET improved inhibitory control similar to CT. ABSTRACT FROM AUTHOR
AN  - 173013724
ID  - 173013724
AU  - de Lima‐Junior, Dalton
AU  - Silva, Douglas Cavalcante
AU  - Ferreira, Maria Elisa Caputo
AU  - de Sousa Fortes, Leonardo
DB  - SPORTDiscus with Full Text
DO  - 10.1111/sms.14457
DP  - EBSCOhost
EP  - 2180
IS  - 11
JO  - Scandinavian Journal of Medicine & Science in Sports (John Wiley & Sons, Inc.)
KW  - AEROBIC capacity
KW  - ENDURANCE sports training
KW  - OXYGEN consumption
KW  - EXPERIMENTAL design
KW  - NEUROSCIENCES
KW  - CONFIDENCE intervals
KW  - ANALYSIS of variance
KW  - COMPARATIVE studies
KW  - DESCRIPTIVE statistics
KW  - RESEARCH funding
KW  - COGNITIVE testing
LA  - English
SN  - 16000838
SP  - 2166
TI  - Effect of brain endurance training on maximal oxygen uptake, time‐to‐exhaustion, and inhibitory control in runners.
UR  - http://research.ebsco.com/linkprocessor/plink?id=67da4483-6138-3dbb-a8fb-cf70338f9b70
VL  - 33
Y1  - 2023/11/01/Nov2023
ER  - 

TY  - JOUR
AB  - Cognitive and physical performance is impaired by aging and fatigue. Cognitive and exercise training may mitigate such impairments. Accordingly, we investigated the effect of Brain Endurance Training (BET) – combined cognitive and exercise training – on cognitive and physical performance when fresh and fatigued in older adults. Twenty-four healthy sedentary women (65–78 years) were randomly allocated to one of three training groups: BET, exercise training, and control (no training). The BET and exercise training groups completed the same physical training protocol comprising three 45-min exercise sessions (20-min resistance exercise plus 25-min endurance exercise) per week for eight weeks. The BET group completed a 20-min cognitive task prior to exercise tasks. Cognitive (tasks: psychomotor vigilance, Stroop) and physical (tests: walk, chair-stand, arm curl) performance was tested when fresh and fatigued (before and after a 30-min cognitive task) at weeks 0 (pre-test), 4 (mid-test), 8 (post-test), and 12 (follow-up test). Cognitive and physical and performance was generally superior when fresh and fatigued at mid-test and post-test for both BET and exercise training groups compared to the control group. The BET group outperformed the exercise group when fatigued at mid-test and post-test both cognitively (always) and physically (sometimes). The pre-to-post changes in cognitive performance when fresh and fatigued averaged 3.7 % and 7.8 % for BET, 3.6 % and 4.5 % for exercise, and −0.4 % and 0.3 % for control groups. The corresponding changes in physical performance averaged 16.5 % and 29.9 % for BET, 13.8 % and 22.4 % for exercise, and 10.8 % and 7.1 % for control groups. These findings show that BET can improve cognitive and physical performance in older adults. • Cognitive and physical performance were improved by 6-weeks of training compared to control. • BET improved performance on some cognitive and exercise tasks more than standard exercise training, especially when fatigued. • BET can improve cognitive and performance performance in older adults. • Combined training interventions can tackle aging-related declines in performance. ABSTRACT FROM AUTHOR
AN  - 181228290
ID  - 181228290
AU  - Díaz-García, Jesús
AU  - García-Calvo, Tomás
AU  - Ring, Christopher
DB  - SPORTDiscus with Full Text
DO  - 10.1016/j.psychsport.2024.102757
DP  - EBSCOhost
EP  - N.PAG
JO  - Psychology of Sport & Exercise
KW  - BRAIN physiology
KW  - FATIGUE (Physiology)
KW  - EXERCISE therapy
KW  - SEDENTARY lifestyles
KW  - RANDOMIZED controlled trials
KW  - RESISTANCE training
KW  - PSYCHOLOGY of movement
KW  - AGING
KW  - COGNITION disorders
KW  - PHYSICAL fitness
KW  - ENDURANCE sports training
KW  - BODY movement
KW  - COGNITION
KW  - MEDICAL protocols
KW  - TASK performance
KW  - STATISTICAL sampling
KW  - DESCRIPTIVE statistics
KW  - PRE-tests & post-tests
KW  - COGNITIVE rehabilitation
KW  - OLD age
LA  - English
SN  - 14690292
SP  - N.PAG
TI  - Brain endurance training improves sedentary older adults' cognitive and physical performance when fresh and fatigued.
UR  - http://research.ebsco.com/linkprocessor/plink?id=b3d751bf-1b06-3503-b108-6dda36164290
VL  - 76
Y1  - 2025/01/01/Jan2025
ER  - 

TY  - JOUR
AB  - The authors discuss the role of brain endurance training (BET), an innovative training methodology that integrates both physical and cognitive components within a single training session, in optimizing athletic performance. Topics include the rationale behind BET, how BET could enhance the efficiency and capacity of regions of the brain such as the anterior cingulate cortex and the prefrontal cortex (PFC), and the limited research on BET in athletic populations.
AN  - 179968102
ID  - 179968102
AU  - Roelands, Bart
AU  - Bogataj, Špela
DB  - SPORTDiscus with Full Text
DO  - 10.1123/ijspp.2024-0278
DP  - EBSCOhost
EP  - 974
IS  - 10
JO  - International Journal of Sports Physiology & Performance
KW  - BRAIN physiology
KW  - QUALITY of life
KW  - ATHLETIC ability
KW  - ENDURANCE sports training
KW  - COGNITION
KW  - HUMAN multitasking
KW  - FRAIL elderly
KW  - MENTAL fatigue
LA  - English
SN  - 15550265
SP  - 973
TI  - Optimizing Athletic Performance Through Brain Endurance Training.
UR  - http://research.ebsco.com/linkprocessor/plink?id=3c5bb618-8458-3a5a-bf39-23d5b4793671
VL  - 19
Y1  - 2024/10/01/Oct2024
ER  - 

TY  - JOUR
AB  - Purpose: Brain endurance training (BET)—the combination of physical training with mentally fatiguing tasks—could help athletes adapt and increase their performance during sporting competitions. Here we tested whether BET completed after standard physical training improved physical and mental performance more than physical training alone during a preseason football training camp. Methods: The study employed a pretest/training/posttest design, with 22 professional football players randomly assigned to BET or a control group. Both groups completed 40 physical training sessions over 4 weeks. At the end of a day of physical training, the BET group completed cognitive training, whereas the control group listened to neutral sounds. Players completed the 30–15 Intermittent Fitness Test, repeated sprint ability random test, soccer-specific reactive agility test, and Stroop and psychomotor vigilance tests pretraining and posttraining. Mixed analysis of variance was used to analyze the data. Results: In the posttest (but not pretest) assessments, the BET group consistently outperformed the control group. Specifically, the BET group was faster (P =.02–.04) than the control group during the 30–15 Intermittent Fitness Test, the directional phase of the repeated sprint ability random test, and the soccer-specific reactive agility test. The BET group also made fewer errors (P =.02) during the soccer-specific reactive agility test than the control group. Finally, the BET group responded faster (P =.02) on the Stroop test and made fewer (P =.03) lapses on the psychomotor vigilance test than the control group. Conclusion: The inclusion of BET during the preseason seems more effective than standard physical training alone in improving the physical, cognitive, and multitasking performance of professional football players. ABSTRACT FROM AUTHOR
AN  - 160544393
ID  - 160544393
AU  - Staiano, Walter
AU  - Merlini, Michele
AU  - Romagnoli, Marco
AU  - Kirk, Ulrich
AU  - Ring, Christopher
AU  - Marcora, Samuele
DB  - SPORTDiscus with Full Text
DO  - 10.1123/ijspp.2022-0144
DP  - EBSCOhost
EP  - 1740
IS  - 12
JO  - International Journal of Sports Physiology & Performance
KW  - BRAIN physiology
KW  - EXERCISE physiology
KW  - MOTOR ability
KW  - SOCCER
KW  - RANDOMIZED controlled trials
KW  - PSYCHOLOGY of movement
KW  - PHYSICAL fitness
KW  - ENDURANCE sports training
KW  - ATHLETIC ability
KW  - COGNITIVE therapy
KW  - SPRINTING
KW  - HUMAN multitasking
KW  - COGNITIVE testing
KW  - STATISTICAL sampling
KW  - MENTAL fatigue
KW  - CONTROL groups
KW  - PRE-tests & post-tests
KW  - ANALYSIS of variance
LA  - English
SN  - 15550265
SP  - 1732
TI  - Brain Endurance Training Improves Physical, Cognitive, and Multitasking Performance in Professional Football Players.
UR  - http://research.ebsco.com/linkprocessor/plink?id=dbbcb12a-986b-3a0a-84b4-ece295d62a15
VL  - 17
Y1  - 2022/12/01/Dec2022
ER  - 

TY  - JOUR
AB  - Brain Endurance Training (BET) — the addition of mentally fatiguing cognitive tasks to standard physical training — could improve performance in soccer. We tested whether BET, with cognitive tasks intermixed with physical training activities, improved players' cognitive and soccer-specific technical performance compared to physical training alone when fresh and fatigued. The study employed a pre/training/midtest/training/posttest design. 31 professional male soccer players were randomly assigned to BET or control groups and completed 18 physical training sessions over 6 weeks. In between the physical training activities, the BET group completed demanding cognitive tasks, whereas the control group rested. Players completed the Loughborough soccer passing (LSPT) and shooting test (LSST) before and after completing a 30-min Stroop task. A brief psychomotor vigilance test (PVT-B), a visual analog rating of mental fatigue (MF-VAS), and rating of perceived exertion (RPE) were measured during testing and training. During testing, the 30-min Stroop task elicited a state of MF, confirmed by higher subjective ratings (P <.01). Compared to pre-testing, at mid- and post-testing, the BET group improved passing (all P <.01), shooting (all P <.01), and PVT-B performance (all P <.01) when tested after (fatigued) but not before (fresh) the Stroop task, whereas the control group did not change performance either way. During training the BET group reported higher MF (P <.01) and exhibited slower PVT-B responses (P <.01) compared to control. Intermixed BET was more effective than physical training alone at improving cognitive and soccer-specific technical performance of professional soccer players when fatigued. ABSTRACT FROM AUTHOR
AN  - 182072879
ID  - 182072879
AU  - Staiano, Walter
AU  - Díaz-García, Jesús
AU  - García-Calvo, Tomás
AU  - Ring, Christopher
DB  - SPORTDiscus with Full Text
DO  - 10.1016/j.jsams.2024.08.203
DP  - EBSCOhost
EP  - 76
IS  - 1
JO  - Journal of Science & Medicine in Sport
KW  - SOCCER players
KW  - ELITE athletes
KW  - TEAM sports
KW  - PHYSICAL training & conditioning
KW  - MENTAL fatigue
KW  - BRAIN anatomy
LA  - English
SN  - 14402440
SP  - 69
TI  - Brain endurance training improves soccer-specific technical skills and cognitive performance in fatigued professional soccer players.
UR  - http://research.ebsco.com/linkprocessor/plink?id=75db4133-cbec-3518-a803-732715fbf2a9
VL  - 28
Y1  - 2025/01/01/Jan2025
ER  - 

TY  - JOUR
AN  - 180251933
ID  - 180251933
AU  - Ozsoy, S.
AU  - Nash, M.
AU  - Moffitt, R.
AU  - Conduit, R.
AU  - Buszard, T.
DB  - SPORTDiscus with Full Text
DO  - 10.1016/j.jsams.2024.08.122
DP  - EBSCOhost
EP  - S94
JO  - Journal of Science & Medicine in Sport
KW  - TENNIS tournaments
KW  - ELITE athletes
KW  - ENDURANCE athletes
KW  - FATIGUE (Physiology)
KW  - SPORTS injuries
LA  - English
SN  - 14402440
SP  - S94
TI  - Can Brain Endurance Training Stimulate Cognitive Fatigue to Affect Tennis Match Performance in Elite Australian Junior Athletes.
UR  - http://research.ebsco.com/linkprocessor/plink?id=c613db01-d4f8-3c1f-88ee-40d7c9a90549
VL  - 27
Y1  - 2024/10/02/Oct2024:Supplement 1
ER  - 

TY  - JOUR
AB  - Mental fatigue can impair resistance exercise performance. Brain endurance training (BET)--the addition of demanding cognitive tasks to standard exercise training--improves endurance exercise performance more than standard training. Although BET has yet to be evaluated with resistance exercise, it is expected to improve performance, particularly when the performer feels mentally fatigued. The study employed a pretest (week 0), midtest (week 3), posttest (week 6), and follow-up (week 9) design, with subjects randomized to BET (n = 46) or control (exercise training) (n = 45) groups. In testing sessions, subjects performed chest press and squat jump exercises to failure before (feeling fresh) and after (feeling tired) a 30-minute cognitively demanding Stroop task. Training comprised 5 BET or control training sessions per week for 6 weeks. In each training session, subjects completed 4 sets of each exercise to failure, with each exercise set preceded by a 3-minute cognitive task (BET) or rest (control). Exercise performance (number of repetitions to failure) and mental fatigue markers were assessed. In pretesting, exercise performance did not differ between the groups. In midtesting and posttesting, BET performed more chest press and squat jump repetitions when fatigued by the 30-minute Stroop than control. The mental fatigue elicited by the Stroop task gradually declined with training in BET compared with control. In conclusion, BET enhanced resistance exercise performance compared with standard training when tested sub-sequent to a mentally fatiguing cognitive task. These benefits were maintained weeks after training ended. Brain endurance training is an effective method to mitigate the deleterious effects of mental fatigue on resistance exercise performance. ABSTRACT FROM AUTHOR
AN  - 179664244
ID  - 179664244
AU  - Díaz-García, Jesús
AU  - Lopez-Gajardo, Miguel Ángel
AU  - Parraca, José Alberto
AU  - Batalha, Nunho
AU  - Lopez-Rodríguez, Rubén
AU  - Ring, Christopher
DB  - SPORTDiscus with Full Text
DO  - 10.1519/jsc.0000000000004847
DP  - EBSCOhost
EP  - 1575
IS  - 9
JO  - Journal of Strength & Conditioning Research
KW  - BRAIN physiology
KW  - EXERCISE physiology
KW  - RANDOMIZED controlled trials
KW  - ENDURANCE sports training
KW  - WEIGHT lifting
KW  - BODY movement
KW  - JUMPING
KW  - COGNITION
KW  - TASK performance
KW  - STATISTICAL sampling
KW  - MENTAL fatigue
KW  - PRE-tests & post-tests
LA  - English
SN  - 10648011
SP  - 1568
TI  - Brain Endurance Training Improves and Maintains Chest Press and Squat Jump Performance When Fatigued.
UR  - http://research.ebsco.com/linkprocessor/plink?id=02c97369-fdab-33a9-a3a2-f8ea5eabbb97
VL  - 38
Y1  - 2024/09/01/Sep2024
ER  - 
