# Supplementary material for: Effects of brain endurance training on physical and cognitive performance in athletes and physically active individuals: a systematic review
Source: Front Psychol. 2026 Jun 1;17:1828644. doi: 10.3389/fpsyg.2026.1828644 (PMC13265369; doi:10.3389/fpsyg.2026.1828644)
Supplement: Supplementary file 2 [file Data_Sheet_2.ZIP › Supplementary File 3/Original database search histories/Cochrance/cochrance342.ris]

Record #1 of 342
Provider: John Wiley & Sons, Ltd.
Content: text/plain; charset="UTF-8"

TY  -  JOUR
AN  -  CN-02576120
AU  -  Diaz-Garcia, J
AU  -  Garcia-Calvo, T
AU  -  Manzano-Rodriguez, D
AU  -  Lopez-Gajardo, MA
AU  -  Parraca, JA
AU  -  Ring, C
TI  -  Brain endurance training improves shot speed and accuracy in grassroots padel players
JA  -  Journal of science and medicine in sport
PY  -  2023
VL  -  26
IS  -  7
SP  -  386‐393
C3  -  PUBMED 37349253,EMBASE 641653766
M3  -  Journal article
KW  -  *cerebrovascular accident
KW  -  *cognitive load
KW  -  *endurance training
KW  -  *fatigue
KW  -  *inoculation
KW  -  *psychomotor vigilance task
KW  -  *racquet sport
KW  -  *velocity
KW  -  Adult
KW  -  Article
KW  -  Athletic Performance [physiology]
KW  -  Brain
KW  -  Cognition
KW  -  Controlled study
KW  -  Endurance Training
KW  -  Female
KW  -  Go No Go task
KW  -  Human
KW  -  Humans
KW  -  Male
KW  -  Mental Fatigue
KW  -  Mental fatigue
KW  -  Performance
KW  -  Physical activity
KW  -  Pretest posttest design
KW  -  Psychomotor Performance
KW  -  Randomized controlled trial
KW  -  Saccadic eye movement
KW  -  Simulation
KW  -  Stroop test
KW  -  Visual analog scale
KW  -  Warm up
DO  -  10.1016/j.jsams.2023.06.002
AB  -  OBJECTIVES: Evidence that mental fatigue impairs sport performance has created a demand for countermeasures. We examined the effects of brain endurance training, a form of fatigue‐inoculation, on shot performance in grassroots padel players. DESIGN: A pre‐, mid‐ and post‐test design, with participants randomized to brain endurance training (n = 30) or control (n = 31) groups. METHODS: During testing, participants completed a Padel Stroke Performance Test, before and after a demanding 30‐min cognitive task (Stroop). Training comprised 3 sessions/week for 6 weeks. In each training session, participants completed 10‐min warm‐up, 15‐min technical drills, 15‐min tactical drills, and 20‐min simulated games. These physical activities were intermixed with short 4‐min periods of Stroop (brain endurance training group) or rest (control group) totaling 20‐min. Performance was measured by shot speed and accuracy of padel strokes. Mental fatigue indices were measured before and after the Stroop task using a visual analog scale rating, a psychomotor vigilance task, and a go/no‐go task. RESULTS: During testing, the 30‐min Stroop task elicited a state of mental fatigue, confirmed by higher subjective ratings, slower responses during the psychomotor vigilance task, and slower saccade latencies during the go/no go task. Compared to pre‐testing, in mid‐ and post‐testing, the brain endurance training group hit progressively faster and more accurate padel shots after the Stroop task compared to controls. CONCLUSIONS: Brain endurance training enhanced skill‐based psychomotor performance when fatigued compared to standard padel training. Brain endurance training is a countermeasure that promotes mental fatigue durability.
UR  -  https://www.cochranelibrary.com/central/doi/10.1002/central/CN-02576120/full
ER  -  


Record #2 of 342
Provider: John Wiley & Sons, Ltd.
Content: text/plain; charset="UTF-8"

TY  -  JOUR
AN  -  CN-02496986
AU  -  Staiano, W
AU  -  Merlini, M
AU  -  Romagnoli, M
AU  -  Kirk, U
AU  -  Ring, C
AU  -  Marcora, S
TI  -  Brain Endurance Training Improves Physical, Cognitive, and Multitasking Performance in Professional Football Players
JA  -  International journal of sports physiology and performance
PY  -  2022
VL  -  17
IS  -  12
CC  -  Dementia and Cognitive Improvement
SP  -  1732‐1740
C3  -  PUBMED 36370703,EMBASE 639511111
M3  -  Journal article
KW  -  *athletic performance
KW  -  *brain
KW  -  *elite athlete
KW  -  *endurance training
KW  -  *football player
KW  -  *mental fatigue
KW  -  *team sport
KW  -  Agility
KW  -  Analysis of variance
KW  -  Article
KW  -  Athletic Performance
KW  -  Brain
KW  -  Cognition
KW  -  Controlled study
KW  -  Endurance Training
KW  -  Human
KW  -  Human experiment
KW  -  Humans
KW  -  Mental performance
KW  -  Physical Endurance
KW  -  Physical performance
KW  -  Pretest posttest design
KW  -  Psychomotor vigilance task
KW  -  Randomized controlled trial
KW  -  Soccer
KW  -  Sound
KW  -  Stroop test
KW  -  Training
DO  -  10.1123/ijspp.2022-0144
AB  -  PURPOSE: Brain endurance training (BET)‐the combination of physical training with mentally fatiguing tasks‐could help athletes adapt and increase their performance during sporting competitions. Here we tested whether BET completed after standard physical training improved physical and mental performance more than physical training alone during a preseason football training camp. METHODS: The study employed a pretest/training/posttest design, with 22 professional football players randomly assigned to BET or a control group. Both groups completed 40 physical training sessions over 4 weeks. At the end of a day of physical training, the BET group completed cognitive training, whereas the control group listened to neutral sounds. Players completed the 30‐15 Intermittent Fitness Test, repeated sprint ability random test, soccer‐specific reactive agility test, and Stroop and psychomotor vigilance tests pretraining and posttraining. Mixed analysis of variance was used to analyze the data. RESULTS: In the posttest (but not pretest) assessments, the BET group consistently outperformed the control group. Specifically, the BET group was faster (P = .02‐.04) than the control group during the 30‐15 Intermittent Fitness Test, the directional phase of the repeated sprint ability random test, and the soccer‐specific reactive agility test. The BET group also made fewer errors (P = .02) during the soccer‐specific reactive agility test than the control group. Finally, the BET group responded faster (P = .02) on the Stroop test and made fewer (P = .03) lapses on the psychomotor vigilance test than the control group. CONCLUSION: The inclusion of BET during the preseason seems more effective than standard physical training alone in improving the physical, cognitive, and multitasking performance of professional football players.
UR  -  https://www.cochranelibrary.com/central/doi/10.1002/central/CN-02496986/full
ER  -  


Record #3 of 342
Provider: John Wiley & Sons, Ltd.
Content: text/plain; charset="UTF-8"

TY  -  JOUR
AN  -  CN-02769000
AU  -  Staiano, W
AU  -  Diaz-Garcia, J
AU  -  Garcia-Calvo, T
AU  -  Ring, C
TI  -  Brain endurance training improves soccer-specific technical skills and cognitive performance in fatigued professional soccer players
JA  -  Journal of science and medicine in sport
PY  -  2025
VL  -  28
IS  -  1
SP  -  69‐76
C3  -  PUBMED 39227203,EMBASE 2034388833
M3  -  Journal article
KW  -  *Athletic Performance [physiology]
KW  -  *Cognition
KW  -  *Soccer [physiology]
KW  -  *athletic performance
KW  -  *cognition
KW  -  *cognitive rehabilitation
KW  -  *elite athlete
KW  -  *endurance training
KW  -  *mental fatigue
KW  -  *mental performance
KW  -  *skill
KW  -  *soccer
KW  -  *soccer player
KW  -  *sport
KW  -  *team sport
KW  -  *training
KW  -  Adult
KW  -  Article
KW  -  Brain [physiology]
KW  -  Controlled study
KW  -  Endurance Training [methods]
KW  -  Exercise
KW  -  Human
KW  -  Humans
KW  -  Male
KW  -  Mental Fatigue [prevention & control]
KW  -  Psychomotor vigilance task
KW  -  Rehabilitation
KW  -  Stroop test
KW  -  Therapy
KW  -  Young Adult
DO  -  10.1016/j.jsams.2024.08.203
AB  -  Objectives: Brain Endurance Training (BET) — the addition of mentally fatiguing cognitive tasks to standard physical training — could improve performance in soccer. We tested whether BET, with cognitive tasks intermixed with physical training activities, improved players' cognitive and soccer‐specific technical performance compared to physical training alone when fresh and fatigued. Design: The study employed a pre/training/midtest/training/posttest design. Methods: 31 professional male soccer players were randomly assigned to BET or control groups and completed 18 physical training sessions over 6 weeks. In between the physical training activities, the BET group completed demanding cognitive tasks, whereas the control group rested. Players completed the Loughborough soccer passing (LSPT) and shooting test (LSST) before and after completing a 30‐min Stroop task. A brief psychomotor vigilance test (PVT‐B), a visual analog rating of mental fatigue (MF‐VAS), and rating of perceived exertion (RPE) were measured during testing and training. Results: During testing, the 30‐min Stroop task elicited a state of MF, confirmed by higher subjective ratings (P < .01). Compared to pre‐testing, at mid‐ and post‐testing, the BET group improved passing (all P < .01), shooting (all P < .01), and PVT‐B performance (all P < .01) when tested after (fatigued) but not before (fresh) the Stroop task, whereas the control group did not change performance either way. During training the BET group reported higher MF (P < .01) and exhibited slower PVT‐B responses (P < .01) compared to control. Conclusions: Intermixed BET was more effective than physical training alone at improving cognitive and soccer‐specific technical performance of professional soccer players when fatigued.
UR  -  https://www.cochranelibrary.com/central/doi/10.1002/central/CN-02769000/full
ER  -  


Record #4 of 342
Provider: John Wiley & Sons, Ltd.
Content: text/plain; charset="UTF-8"

TY  -  JOUR
AN  -  CN-02522579
AU  -  Dallaway, N
AU  -  Lucas, S
AU  -  Marks, J
AU  -  Ring, C
TI  -  Prior brain endurance training improves endurance exercise performance
JA  -  European journal of sport science
PY  -  2023
VL  -  23
IS  -  7
CC  -  Dementia and Cognitive Improvement
SP  -  1269‐1278
C3  -  PUBMED 36475378,EMBASE 640254112
M3  -  Journal article
KW  -  *attention
KW  -  *endurance training
KW  -  *mental fatigue
KW  -  *muscle fatigue
KW  -  *near infrared spectroscopy
KW  -  *prefrontal cortex
KW  -  Adult
KW  -  Article
KW  -  Brain
KW  -  Clinical article
KW  -  Cognition
KW  -  Cognitive rehabilitation
KW  -  Controlled study
KW  -  Endurance Training
KW  -  Exercise
KW  -  Exercise Therapy
KW  -  Exercise [physiology]
KW  -  Fatigue
KW  -  Female
KW  -  Hand Strength
KW  -  Hand grip
KW  -  Heart rate
KW  -  Heart rate variability
KW  -  Human
KW  -  Humans
KW  -  Male
KW  -  Motivation
KW  -  Oxygenation
KW  -  Physical Endurance [physiology]
KW  -  Pretest posttest design
KW  -  Randomized controlled trial
KW  -  Stroop test
KW  -  Tissue oxygenation
KW  -  Training
KW  -  Working memory
DO  -  10.1080/17461391.2022.2153231
AB  -  Mental fatigue (MF) impairs endurance exercise performance. Brain endurance training (BET) describes the systematic repetition of mentally‐fatiguing cognitive tasks designed to build resilience to MF and improve endurance performance. Evidence to date shows that mental training during physical training can benefit post‐training exercise performance, however, this concurrent BET approach may not be practical for all settings. Therefore, the current study evaluated the effects of mental training before physical training (prior BET) on exercise performance. A randomised control trial design: pre‐test, training (BET, control), post‐test. During the pre‐test and post‐test sessions, participants performed a 5‐min rhythmic handgrip task requiring the generation of as much force as possible, a 20‐min 2‐back working memory task, and another 5‐min rhythmic handgrip task. Participants were randomly assigned to a BET (n = 12) or control group (n = 12). Both groups completed the same submaximal rhythmic handgrip training for five weeks (four sessions per week). The BET group also completed 20‐min cognitive training (2‐back working memory task, incongruent colour‐word Stroop task) before each submaximal exercise training session. Endurance performance improved more (p < 0.05) following BET (24%) than physical training alone (12%). Compared to the control group, the BET group showed higher prefrontal oxygenation during the post‐test exercise tasks (p < 0.05). Both groups were characterised by the same exertion, motivation, heart rate, and heart rate variability. Mental training before physical training improves endurance performance greater than physical training alone. The benefits of prior BET may be explained, at least in part, by improved prefrontal oxygenation. HighlightsThis study provides further evidence that brain endurance training (BET) improves performance over matched physical training.Prior BET (i.e. engaging in mentally demanding cognitive tasks before physical training) offers another option to enhance fatigue resilience, which expands the use of BET to more sports and potentially higher intensity training where concurrent BET will not be practical.The benefits of prior BET may be explained, at least in part, by improved prefrontal oxygenation.
UR  -  https://www.cochranelibrary.com/central/doi/10.1002/central/CN-02522579/full
ER  -  


Record #5 of 342
Provider: John Wiley & Sons, Ltd.
Content: text/plain; charset="UTF-8"

TY  -  JOUR
AN  -  CN-02573732
AU  -  Staiano, W
AU  -  Marcora, S
AU  -  Romagnoli, M
AU  -  Kirk, U
AU  -  Ring, C
TI  -  Brain Endurance Training improves endurance and cognitive performance in road cyclists
JA  -  Journal of science and medicine in sport
PY  -  2023
VL  -  26
IS  -  7
SP  -  375‐385
C3  -  PUBMED 37301613,EMBASE 2025071026
M3  -  Journal article
KW  -  *Endurance Training
KW  -  *athletic performance
KW  -  *cognitive rehabilitation
KW  -  *cyclist
KW  -  *elite athlete
KW  -  *endurance training
KW  -  *exercise
KW  -  *mental fatigue
KW  -  *mental performance
KW  -  Article
KW  -  Bicycling [physiology]
KW  -  Brain
KW  -  Cognition [physiology]
KW  -  Controlled study
KW  -  Exhaustion
KW  -  Heart Rate [physiology]
KW  -  Heart rate
KW  -  Human
KW  -  Human experiment
KW  -  Humans
KW  -  Lactic Acid
KW  -  Oxygen Consumption [physiology]
KW  -  Physical Endurance [physiology]
KW  -  Pretest posttest design
KW  -  Randomized controlled trial
KW  -  Reaction time
KW  -  Sound
KW  -  Stroop test
DO  -  10.1016/j.jsams.2023.05.008
AB  -  Objectives: To evaluate the effects of brain endurance training (BET) on endurance and cognitive performance in road cyclists. Design: Two independent randomized controlled pretest–posttest training studies. Methods: In both studies cyclists trained five times/week for six weeks and completed either cognitive response inhibition tasks (Post‐BET group) or listened to neutral sounds (control group) after each training session. In Study‐1, 26 cyclists performed a time to exhaustion (TTE) test at 80 % peak power output (PPO), followed by a 30‐min Stroop task, and a TTE test at 65 % PPO. In Study‐2, 24 cyclists performed a 5‐min time trial, followed by a 30‐min Stroop task, 60‐min submaximal incremental test, and a 20‐min . Heart rate, lactate, rating of perceived exertion (RPE), Stroop reaction time and accuracy were also measured. Results: During Study 1, Post‐BET improved TTE at 80 % (p = 0.032) and 65 % PPO (p = 0.011) significantly more than control with lower RPE (all p < 0.043). In Study 2, 5‐min TT performance did not differ between groups. During the 60‐min submaximal incremental test, RPE was lower in the Post‐BET group compared to the control group (p = 0.034) and 20‐min TT performance improved significantly more in the Post‐BET group than in the control group (all p < 0.031). No group differences were found in physiological measures. In both studies, Stroop reaction times improved significantly more in the Post‐BET group than in the control group (all p < 0.033). Conclusions: These findings suggest that Post‐BET may be used to improve the performance of road cyclists.
UR  -  https://www.cochranelibrary.com/central/doi/10.1002/central/CN-02573732/full
ER  -  


Record #6 of 342
Provider: John Wiley & Sons, Ltd.
Content: text/plain; charset="UTF-8"

TY  -  JOUR
AN  -  CN-02739778
AU  -  Díaz-García, J
AU  -  López-Gajardo, MÁ
AU  -  Parraca, JA
AU  -  Batalha, N
AU  -  López-Rodríguez, R
AU  -  Ring, C
TI  -  Brain Endurance Training Improves and Maintains Chest Press and Squat Jump Performance When Fatigued
JA  -  Journal of strength and conditioning research
PY  -  2024
VL  -  38
IS  -  9
SP  -  1568‐1575
C3  -  PUBMED 39074222
M3  -  Journal article
KW  -  *Endurance Training [methods]
KW  -  *Resistance Training [methods]
KW  -  Adult
KW  -  Athletic Performance [physiology]
KW  -  Brain [physiology]
KW  -  Female
KW  -  Humans
KW  -  Male
KW  -  Mental Fatigue
KW  -  Muscle Fatigue [physiology]
KW  -  Physical Endurance [physiology]
KW  -  Stroop Test
KW  -  Young Adult
DO  -  10.1519/JSC.0000000000004847
AB  -  Díaz‐García, J, López‐Gajardo, MÁ, Parraca, JA, Batalla, N, López‐Rodríguez, R, and Ring, C. Brain endurance training improves and maintains chest press and squat jump performance when fatigued. J Strength Cond Res 38(9): 1568‐1575, 2024‐Mental fatigue can impair resistance exercise performance. Brain endurance training (BET)‐the addition of demanding cognitive tasks to standard exercise training‐improves endurance exercise performance more than standard training. Although BET has yet to be evaluated with resistance exercise, it is expected to improve performance, particularly when the performer feels mentally fatigued. The study employed a pretest (week 0), midtest (week 3), posttest (week 6), and follow‐up (week 9) design, with subjects randomized to BET ( n = 46) or control (exercise training) ( n = 45) groups. In testing sessions, subjects performed chest press and squat jump exercises to failure before (feeling fresh) and after (feeling tired) a 30‐minute cognitively demanding Stroop task. Training comprised 5 BET or control training sessions per week for 6 weeks. In each training session, subjects completed 4 sets of each exercise to failure, with each exercise set preceded by a 3‐minute cognitive task (BET) or rest (control). Exercise performance (number of repetitions to failure) and mental fatigue markers were assessed. In pretesting, exercise performance did not differ between the groups. In midtesting and posttesting, BET performed more chest press and squat jump repetitions when fatigued by the 30‐minute Stroop than control. The mental fatigue elicited by the Stroop task gradually declined with training in BET compared with control. In conclusion, BET enhanced resistance exercise performance compared with standard training when tested subsequent to a mentally fatiguing cognitive task. These benefits were maintained weeks after training ended. Brain endurance training is an effective method to mitigate the deleterious effects of mental fatigue on resistance exercise performance.
UR  -  https://www.cochranelibrary.com/central/doi/10.1002/central/CN-02739778/full
ER  -  


Record #7 of 342
Provider: John Wiley & Sons, Ltd.
Content: text/plain; charset="UTF-8"

TY  -  JOUR
AN  -  CN-01985807
AU  -  Gantois, P
AU  -  Caputo Ferreira, ME
AU  -  Lima-Junior, D
AU  -  Nakamura, FY
AU  -  Batista, GR
AU  -  Fonseca, FS
AU  -  Fortes, LS
TI  -  Effects of mental fatigue on passing decision-making performance in professional soccer athletes
JA  -  European journal of sport science
PY  -  2020
VL  -  20
IS  -  4
SP  -  534‐543
C3  -  PUBMED 31424354,EMBASE 629109216
M3  -  Journal article
KW  -  *athlete
KW  -  *decision making
KW  -  *dysthymia
KW  -  *soccer
KW  -  *sports psychology
KW  -  Adult
KW  -  Article
KW  -  Athletic Performance [*physiology, *psychology]
KW  -  Controlled study
KW  -  Cross‐Over Studies
KW  -  Decision Making
KW  -  Human
KW  -  Humans
KW  -  Male
KW  -  Mental Fatigue [*psychology]
KW  -  Randomized controlled trial
KW  -  Reaction time
KW  -  Smartphone
KW  -  Soccer [*physiology, *psychology]
KW  -  Stroop Test
KW  -  Stroop test
KW  -  Video game
KW  -  Young Adult
DO  -  10.1080/17461391.2019.1656781
AB  -  The aim of this study was to analyse the effect of mental fatigue on passing decision‐making in professional soccer athletes. A controlled and counterbalanced cross‐over design was adopted consisting of three visits with a 1‐week interval between sessions. Twenty professional soccer male athletes participated in three randomized conditions divided into three visits: control, 15‐min Stroop task, and 30‐min Stroop task. Inhibitory control was accessed by the Stroop task (accuracy and response time) before and after induced mental fatigue protocol. The athletes played a training match (90‐min) following the experimental conditions. The Game Performance Assessment Instrument (GPAI) was used for the passing decision‐making analysis. The GPAI analysis showed impaired passing decision‐making performance following the 30‐min Stroop task compared with the 15‐min and control condition (F (2,17) = 6.99, p = .01). Moreover, an increase in response time during the Stroop task was found following 30‐min Stroop task condition (F (2,17) = 6.57, p = .03) compared to 15‐min of Stroop task and control conditions. Prolonged cognitive tasks may be considered a mediating factor in passing decision‐making performance in male professional soccer athletes throughout a full‐length training match. Thus, athletes should avoid highly demanding‐cognitive tasks before a soccer match. Future studies are required to explore more ecological cognitive tasks to induce mental fatigue (i.e. smartphones and video‐games) and their effects on other performance indicators (e.g. physical, technical, tactical) in a full‐length training match setting.
UR  -  https://www.cochranelibrary.com/central/doi/10.1002/central/CN-01985807/full
ER  -  


Record #8 of 342
Provider: John Wiley & Sons, Ltd.
Content: text/plain; charset="UTF-8"

TY  -  JOUR
AN  -  CN-02745012
AU  -  Ferreira, MEC
AU  -  Lima-Junior, D
AU  -  Faro, H
AU  -  Roelands, B
AU  -  Fortes, LS
TI  -  Prolonged cognitive effort impairs inhibitory control and causes significant mental fatigue after an endurance session with an auditive distractor in professional soccer players
JA  -  Psychology of sport and exercise
PY  -  2024
VL  -  70
C3  -  CINAHL 174036442
M3  -  Journal article
KW  -  Adult
KW  -  Athletes, Professional
KW  -  Athletic Performance
KW  -  Attention
KW  -  Cognition
KW  -  Crossover Design
KW  -  Decision Making
KW  -  Distraction
KW  -  Endurance Training
KW  -  Evaluation
KW  -  Executive Function
KW  -  Female
KW  -  Heart Rate Variability
KW  -  Human
KW  -  Male
KW  -  Mental Fatigue
KW  -  Mild Cognitive Impairment
KW  -  Motor Skills
KW  -  Noise
KW  -  Physical Endurance
KW  -  Professional Sports
KW  -  Prospective Studies
KW  -  Psychomotor Performance
KW  -  Psychosocial Factors
KW  -  Reaction Time
KW  -  Soccer
KW  -  Task Performance and Analysis
KW  -  Time Factors
KW  -  Visual Perception
KW  -  Young Adult
DO  -  10.1016/j.psychsport.2023.102533
UR  -  https://www.cochranelibrary.com/central/doi/10.1002/central/CN-02745012/full
ER  -  


Record #9 of 342
Provider: John Wiley & Sons, Ltd.
Content: text/plain; charset="UTF-8"

TY  -  JOUR
AN  -  CN-02455907
AU  -  IRCT20220724055538N1,
TI  -  Non-invasive brain stimulation and endurance performance
JA  -  https://trialsearch.who.int/Trial2.aspx?TrialID=IRCT20220724055538N1
PY  -  2022
C3  -  ICTRP IRCT20220724055538N1
M3  -  Trial registry record
AB  -  INTERVENTION: Intervention 1: Intervention group: 1) induction of mental fatigue + brain anodal stimulation + running until reaching paralysis; 2) induction of mental fatigue + sham stimulation + running until reaching exhaustion; 3) cerebral anodal stimulation + running until exhaustion (without inducing mental fatigue); 4) Stimulation + running will be until reaching exhaustion (without inducing mental fatigue). Intervention 2: Control group: In this research, in addition to three intervention sessions, all subjects are exposed to one control session including electrical stimulation of the brain in a sham state (placebo effect). All the details of the implementation of the protocol in the control mode will be similar to the intervention mode, with the difference that in the control mode, the electrical stimulation of the brain is not done and the electrical current of the stimulating device will be deactivated after 30 seconds. The duration of the control condition will be 20 minutes. CONDITION: The participants are healthy people.. PRIMARY OUTCOME: Amplitude of muscle electromyography. Timepoint: Every five minutes for 30 seconds. Method of measurement: 16‐channel wireless electromyography device (Noraxon model, Scottsdale, AZ85260). Changes in endurance performance. Timepoint: After endurance activity. Method of measurement: Laboratory treadmill (CosMed, T300, Italy). Cognitive function. Timepoint: Before and after maximal aerobic test. Method of measurement: Using the color‐word Stroop test. The degree of perception of pressure. Timepoint: Every three minutes. Method of measurement: Using a pressure perception scale of 6 to 20 borg. SECONDARY OUTCOME: Arousal level. Timepoint: Every three minutes. Method of measurement: Using a 6‐item scale of perceived arousal. Selective reaction time. Timepoint: Before and after endurance activity. Method of measurement: Using the response time device of Response Panel (63035A, Lafayette, Indiana). Sense of pleasure. Timepoint: Every three minutes. Method of measurement: Using an 11‐item emotion scale. INCLUSION CRITERIA: Endurance training men with at least one year of regular training Body mass inde X(BMI) 18.5 to 24.9 kg/m2 Obtaining a certificate of non‐prohibition of participating in sports training programs from a doctor Being right‐handed Absence of color blindness or color vision disorders Age range from 18 to 30 years
UR  -  https://www.cochranelibrary.com/central/doi/10.1002/central/CN-02455907/full
ER  -  


Record #10 of 342
Provider: John Wiley & Sons, Ltd.
Content: text/plain; charset="UTF-8"

TY  -  JOUR
AN  -  CN-02430879
AU  -  NCT05452460,
TI  -  Mindfulness Training, Mental Fatigue, Endurance Performance and Neurocognitive Functions
JA  -  https://clinicaltrials.gov/ct2/show/NCT05452460
PY  -  2022
CC  -  Complementary Medicine
C3  -  CTgov NCT05452460
M3  -  Trial registry record
KW  -  Fatigue
KW  -  Mental Fatigue
AB  -  Accumulating research indicates that mental fatigue induced by prolonged cognitive taskswould impair neurocognitive functions and sports performance. Additionally, recentstudies demonstrate that inhibitory control and endurance performance are significantlysusceptible to detrimental effects of mental fatigue. On the other hand, mindfulnesstraining (MT) has been widely been used to enhance cognitive functions and sportsperformance in neurocognitive and sports research, which has been considered a promisingapproach for attenuating mental fatigue and counteracting the detrimental effect ofmental fatigue. However, the effect of MT on inhibitory control, endurance performance,and underlying mechanisms in mentally fatigued athletes remain unclear.Therefore, the purpose of the present study is to examine the effect of MT on behavioraland neuroelectric indices of inhibitory control, and endurance performance in mentallyfatigued athletes.Specifically, the targeted primary outcomes are neurocognitive functions (i.e., reactiontime, accuracy and ERPs in Flanker task) and endurance performance (i.e., VO2max & timeto exhaustion); The secondary outcomes are changes in dispositional mindfulness,subjective (i.e., scores in visual analog scale)/objective (i.e., reaction time, accuracyin Stroop task) mental fatigue, motivation in tasks, and changes in mood state (i.e.,BRUMS‐C).
UR  -  https://www.cochranelibrary.com/central/doi/10.1002/central/CN-02430879/full
ER  -  


Record #11 of 342
Provider: John Wiley & Sons, Ltd.
Content: text/plain; charset="UTF-8"

TY  -  JOUR
AN  -  CN-02492844
AU  -  Dallaway, N
AU  -  Leo, S
AU  -  Ring, C
TI  -  How am I doing? Performance feedback mitigates the effects of mental fatigue on endurance exercise performance
JA  -  Psychology of sport and exercise
PY  -  2022
VL  -  62
C3  -  CINAHL 158370109
M3  -  Journal article
KW  -  Athletic Performance
KW  -  Cognition
KW  -  Complications
KW  -  Endurance Training
KW  -  Evaluation
KW  -  Experimental Studies
KW  -  Feedback
KW  -  Grip Strength
KW  -  Human
KW  -  Mental Fatigue
KW  -  Motivation
KW  -  Physical Activity
KW  -  Physical Endurance
KW  -  Pretest‐Posttest Design
KW  -  Random Assignment
KW  -  Randomized Controlled Trials
KW  -  Self Report
KW  -  Sports Science
KW  -  Task Performance and Analysis
KW  -  Treatment Outcomes
DO  -  10.1016/j.psychsport.2022.102210
UR  -  https://www.cochranelibrary.com/central/doi/10.1002/central/CN-02492844/full
ER  -  


Record #12 of 342
Provider: John Wiley & Sons, Ltd.
Content: text/plain; charset="UTF-8"

TY  -  JOUR
AN  -  CN-02421018
AU  -  Costello, SE
AU  -  Rossiter, JRW
AU  -  Howatson, G
AU  -  Bell, PG
AU  -  O'Neill, BV
AU  -  van Someren, K
AU  -  Haskell-Ramsay, CF
TI  -  Effect of Intensified Training on Cognitive Function, Psychological State & Performance in Trained Cyclists
JA  -  European journal of sport science
PY  -  2023
VL  -  23
IS  -  7
SP  -  1334‐1344
C3  -  PUBMED 35771645,EMBASE 638368907
M3  -  Journal article
KW  -  *cognition
KW  -  *cyclist
KW  -  *endurance
KW  -  *fatigue
KW  -  *overexertion
KW  -  *stress assessment
KW  -  Adult
KW  -  Article
KW  -  Bicycling [physiology]
KW  -  Cognition
KW  -  Controlled study
KW  -  Fatigue
KW  -  Human
KW  -  Humans
KW  -  Male
KW  -  Mental performance
KW  -  Mood disorder
KW  -  Physical Endurance [physiology]
KW  -  Randomized controlled trial
KW  -  Wellbeing
DO  -  10.1080/17461391.2022.2097130
AB  -  Athletes often undertake intensified training loads prior to competition with the goal of functionally overreaching for temporary performance enhancement; however, little is known about the impact of this on cognitive function. The aim of this study was to investigate the effect of intensified training induced fatigue on cognitive function, psychological state and performance in trained cyclists. Twenty‐three trained male cyclists were randomly assigned to an intensified training group or a control group for two‐weeks, followed by a two‐week taper period. At baseline, one‐week, two‐weeks and post‐taper, participants undertook a series of cognitive, performance, mood and recovery‐stress assessments. The training intervention significantly increased training volume, load and strain by 108%, 116% and 151% respectively. Peak and mean power output on a maximal test and time trial significantly decreased by 4.8% and 9.4% following the two‐week training intervention compared to baseline, in addition to a 169% change in total mood disturbance and significant disruption to recovery‐stress balance. No change in any cognitive measure was observed across the study period. Following a two‐week taper, performance, mood and well‐being measures returned to baseline. Two weeks of intensified training resulted in overreaching as identified by performance and psychological measures. Cognitive function was not sensitive to intensified training promoting caution with its use as a measure for the early identification of overreaching.HighlightsTwo‐weeks of intensified training significantly increased training volume, load and strain eliciting a state of overreaching in trained male cyclists.Intensified training caused deteriorations in physical performance but did not influence cognitive measures.Mood and recovery‐stress balance were negatively affected by intensified training but recovered back to baseline following a two‐week taper at a reduced training volume.A two‐week taper period following two‐weeks of intensified training did not result in improved physiological measures, physical performance parameters or mood above initial baseline values highlighting the need for careful consideration over the purpose, desired outcomes and necessity of intensified training on an individualised basis.
UR  -  https://www.cochranelibrary.com/central/doi/10.1002/central/CN-02421018/full
ER  -  


Record #13 of 342
Provider: John Wiley & Sons, Ltd.
Content: text/plain; charset="UTF-8"

TY  -  JOUR
AN  -  CN-02398682
AU  -  NCT05355493,
TI  -  The Effect of Mental Fatigue on the Cerebral Oxygenation During Endurance Exercise
JA  -  https://clinicaltrials.gov/show/NCT05355493
PY  -  2022
C3  -  CTgov NCT05355493
M3  -  Trial registry record
KW  -  Fatigue
KW  -  Mental Fatigue
AB  -  The investigators use a randomized, blinded, placebo controlled, counter‐balanced, cross‐over design. The real purpose of the study will be hold back from the participants by recruiting participants who are unaware of the possible negative effects of mental fatigue. We will inform the participants in a way that explains the study as an investigation about the influence of different cognitive tasks on a subsequent cycling. the investigators will strive equal expectations for all the participants in both the experimental and the control trial concerning the influence of the cognitive task on the cognitive and cycling task. At the end of the last trial the investigators will ask a standardized question to follow up on their thoughts about the objective of the study. The experiment will consist of 3 consecutive trials performed in a sound‐insulated climate chamber (20°C and 40% RH) at the VUB. Participants will be asked to return 3 successive weeks. Trained staff (pre‐doctoral researchers and trained master students) will be present during the experimental trials. During the first visit, subjects will read and sign the informed consent and get a thorough explanation of what is expected from them, afterwards they will have the possibility to ask questions. After signing, participants complete a familiarization trial in which they will complete all procedures as if it was an experimental trial, except for the 60min cognitive task. Instead of the 60‐min cognitive task the participants' maximal cognitive capacity will be determined. Therefore, a Stroop task divided in blocks of 96 stimuli will be used. After each block, the accuracy (ACC) will be calculated. When the ACC is higher than 85%, the difficulty of the Stroop task will be increased by decreasing the stimulus presentation time (SPT). If the ACC is lower than 85%, this block will be considered as an 'error' and the subject must re‐do the block without changing the SPT. The first block will have a SPT of 1500 ms and will have the main objective to get familiar with the task. When the required accuracy is achieved, the SPT will decrease in the following order: 1100, 900, 800, 700, 650, 600, 550 ms… to determine the individual cognitive load. Before the start of each block, the subjects will be able to take a break if they like. When the subject makes three errors in a row, or five errors during the whole trial, the trial is considered as completed and will be ended. The SPT of the last, successfully completed block will be considered as the maximum capacity of that individual and will be used to individualize the difficulty of the 60‐min Stroop task. There will be a continuous feedback of the performance to motivate the subjects, as this has been pointed out by Kurzban et al. to be important for task‐engagement. The next two trials will be performed in a counterbalanced randomized order, a mental fatigue trial (MF) and a control trial (CON). Randomization will be assured by using a web‐based computer program (www.randomization.com) to determine treatment order (MF or CON trial; see intervention for details). All trials will be separated by at least 5 days to ensure full recovery. After arrival at the laboratory for the experimental trials, participants will be asked to go to the toilet, after which they enter the climatic chamber which has reached 20°C and 40%RH. Participants will have to fill in 2 questionnaires ( 3min) to estimate mood and motivation. NIRS equipment will be applied. The NIRS‐optode pair will be applied prefrontally. NIRS measurement will start to verify hemodynamic changes during the absorption period. Physiological measures (HR, SaO2, BP, Hb, Respiratory Rate (RR), Glucose, NIRS, ventilation (VE), Blood lactate (BL) will be recorded. Go/NoGo. As a manipulation check, the Go/NoGo paradigm task will be used to assess cognitive performance as suggested by Guo et al. (2018) and Kato et al. (2009). Participants are to react to different stimuli displayed on a computer screen positioned about 1 meter from the subject, preceded by a screen with general instructions. Two different stimuli were present at the same time: a Go or NoGo stimulus, and a left or right stimulus (meaning that four combinations are possible: GoRight, GoLeft, NoGoRight and NoGoLeft). If a Go‐stimulus is presented, participants are instructed to react to the left or right stimuli with the corresponding arrows. However, if a NoGo stimulus is presented, participants are instructed to refrain from reacting to the either the left or right stimuli. This proposed paradigm measures attention, response inhibition and working memory, executive functions who are all consistently negatively impacted by MF. Stimuli will be presented for 500 ms, with a varying interstimulus time between 1100 and 1700 ms. Outcomes for Go trials include reaction time and accuracy while the outcome for NoGo trials is only accuracy. The ratio of Go/NoGo trials will be 80 to 20% respectively. Since the trials concern seven different interstimulus times, 1 cycle of trials consists of 56 Go and 14 NoGo trials. Moreover, to consistently detect large ERP's, research has suggested that between 30 and 40 stimuli should be present. Therefore, to be able to investigate ERP's in NoGo trials, at least 3 cycles are necessary to complete, leading to a tot task duration of about 6,5 min (taken into account a mean trial duration of 1900 ms). Mental fatigue task: A modified Stroop task, based on their performance during max test (familiarization session) of approximately 60 min, partitioned in 6 blocks of 336 stimuli, will be used as the mentally fatiguing task. In this task, four colored words ("rood", "blauw", "groen" and "geel") will be presented one at a time on a computer screen. The participants will be required to indicate the color of the word, ignoring the meaning of the word itself. If, however, the ink color is red, the button to be pressed will be the button linked to the real meaning of the word, not the ink color. The word presented and its ink color will be randomly selected by the computer (100% incongruent), with all incongruent word‐color combinations being equally common (meaning, in each block 84 words will be presented in the color red, yellow, green and blue). Each word will be presented on screen in 34 point font for 1000 ms with an inter‐stimulus interval based on their performance on the max test. Subjects will be instructed to respond as quickly and accurately as possible. To assess performance accuracy (ACC) and reaction time (RT) will be collected and averaged every block. Each of the 6 blocks will be separated by a 30‐s period during which stimuli will keep presenting themselves, but where the researchers will assess the mental fatigue visual analog scale (M‐VAS). Subjects will be asked to draw a line with their dominant hand on the M‐VAS and to continue answering using their non‐dominant hand for the four different stimuli. Stroop Task results from these 30‐s periods will not be taken into account so that participants can fill in the M‐VAS scale and reset there focus on the Stroop Task. During each block, NIRS, HR, RR and SaO2 data will be assessed and averaged. Control task: In the control task subjects will have to watch a documentary during 60 min on the same computer screen as that used for the experimental trial. In order to avoid under‐ and over‐arousal the subjects will have the opportunity to choose between several episodes (One Planet, Frozen Worlds, Jungles, Costal Seas, From Desserts to Grasslands, The High Seas, Fresh Water and Forests) of the Netflix documentary "Our Planet, 2019" as proposed by the research team. During the control task physiological and psychological measures will be assessed at the same time points as during the mental fatigue trial. Time to exhaustion cycling test (TTE): After completing the MF‐ or control task. Participants will be asked to take place on the (propositioned) cycle ergometer (Lode Excalibur Sport, Groningen, The Netherlands). After 2 minutes of passive sitting on the ergometer a 2‐minute NIRS‐baseline will be measured. When all baseline measures have been collected, participants will perform a 3‐min warm‐up at 40% of peak power output followed by a rectangular workload at a power output corresponding to their predetermined respiratory compensation point (±80% peak power output). Pedal frequency was freely chosen between 60 and 100 RPM and was recorded every minute. TTE was measured from the start of the rectangular workload until the pedal frequency was less than 60 RPM for more than 5 s despite standardized verbal encouragement provided by a research assistant blind to treatment allocation. This TTE task was chosen, based on a previous study of Marcora et al. (2009), who found that mental fatigue impairs physical performance. A researcher will sit behind the subject to ensure compliance with treatment. Subjects will be equipped with a heart rate monitor to continuously follow up heart rate (HR). Subjective psychological assessment will take place with a M‐VAS‐scale, the National Aeronautics and Space Administration Task Load Index (NASA‐TLX), the success motivation and intrinsic motivation scales developed and validated by Matthews et al., Karolinska Sleepiness Scale (KSS) and visual analog scale for boredom (B‐VAS).
UR  -  https://www.cochranelibrary.com/central/doi/10.1002/central/CN-02398682/full
ER  -  


Record #14 of 342
Provider: John Wiley & Sons, Ltd.
Content: text/plain; charset="UTF-8"

TY  -  JOUR
AN  -  CN-02584880
AU  -  Davidow, D
AU  -  Smith, M
AU  -  Ross, T
AU  -  Laura James, G
AU  -  Paul, L
AU  -  Lambert, M
AU  -  Jones, B
AU  -  Hendricks, S
TI  -  Mental Fatigue Impairs Tackling Technique in Amateur Rugby Union Players
JA  -  International journal of sports physiology and performance
PY  -  2023
VL  -  18
IS  -  9
SP  -  960‐967
C3  -  PUBMED 37463669,EMBASE 641837863
M3  -  Journal article
KW  -  *accident prevention
KW  -  *mental fatigue
KW  -  *rugby
KW  -  *skill
KW  -  Adult
KW  -  Article
KW  -  Athletes
KW  -  Brain function
KW  -  Controlled study
KW  -  Crossover procedure
KW  -  Cross‐Over Studies
KW  -  Effect size
KW  -  Electroencephalogram
KW  -  Electromyogram
KW  -  Executive function
KW  -  Feasibility study
KW  -  Football [physiology]
KW  -  Human
KW  -  Humans
KW  -  Male
KW  -  Randomized controlled trial
KW  -  Rugby
KW  -  Shoulder
KW  -  Stroop test
KW  -  Training
KW  -  Upper Extremity
KW  -  Video Recording
KW  -  Videorecording
DO  -  10.1123/ijspp.2023-0159
AB  -  PURPOSE: To test the effects of mental fatigue (MF) on tackling technique on the dominant and nondominant shoulders in rugby union. METHODS: Twenty male amateur rugby union players and a total of 953 tackles were analyzed. A randomized crossover counterbalanced design was used across a non‐MF (control) and an MF condition. During each condition, each player performed 24 tackles, divided into 4 sets of 6 tackles (3 tackles on each shoulder). In the MF condition, players performed the Stroop Task between each set of tackles. A video recording of each tackle was used to evaluate each player's technical proficiency. A score of 1 point was awarded if a specific technique was performed correctly, and 0 point was given if not. The total score, measured in arbitrary units (AU) out of 11, represents the player's overall tackling proficiency. RESULTS: Overall, players displayed a significantly lower technical proficiency score in the MF condition compared to control (set 2: control 7.30 [7.04‐7.57] AU vs MF 6.91 [6.70‐7.12] AU, P = .009, effect size (ES) = 0.30 small and set 3: control 7.34 [7.11‐7.57] AU vs MF 6.88 [6.66‐7.11] AU, P = .002, ES = 0.37 small). For the nondominant shoulder, players had a significantly lower technical proficiency score during the MF condition at set 2 (control 7.05 [6.68‐7.41] AU vs MF 6.69 [6.42‐6.96] AU, P = .047, ES = 0.29 small) and set 3 (control 7.14 [6.83‐7.45] AU vs MF 6.61 [6.35‐6.87] AU, P = .007, ES = 0.49 small). CONCLUSIONS: MF can diminish a player's overall tackling proficiency, especially when tackling on the nondominant shoulder. The physiological mechanism for this finding may be impaired executive function and suboptimal functioning of neural signals and pathways, which result in less skillful coordination of movement. To further understand and explain MF‐induced physiological changes in tackling, the feasibility of monitoring brain activity (such as electroencephalogram) and neuromuscular function (such as electromyogram) needs to be investigated. The findings from this study may also contribute to the development of more effective tackle training programs for injury prevention and performance.
UR  -  https://www.cochranelibrary.com/central/doi/10.1002/central/CN-02584880/full
ER  -  


Record #15 of 342
Provider: John Wiley & Sons, Ltd.
Content: text/plain; charset="UTF-8"

TY  -  JOUR
AN  -  CN-02453966
AU  -  Leduc, C
AU  -  Weaving, D
AU  -  Owen, C
AU  -  Ramirez-Lopez, C
AU  -  Chantler, S
AU  -  Aloulou, A
AU  -  Tee, J
AU  -  Jones, B
TI  -  The effect of acute sleep extension vs active recovery on post exercise recovery kinetics in rugby union players
JA  -  PloS one
PY  -  2022
VL  -  17
IS  -  8
SP  -  e0273026
C3  -  PUBMED 35980956,EMBASE 2019831873
M3  -  Journal article
KW  -  *exercise recovery
KW  -  *kinetics
KW  -  *night sleep
KW  -  *rugby
KW  -  Adult
KW  -  Article
KW  -  Athlete
KW  -  Athletes
KW  -  Athletic Performance [physiology]
KW  -  Cognition
KW  -  Controlled study
KW  -  Effect size
KW  -  Exercise
KW  -  Fatigue
KW  -  Football [physiology]
KW  -  Heart rate
KW  -  Human
KW  -  Humans
KW  -  Male
KW  -  Mental performance
KW  -  Neuromuscular function
KW  -  Randomized controlled trial
KW  -  Rugby
KW  -  Sleep
KW  -  Sleep parameters
KW  -  Sleep time
DO  -  10.1371/journal.pone.0273026
AB  -  Background Elite rugby players experience poor sleep quality and quantity. This lack of sleep could compromise post‐exercise recovery. Therefore, it appears central to encourage sleep in order to improve recovery kinetics. However, the effectiveness of an acute ergogenic strategy such as sleep extension on recovery has yet to be investigated among athletes. Aim To compare the effects of a single night of sleep extension to an active recovery session (CON) on post‐exercise recovery kinetics. Methods In a randomised cross‐over design, 10 male rugby union players participated in two evening training sessions (19:30) involving collision activity, 7‐days apart. After each session, participants either extended their sleep to 10 hours or attended an early morning recovery session (07:30). Prior to (PRE), immediately after (POST 0 hour [h]), 14h (POST 14) and 36h (POST 36) post training, neuromuscular, perceptual and cognitive measures of fatigue were assessed. Objective sleep parameters were monitored two days before the training session and over the two‐day recovery period. Results The training session induced substantial decreases in countermovement jump mean power and wellness across all time points, while heart rate recovery decreased at POST 0 in both conditions. Sleep extension resulted in greater total sleep time (effect size [90% confidence interval]: 5.35 [4.56 to 6.14]) but greater sleep fragmentation than CON (2.85 [2.00 to 3.70]). Between group differences highlight a faster recovery of cognitive performance following sleep extension (‐1.53 [‐2.33 to ‐0.74]) at POST 14, while autonomic function (‐1.00 [‐1.85 to ��0.16]) and upper‐body neuromuscular function (‐0.78 [‐1.65 to 0.08]) were better in CON. However, no difference in recovery status between groups was observed at POST 36. Conclusion The main finding of this study suggests that sleep extension could affect cognitive function positively but did not improve neuromuscular function the day after a late exercise bout.
UR  -  https://www.cochranelibrary.com/central/doi/10.1002/central/CN-02453966/full
ER  -  


Record #16 of 342
Provider: John Wiley & Sons, Ltd.
Content: text/plain; charset="UTF-8"

TY  -  JOUR
AN  -  CN-02931930
AU  -  Qian, H
AU  -  Xia, W
AU  -  Wang, Y
AU  -  Lee, S
TI  -  The impact of mental fatigue on physiological tolerance and athletic performance in athletes: exploring central and peripheral mechanisms
JA  -  Journal of sports sciences
PY  -  2025
VL  -  43
IS  -  24
SP  -  3072‐3094
C3  -  PUBMED 41214445,EMBASE 649101872
M3  -  Journal article
KW  -  *Athletic Performance [physiology, psychology]
KW  -  *Mental Fatigue [physiopathology]
KW  -  *Physical Endurance [physiology]
KW  -  *athlete
KW  -  *athletic performance
KW  -  *cognition
KW  -  *endurance
KW  -  *fatigue
KW  -  *mental fatigue
KW  -  *sport
KW  -  Adult
KW  -  Article
KW  -  Bicycling [physiology, psychology]
KW  -  Cognitive load
KW  -  Controlled study
KW  -  Crossover procedure
KW  -  Cross‐Over Studies
KW  -  Cycling
KW  -  Electroencephalogram
KW  -  Electroencephalography
KW  -  Electromyogram
KW  -  Electromyography
KW  -  Elite athlete
KW  -  Endurance athlete
KW  -  Endurance training
KW  -  Exercise Test
KW  -  Exhaustion
KW  -  Female
KW  -  Functional near‐infrared spectroscopy
KW  -  Human
KW  -  Human experiment
KW  -  Humans
KW  -  Lactate blood level
KW  -  Lactic Acid [blood]
KW  -  Male
KW  -  Normal human
KW  -  Oxygen saturation
KW  -  Oxygenation
KW  -  Prefrontal Cortex [physiology]
KW  -  Randomized controlled trial
KW  -  Running
KW  -  Running [physiology, psychology]
KW  -  Simulation
KW  -  Spectroscopy, Near‐Infrared
KW  -  Treadmill
KW  -  Triathlon
KW  -  Young Adult
DO  -  10.1080/02640414.2025.2573575
AB  -  Mental fatigue has emerged as a key factor influencing endurance performance, yet its physiological mechanisms remain unclear. This study examined the associations between mental fatigue, physiological tolerance, and performance in endurance athletes. Sixty elite athletes (32 males, 28 females) from running, cycling, and triathlon disciplines completed a randomized, counterbalanced crossover design with two sessions: a 90‐min cognitively demanding task (mental fatigue) and passive rest (control), separated by one week. Before and after each condition, participants underwent physiological and neurophysiological assessments followed by sport‐specific tests, including treadmill time‐to‐exhaustion runs, 20‐km cycling time trials, and multi‐stage triathlon simulations. Measurements included electroencephalography (EEG), functional near‐infrared spectroscopy (fNIRS), electromyography (EMG), and blood lactate analysis. Compared with the control, mental fatigue significantly reduced running endurance, cycling power output, and triathlon performance. Prefrontal oxygenation changes strongly correlated with performance decrements (r = 0.81, p < 0.001), and EMG data indicated altered neuromuscular activation. Both central and peripheral physiological markers differed between conditions. These findings demonstrate that mental fatigue is associated with measurable neurophysiological and metabolic alterations leading to reduced endurance performance, highlighting the importance of cognitive load management in endurance training and competition.
UR  -  https://www.cochranelibrary.com/central/doi/10.1002/central/CN-02931930/full
ER  -  


Record #17 of 342
Provider: John Wiley & Sons, Ltd.
Content: text/plain; charset="UTF-8"

TY  -  JOUR
AN  -  CN-02838784
AU  -  ChiCTR2500100074,
TI  -  Effects of Brain Endurance Training on Technical Performance of Table Tennis Players
JA  -  https://trialsearch.who.int/Trial2.aspx?TrialID=ChiCTR2500100074
PY  -  2025
C3  -  ICTRP ChiCTR2500100074
M3  -  Trial registry record
AB  -  INTERVENTION: Experimental group:Brain endurance training;Control group:Regular training; CONDITION: Mental Fatigue PRIMARY OUTCOME: Ball speed;Ball accuracy; SECONDARY OUTCOME: Visual analog scale score; INCLUSION CRITERIA: 1. Table tennis players aged 18 to 30 years old, sport level is level 1 or above; 2.voluntarily participate in this study and fill in the informed consent form.
UR  -  https://www.cochranelibrary.com/central/doi/10.1002/central/CN-02838784/full
ER  -  


Record #18 of 342
Provider: John Wiley & Sons, Ltd.
Content: text/plain; charset="UTF-8"

TY  -  JOUR
AN  -  CN-02541955
AU  -  Alix-Fages, C
AU  -  Jimenez-Martinez, P
AU  -  de Oliveira, DS
AU  -  Mock, S
AU  -  Balsalobre-Fernandez, C
AU  -  Del Vecchio, A
TI  -  Mental fatigue impairs physical performance but not the neural drive to the muscle: a preliminary analysis
JA  -  European journal of applied physiology
PY  -  2023
VL  -  123
IS  -  8
SP  -  1671‐1684
C3  -  PUBMED 36988671,EMBASE 640900577
M3  -  Journal article
KW  -  *athletic performance
KW  -  *exercise
KW  -  *mental fatigue
KW  -  *muscle exercise
KW  -  *physical performance
KW  -  *resistance training
KW  -  *surface electromyography
KW  -  Adult
KW  -  Article
KW  -  Clinical article
KW  -  Cognition
KW  -  Controlled study
KW  -  Crossover procedure
KW  -  Electromyography
KW  -  Human
KW  -  Humans
KW  -  Male
KW  -  Mental Fatigue
KW  -  Motivation
KW  -  Motor unit
KW  -  Muscle Fatigue [physiology]
KW  -  Muscle, Skeletal [physiology]
KW  -  Neuromuscular function
KW  -  Physical Endurance [physiology]
KW  -  Pyramidal tract
KW  -  Randomized controlled trial
KW  -  Stroop test
KW  -  Synapse
DO  -  10.1007/s00421-023-05189-1
AB  -  Mental fatigue (MF) does not only affect cognitive but also physical performance. This study aimed to explore the effects of MF on muscle endurance, rate of perceived exertion (RPE), and motor units' activity. Ten healthy males participated in a randomised crossover study. The subjects attended two identical experimental sessions separated by 3 days with the only difference of a cognitive task (incongruent Stroop task [ST]) and a control condition (watching a documentary). Perceived MF and motivation were measured for each session at baseline and after each cognitive task. Four contractions at 20% of maximal voluntary contraction (MVIC) were performed at baseline, after each cognitive and after muscle endurance task while measuring motor units by high‐density surface electromyography. Muscle endurance until failure at 50% of MVIC was measured after each cognitive task and the RPE was measured right after failure. ST significantly increased MF (p = 0.001) reduced the motivation (p = 0.008) for the subsequent physical task and also impaired physical performance (p = 0.044). However, estimates of common synaptic inputs and motor unit discharge rates as well as RPE were not affected by MF (p > 0.11). In conclusion, MF impairs muscle endurance and motivation for the physical task but not the neural drive to the muscle at any frequency bands. Although it is physiologically possible for mentally fatigued subjects to generate an optimal neuromuscular function, the altered motivation seems to limit physical performance. Preliminarily, our results suggest that the corticospinal pathways are not affected by MF.
UR  -  https://www.cochranelibrary.com/central/doi/10.1002/central/CN-02541955/full
ER  -  


Record #19 of 342
Provider: John Wiley & Sons, Ltd.
Content: text/plain; charset="UTF-8"

TY  -  JOUR
AN  -  CN-02746039
AU  -  Díaz‐García, J
AU  -  Habay, J
AU  -  Rubio‐Morales, A
AU  -  de Wachter, J
AU  -  García‐Calvo, T
AU  -  Roelands, B
AU  -  Van Cutsem, J
TI  -  Mental fatigue impairs padel‐specific psychomotor performance in youth‐elite male players
JA  -  European journal of sport science
PY  -  2024
VL  -  24
IS  -  4
SP  -  508‐517
C3  -  CINAHL 176405526
M3  -  Journal article
KW  -  Adolescence
KW  -  Athletes, Elite
KW  -  Athletes, Male
KW  -  Athletic Performance
KW  -  Athletic Training
KW  -  Clinical Assessment Tools
KW  -  Complications
KW  -  Crossover Design
KW  -  Descriptive Statistics
KW  -  Evaluation
KW  -  Funding Source
KW  -  Human
KW  -  Male
KW  -  Mental Fatigue
KW  -  Motivation
KW  -  Psychomotor Performance
KW  -  Psychosocial Factors
KW  -  Racquet Sports
KW  -  Randomized Controlled Trials
KW  -  Time Factors
KW  -  Young Adult
DO  -  10.1002/ejsc.12039
UR  -  https://www.cochranelibrary.com/central/doi/10.1002/central/CN-02746039/full
ER  -  


Record #20 of 342
Provider: John Wiley & Sons, Ltd.
Content: text/plain; charset="UTF-8"

TY  -  JOUR
AN  -  CN-02231997
AU  -  Karayigit, R
AU  -  Naderi, A
AU  -  Akca, F
AU  -  Cruz, CJGD
AU  -  Sarshin, A
AU  -  Yasli, BC
AU  -  Ersoz, G
AU  -  Kaviani, M
TI  -  Effects of Different Doses of Caffeinated Coffee on Muscular Endurance, Cognitive Performance, and Cardiac Autonomic Modulation in Caffeine Naive Female Athletes
JA  -  Nutrients
PY  -  2020
VL  -  13
IS  -  1
CC  -  Dementia and Cognitive Improvement
C3  -  PUBMED 33374947,EMBASE 2005707353
M3  -  Journal article
KW  -  *coffee
KW  -  *cognition
KW  -  *dose
KW  -  *heart rate variability
KW  -  *muscle exercise
KW  -  Adult
KW  -  Arousal
KW  -  Article
KW  -  Athletes
KW  -  Body height
KW  -  Body mass
KW  -  Caffeine [*pharmacology]
KW  -  Caffeine intake
KW  -  Coffee [*chemistry]
KW  -  Coffee consumption
KW  -  Cognition [*drug effects]
KW  -  Controlled study
KW  -  Crossover procedure
KW  -  Cross‐Over Studies
KW  -  Data analysis software
KW  -  Double blind procedure
KW  -  Double‐Blind Method
KW  -  Elite athlete
KW  -  Female
KW  -  Glucose
KW  -  Heart Rate [drug effects]
KW  -  Heart [drug effects]
KW  -  Heart performance
KW  -  Human
KW  -  Humans
KW  -  Lactic Acid
KW  -  Male
KW  -  Neuromodulation
KW  -  Normal human
KW  -  Pain Perception
KW  -  Randomized controlled trial
KW  -  Reaction time
KW  -  Resistance training
KW  -  Rugby
KW  -  Soccer
KW  -  Soccer player
KW  -  Team sport
KW  -  Young Adult
KW  -  Young adult
DO  -  10.3390/nu13010002
AB  -  Caffeine is widely consumed among elite athletes for its well‐known ergogenic properties, and its ability to increase exercise performance. However, studies to date have predominantly focused on the anhydrous form of caffeine in male participants. The aim of the study was to investigate the effect of caffeinated coffee ingestion on lower‐upper body muscular endurance, cognitive performance, and heart rate variability (HRV) in female athletes. A total of 17 participants (mean ± standard deviation (SD): age = 23 ± 2 years, body mass = 64 ± 4 kg, height = 168 ± 3 cm) in a randomized cross‐over design completed three testing sessions, following the ingestion of 3 mg/kg/bm of caffeine (3COF), 6 mg/kg/bm of caffeine (6COF) provided from coffee or decaffeinated coffee (PLA) in 600 mL of hot water. The testing results included: (1) repetition number for muscular endurance performance; (2): reaction time and response accuracy for cognitive performance; (3): HRV parameters, such as standard deviation of normal‐to‐normal (NN) intervals (SDNN), standard deviation of successive differences (SDSD), root mean square of successive differences (RMSSD), total power (TP), the ratio of low‐and high‐frequency powers (LF/HF), high‐frequency power (HF), normalized HF (HFnu), low‐frequency power (LF), and normalized LF (LFnu). A one‐way repeated measures ANOVA revealed that 3COF (p = 0.024) and 6COF (p = 0.036) improved lower body muscular endurance in the first set as well as cognitive performance (p = 0.025, p = 0.035 in the post‐test, respectively) compared to PLA. However, no differences were detected between trials for upper body muscular endurance (p = 0.07). Lastly, all HRV parameters did not change between trials (p > 0.05). In conclusion, ingesting caffeinated coffee improved lower body muscular endurance and cognitive performance, while not adversely affecting cardiac autonomic function.
UR  -  https://www.cochranelibrary.com/central/doi/10.1002/central/CN-02231997/full
ER  -  


Record #21 of 342
Provider: John Wiley & Sons, Ltd.
Content: text/plain; charset="UTF-8"

TY  -  JOUR
AN  -  CN-02417563
AU  -  VAN CUTSEM, JEROEN
AU  -  ROELANDS, BART
AU  -  PLUYM, BERT
AU  -  TASSIGNON, BRUNO
AU  -  VERSCHUEREN, JO
AU  -  DE PAUW, KEVIN
AU  -  MEEUSEN, ROMAIN
TI  -  Can Creatine Combat the Mental Fatigue–associated Decrease in Visuomotor Skills?
JA  -  Medicine and science in sports and exercise
PY  -  2020
VL  -  52
IS  -  1
SP  -  120‐130
C3  -  CINAHL 140335507
M3  -  Journal article
KW  -  Administration and Dosage
KW  -  Adult
KW  -  Athletic Performance
KW  -  Body Height
KW  -  Body Weight
KW  -  Calcium Compounds
KW  -  Cognition
KW  -  Creatine
KW  -  Crossover Design
KW  -  Dietary Supplementation
KW  -  Double‐Blind Studies
KW  -  Drug Effects
KW  -  Endurance Training
KW  -  Evaluation
KW  -  Female
KW  -  Grip Strength
KW  -  Human
KW  -  Lactates
KW  -  Male
KW  -  Mental Fatigue
KW  -  Motivation
KW  -  Motor Skills
KW  -  Pharmacodynamics
KW  -  Prevention and Control
KW  -  Protocols
KW  -  Psychomotor Performance
KW  -  Randomized Controlled Trials
KW  -  Soccer
KW  -  Task Performance and Analysis
KW  -  Vision
KW  -  Young Adult
DO  -  10.1249/MSS.0000000000002122
UR  -  https://www.cochranelibrary.com/central/doi/10.1002/central/CN-02417563/full
ER  -  


Record #22 of 342
Provider: John Wiley & Sons, Ltd.
Content: text/plain; charset="UTF-8"

TY  -  JOUR
AN  -  CN-01200945
AU  -  Smith, MR
AU  -  Coutts, AJ
AU  -  Merlini, M
AU  -  Deprez, D
AU  -  Lenoir, M
AU  -  Marcora, SM
TI  -  Mental Fatigue Impairs Soccer-Specific Physical and Technical Performance
JA  -  Medicine and science in sports and exercise
PY  -  2016
VL  -  48
IS  -  2
SP  -  267‐276
C3  -  PUBMED 26312616
M3  -  Journal article
KW  -  Athletic Performance [*physiology]
KW  -  Cross‐Over Studies
KW  -  Exercise Test
KW  -  Heart Rate [physiology]
KW  -  Humans
KW  -  Male
KW  -  Mental Fatigue [*physiopathology]
KW  -  Motivation [physiology]
KW  -  Motor Skills [*physiology]
KW  -  Perception
KW  -  Physical Exertion [physiology]
KW  -  Running [physiology]
KW  -  Soccer [*physiology]
KW  -  Young Adult
DO  -  10.1249/MSS.0000000000000762
AB  -  PURPOSE: To investigate the effects of mental fatigue on soccer‐specific physical and technical performance. METHODS: This investigation consisted of two separate studies. Study 1 assessed the soccer‐specific physical performance of 12 moderately trained soccer players using the Yo‐Yo Intermittent Recovery Test, Level 1 (Yo‐Yo IR1). Study 2 assessed the soccer‐specific technical performance of 14 experienced soccer players using the Loughborough Soccer Passing and Shooting Tests (LSPT, LSST). Each test was performed on two occasions and preceded, in a randomized, counterbalanced order, by 30 min of the Stroop task (mentally fatiguing treatment) or 30 min of reading magazines (control treatment). Subjective ratings of mental fatigue were measured before and after treatment, and mental effort and motivation were measured after treatment. Distance run, heart rate, and ratings of perceived exertion were recorded during the Yo‐Yo IR1. LSPT performance time was calculated as original time plus penalty time. LSST performance was assessed using shot speed, shot accuracy, and shot sequence time. RESULTS: Subjective ratings of mental fatigue and effort were higher after the Stroop task in both studies (P < 0.001), whereas motivation was similar between conditions. This mental fatigue significantly reduced running distance in the Yo‐Yo IR1 (P < 0.001). No difference in heart rate existed between conditions, whereas ratings of perceived exertion were significantly higher at iso‐time in the mental fatigue condition (P < 0.01). LSPT original time and performance time were not different between conditions; however, penalty time significantly increased in the mental fatigue condition (P = 0.015). Mental fatigue also impaired shot speed (P = 0.024) and accuracy (P < 0.01), whereas shot sequence time was similar between conditions. CONCLUSIONS: Mental fatigue impairs soccer‐specific running, passing, and shooting performance.
UR  -  https://www.cochranelibrary.com/central/doi/10.1002/central/CN-01200945/full
ER  -  


Record #23 of 342
Provider: John Wiley & Sons, Ltd.
Content: text/plain; charset="UTF-8"

TY  -  JOUR
AN  -  CN-02944591
AU  -  Goepp, T
AU  -  Hot, P
AU  -  Hayes, M
AU  -  Rupp, T
TI  -  Effect of Cognitive-Motor Dual-Task Training on Sustained Attention Performance and Neuromuscular Fatigue During Incremental Cycling in Trained Athletes
JA  -  Scandinavian journal of medicine & science in sports
PY  -  2025
VL  -  35
IS  -  12
SP  -  e70178
C3  -  PUBMED 41388754
M3  -  Journal article
KW  -  *Attention [physiology]
KW  -  *Bicycling [physiology, psychology]
KW  -  *Cognition [physiology]
KW  -  *High‐Intensity Interval Training [methods]
KW  -  *Muscle Fatigue [physiology]
KW  -  Adult
KW  -  Athletes
KW  -  Female
KW  -  Humans
KW  -  Male
KW  -  Physical Endurance
KW  -  Prefrontal Cortex [physiology]
KW  -  Psychomotor Performance
KW  -  Young Adult
DO  -  10.1111/sms.70178
AB  -  Intense cognitive‐motor dual‐tasks (CMDTs) typically induce central nervous system fatigue and reduce cognitive performance, even in individuals with high fitness levels. We aimed to explore the efficiency of CMDT training in preventing central fatigue and cognitive performance decline in such scenarios. Forty trained adults were randomly assigned to one of three high‐intensity interval training (HIIT) groups (4 weeks, 2 sessions/week): cycling alone (HIITCTRL), cycling with cognitive training during low (HIITDTL), or high‐intensity intervals (HIITDTH). Each training session consisted of 4 × 6 min self‐selected intervals based on perceived effort (3 min "very strong", 3 min "very low"). Before and after training, participants completed an incremental cycling cognitive test (ICCT) until reaching task failure (TF). Sustained attention Mackworth score, knee‐extensor neuromuscular peripheral (e.g., peak twitch) and central (voluntary activation, VA) indices, prefrontal cortex (PFC) oxygenation, cycling and mental perceived efforts were assessed at each stage. Data were interpolated at 20%‐40%‐60%‐80% relative to TF pretraining (TFPRE). All groups increased ICCT endurance time after training (+3.0 ± 4.2 min, p < 0.001). After training, the Mackworth score increased at rest, 80% and TFPRE (+11% ± 2%, p < 0.001), alongside similar PFC oxygenation patterns (p = 0.13), whatever the group. HIITDTL and HIITDTH mitigated VA decline at TFPRE (+4.5% ± 3.6% and +5.0% ± 3.7%, respectively, p < 0.001) compared to HIITCTRL (+0.9% ± 4.0%). HIITDTL and HIITDTH reduced mental effort after training throughout the ICCT (‐14 ± 11 and ‐19 ± 12, p ≤ 0.002) compared to HIITCTRL (‐6 ± 13). Whereas a traditional HIIT program was associated with improvements in sustained attention alongside gains in endurance performance, CMDT‐specific training more effectively mitigated central fatigue and reduced perceived mental effort during challenging CMDT scenarios.
UR  -  https://www.cochranelibrary.com/central/doi/10.1002/central/CN-02944591/full
ER  -  


Record #24 of 342
Provider: John Wiley & Sons, Ltd.
Content: text/plain; charset="UTF-8"

TY  -  JOUR
AN  -  CN-02901416
AU  -  Staiano, W
AU  -  Sternberg, LM
AU  -  Ferri-Caruana, A
AU  -  Salazar-Bonet, LR
AU  -  Romagnoli, M
AU  -  Henriksen, K
AU  -  Kirk, U
TI  -  Overcoming mental fatigue through mindfulness: improving physical and cognitive performance in elite handball players
JA  -  Journal of science and medicine in sport
PY  -  2025
CC  -  Complementary Medicine
C3  -  PUBMED 40846613
M3  -  Journal article
DO  -  10.1016/j.jsams.2025.08.004
AB  -  OBJECTIVES: Empirical evidence that mindfulness buffers elite athletes against mental‐fatigue decrements remains sparse. This trial examined whether a six‐week mindfulness‐based intervention (MBI) augments cognitive and sport‐specific physical performance in elite handball players in fresh and mentally fatigued states. DESIGN: Randomised controlled pretest‐posttest training study. METHODS: Seventy‐nine players (56 male, 23 female) completed identical technical and conditioning programmes; 40 were exposed to 2.5 h·wk‐1 of structured mindfulness (mPEAK + Headspace), whereas 39 followed an active control. Pre‐ and post‐testing quantified mind‐wandering (SART), response inhibition (Stroop); repeated‐sprint ability (RSA) and sport‐specific reactive agility (S‐RAG) in fresh and mentally fatigued states were assessed. Heart rate, blood lactate, RPE and subjective responses were assessed during training, cognitive and physical performance. RESULTS: Relative to controls, the MBI cohort improved SART No‐Go accuracy (p = .032) and reduced Stroop reaction time (p = .024). Directional‐sprint time (p = .021) and S‐RAG completion time (p = .022) were faster, with fewer hand errors (p = .030), especially after mental‐fatigue induction. Heart rate, blood‐lactate and RPE responses during training and testing were equivalent between groups, indicating that gains were not mediated by physiological adaptation. The MBI group showed lower perceived mental demand and frustration both across the six‐week training period (mental demand p = .021; frustration p = .011) and during post‐training test batteries (mental demand all ps < .021; frustration all ps < .019); control ratings were unchanged. CONCLUSIONS: Integrating 20 min·d‐1 of guided mindfulness with standard training enhanced executive function and improved sprint‐agility performance in fresh and mentally fatigued handball players, without increasing physiological load.
UR  -  https://www.cochranelibrary.com/central/doi/10.1002/central/CN-02901416/full
ER  -  


Record #25 of 342
Provider: John Wiley & Sons, Ltd.
Content: text/plain; charset="UTF-8"

TY  -  JOUR
AN  -  CN-02854486
AU  -  Varesco, G
AU  -  Staiano, W
AU  -  Bracco, M
AU  -  Pageaux, B
AU  -  Soulas, L
AU  -  Goisbault, M
AU  -  Doron, J
AU  -  Jubeau, M
TI  -  Effects of 5-Week Brain Endurance Training on Fatigue and Performance in Elite Youth Epée Fencers
JA  -  International journal of sports physiology and performance
PY  -  2025
VL  -  20
IS  -  7
SP  -  979‐985
C3  -  PUBMED 40404142
M3  -  Journal article
KW  -  *Athletic Performance [physiology, psychology]
KW  -  *Brain [physiology]
KW  -  *Endurance Training [methods]
KW  -  *Fatigue [prevention & control]
KW  -  *Sports [physiology]
KW  -  Adolescent
KW  -  Attention [physiology]
KW  -  Female
KW  -  Humans
KW  -  Male
KW  -  Physical Endurance
KW  -  Psychomotor Performance [physiology]
KW  -  Reaction Time
KW  -  Stroop Test
DO  -  10.1123/ijspp.2024-0396
AB  -  PURPOSE: To examine the effectiveness of 5 weeks of brain endurance training (BET) in reducing impairments in sustained attention, performance at a specific fencing test, and perceived fatigue after a cognitive fatiguing task in youth épée elite fencers during the preseason. METHODS: Using a quasi‐randomized controlled trial, 19 elite youth fencers (8 women, 18 [1] y) were divided into a BET (n = 11) or control (n = 8) group. Both groups trained for 5 sessions/wk during 5 weeks. The BET group completed the BET sessions before, during, or after fencing training, 3 or 4 times a week. The control group performed only fencing training. Before and after the 5 weeks, fencers performed a psychomotor vigilance test and fencing test before and after 40 minutes of a reverse Stroop task. Perceived fatigue was scored on a 10‐cm visual analog scale. RESULTS: After 5 weeks, perceived fatigue, reaction time, and number of lapses in the psychomotor vigilance test increased from before to after the reverse Stroop task only in the control group (P ≤ .011), with no pre‐to‐post difference for the BET group (P > .059). No differences were found in fencing‐test performance (P > .07). Effort for the reverse Stroop task increased for both groups after the 5 weeks (P = .043). We observed an increase in perceived fatigue, reaction time, and number of lapses in the BET group before the fatiguing task (P ≤ .028). CONCLUSION: BET reduced the negative effects of a cognitive fatiguing task on sustained attention, without a clear improvement in performance on the fencing test, and represents a possible tool to mitigate fatigue in fencing.
UR  -  https://www.cochranelibrary.com/central/doi/10.1002/central/CN-02854486/full
ER  -  


Record #26 of 342
Provider: John Wiley & Sons, Ltd.
Content: text/plain; charset="UTF-8"

TY  -  JOUR
AN  -  CN-02323871
AU  -  Fortes, LS
AU  -  Fonseca, FS
AU  -  Nakamura, FY
AU  -  Barbosa, BT
AU  -  Gantois, P
AU  -  de Lima-Júnior, D
AU  -  Ferreira, MEC
TI  -  Effects of Mental Fatigue Induced by Social Media Use on Volleyball Decision-Making, Endurance, and Countermovement Jump Performance
JA  -  Perceptual and motor skills
PY  -  2021
VL  -  128
IS  -  6
SP  -  2745‐2766
C3  -  PUBMED 34404292,EMBASE 635923675
M3  -  Journal article
KW  -  *decision making
KW  -  *dysthymia
KW  -  *endurance
KW  -  *psychology
KW  -  *social media
KW  -  *volleyball
KW  -  Adult
KW  -  Article
KW  -  Athlete
KW  -  Athletic Performance
KW  -  Clinical article
KW  -  Controlled study
KW  -  Human
KW  -  Humans
KW  -  Male
KW  -  Mental Fatigue
KW  -  Muscle Fatigue
KW  -  Muscle Strength
KW  -  Randomized controlled trial
KW  -  Smartphone
KW  -  Social Media
KW  -  Volleyball
DO  -  10.1177/00315125211040596
AB  -  We studied the effects of repeated inducements of mental fatigue (MF) from using social media on smartphones immediately before training sessions by young male volleyball athletes, focusing specifically on their decision‐making, endurance, and countermovement jump performance (CMJ). We pair‐matched 24 participants according to their decision‐making abilities and then, randomly assigned them to one of two 4‐week block training groups: control (CON) and smartphone use (SMA). For a 30‐minute period before each training session, the CON group watched TV and the SMA group used social media apps on smartphones. We found a significant group x time interaction effect for decision making (attack, p?=?0.03; passing, p?=?0.02) during training blocks. More specifically, only the CON group improved their decision making (attack, p?=?0.03; passing, p?=?0.02). Both groups significantly improved their CMJ performance (p?=?.01), with no significant group x time interaction effect for CMJ (p?=?0.91). Neither group significantly improved their endurance (p?=?0.56). We concluded that 30‐minutes of repetitive social media app use on a smartphone immediately before 4‐weeks of volleyball training sessions negatively affected decision‐making in young male volleyball athletes.
UR  -  https://www.cochranelibrary.com/central/doi/10.1002/central/CN-02323871/full
ER  -  


Record #27 of 342
Provider: John Wiley & Sons, Ltd.
Content: text/plain; charset="UTF-8"

TY  -  JOUR
AN  -  CN-02812507
AU  -  Freitas-Junior, C
AU  -  Nakamura, F
AU  -  Costa, Y
AU  -  Batista, G
AU  -  Fortes, L
TI  -  Effect of Daily Social Media Use on Smartphones Before Training on Attack Efficiency and Repeated Vertical Jump Ability in Young Male Volleyball Players: a Randomized and Crossover Trial
JA  -  European journal of sport science
PY  -  2025
VL  -  25
IS  -  3
SP  -  e12258
C3  -  PUBMED 39985325
M3  -  Journal article
KW  -  *Athletic Performance [physiology, psychology]
KW  -  *Smartphone
KW  -  *Social Media
KW  -  *Volleyball [physiology]
KW  -  Adolescent
KW  -  Athletes
KW  -  Cross‐Over Studies
KW  -  Humans
KW  -  Male
DO  -  10.1002/ejsc.12258
AB  -  This investigation observed the repeated effect of using social media on smartphones immediately before training sessions on attack efficiency (AE) and repeat‐vertical jumping ability (RVJA) in young volleyball athletes. A crossover study involved 14 volleyball athletes (17.57 ± 0.65 years of age). For three weeks, the athletes participated in their training routines under two experimental conditions: using social media (SMA) and watching documentaries (DOC), both for 30 min before the training sessions. Before and after the three weeks, the athletes had their AE and RVJA evaluated. The AE test consisted of performing 6 attacks, with the total score obtained by adding the product of the score and the speed of each attempt. RVJA was assessed using the intermittent vertical jump test of four sets of 15 s (IJT60), with the average heights of the best series of 15 s (Hpeak) and the total time (Hmean) used for analysis. The visual analog scale revealed an increase in subjective mental fatigue for both conditions (p < 0.05), with SMA having higher levels compared to DOC (p = 0.02). There were improvements in AE for DOC compared to SMA (p = 0.03). No differences were found between the experimental conditions for Hpeak and Hmean. The results demonstrated that using social media on smartphones immediately before training sessions caused mental fatigue and impaired AE in young volleyball athletes.
UR  -  https://www.cochranelibrary.com/central/doi/10.1002/central/CN-02812507/full
ER  -  


Record #28 of 342
Provider: John Wiley & Sons, Ltd.
Content: text/plain; charset="UTF-8"

TY  -  JOUR
AN  -  CN-02459926
AU  -  Fortes, LS
AU  -  Berriel, GP
AU  -  Faro, H
AU  -  Freitas-Junior, CG
AU  -  Peyre-Tartaruga, LA
TI  -  Can Prolongate Use of Social Media Immediately Before Training Worsen High Level Male Volleyball Players' Visuomotor Skills?
JA  -  Perceptual and motor skills
PY  -  2022
VL  -  129
IS  -  6
SP  -  1790‐1803
C3  -  PUBMED 36028977,EMBASE 638861105
M3  -  Journal article
KW  -  *brain
KW  -  *fatigue
KW  -  *skill
KW  -  *social media
KW  -  *team sport
KW  -  *volleyball
KW  -  Adult
KW  -  Article
KW  -  Athletic Performance [physiology]
KW  -  Controlled study
KW  -  Crossover procedure
KW  -  Cross‐Over Studies
KW  -  Human
KW  -  Humans
KW  -  Male
KW  -  Mental fatigue
KW  -  Randomized controlled trial
KW  -  Reaction Time
KW  -  Reaction time
KW  -  Smartphone
KW  -  Social Media
KW  -  Volleyball [physiology]
DO  -  10.1177/00315125221123635
AB  -  Our aim was to analyze the effect of mental fatigue caused by prolonged social media use on high‐level volleyball players' visuomotor skills. Eighteen high‐level male young volleyball players participated in this randomized, counterbalanced, crossover design. All participants underwent a 2‐week experiment in which we measured their response times when performing a visuomotor task with and without mental fatigue inducement through repeated use of social media immediately before training sessions. In the control condition, participants watched TV for 30‐minutes, and in the social media condition, they used a social media app (Instagram®) on smartphones for 30‐minutes. We found a significant Condition x Time interaction on visuomotor task response time (p = 0.03), but there was no significant main effect of either Time or Condition. Mental fatigue, induced by repeated app‐based social media use for 30‐minutes immediately before training sessions, affected elite male volleyball players' visuomotor skills.
UR  -  https://www.cochranelibrary.com/central/doi/10.1002/central/CN-02459926/full
ER  -  


Record #29 of 342
Provider: John Wiley & Sons, Ltd.
Content: text/plain; charset="UTF-8"

TY  -  JOUR
AN  -  CN-02709301
AU  -  NCT06460181,
TI  -  Impact of Astaxanthin on Cognition in Recreationally Active Females
JA  -  https://clinicaltrials.gov/ct2/show/NCT06460181
PY  -  2024
C3  -  CTgov NCT06460181
M3  -  Trial registry record
KW  -  Mental Fatigue
AB  -  Dietary supplements are used in all levels of sports to impact various areas of athletic performance. Prolonged physical activity or cognitive engagement, which is a part of the competition, can increase mental fatigue (MF) such that the athlete begins to experience impaired decision‐making skills and slower reaction times, resulting in a less‐than‐optimal athlete by the end of the competition. Thus, identifying interventions that may preserve an individual's ability to perform following a state of MF would interest individuals often engaged in competition or training. Astaxanthin (AX) is a naturally occurring antioxidant typically found in marine species such as algae, salmon, trout, and shellfish. AX's unique structure may mitigate inflammation. Cognitively, AX can cross the blood‐brain barrier to help support the mitochondria when metabolic or cognitive demands are increased. While there have been promising results in elderly individuals of AX's ability to mitigate reductions in cognitive performance when fatigued. However, investigations in younger, more active individuals are warranted. Therefore, the purpose of this study to examine the impact of four weeks of AX supplementation at 12 mg/day on various markers of cognitive performance following a mental fatiguing protocol in recreationally active females. The cognitive methods are adapted from another previous study titled, "No Benefit of Ingesting a Low‐Dose Ketone Monoester Supplement on Markers of Cognitive Performance in Females" (IRB#: 2023‐009). This study is a double‐blind between design. Supplementation will last four weeks with each subject will consume either 12 mg/day of AX or a matched placebo. The participants will report to the lab for four separate trials. There will be two cognitive trials before and after supplementation. A 4 week supplementation period will occur after trials 1 & 2, followed by a repeat of these sessions for post‐testing. We hypothesize that AX will mitigate cognitive detriments following mental fatigue. The significance of these results may extend to female athletes looking to enhance performance by protecting cognitive ability from declining after fatigue. Cognitive Protocol: Participants will use software called SOMA NPT to complete a series of validated cognitive tasks that test different aspects of cognition. The cognitive battery of test that will be used includes a Psychomotor Vigilance Test (PVT; 5 min), Task Switching (3 min), and Incongruent Flaker (3 min). The task that will be used to induce mental fatigue is a Time‐Loaded‐Dual‐Back task (TLDB; 15 min). A control video titled World Class Trains (15 min) has been validated to produce no emotional response. Each subject will complete a trial with the mental fatigue protocol and a control before supplementation. Lipid Panel: A lipid panel to asses participants cholesterol and glucose levels will be taken both pre and post supplementation by using a capillary finger prick.
UR  -  https://www.cochranelibrary.com/central/doi/10.1002/central/CN-02709301/full
ER  -  


Record #30 of 342
Provider: John Wiley & Sons, Ltd.
Content: text/plain; charset="UTF-8"

TY  -  JOUR
AN  -  CN-02308724
AU  -  Mottola, F
AU  -  Blanchfield, A
AU  -  Hardy, J
AU  -  Cooke, A
TI  -  EEG neurofeedback improves cycling time to exhaustion
JA  -  Psychology of sport and exercise
PY  -  2021
VL  -  55
C3  -  CINAHL 150522310
M3  -  Journal article
KW  -  Athletic Performance
KW  -  Auditory Cortex
KW  -  Biofeedback
KW  -  Brain
KW  -  Cognition
KW  -  Cycling
KW  -  Descriptive Statistics
KW  -  Electroencephalography
KW  -  Ergometry
KW  -  Fatigue
KW  -  Human
KW  -  Physical Endurance
KW  -  Physiology
KW  -  Random Assignment
KW  -  Randomized Controlled Trials
KW  -  Repeated Measures
KW  -  Task Performance and Analysis
KW  -  Time Factors
KW  -  Training Effect (Physiology)
DO  -  10.1016/j.psychsport.2021.101944
UR  -  https://www.cochranelibrary.com/central/doi/10.1002/central/CN-02308724/full
ER  -  


Record #31 of 342
Provider: John Wiley & Sons, Ltd.
Content: text/plain; charset="UTF-8"

TY  -  JOUR
AN  -  CN-02356210
AU  -  Chen, CH
AU  -  Chen, YC
AU  -  Jiang, RS
AU  -  Lo, LY
AU  -  Wang, IL
AU  -  Chiu, CH
TI  -  Transcranial direct current stimulation decreases the decline of speed during repeated sprinting in basketball athletes
JA  -  International journal of environmental research and public health
PY  -  2021
VL  -  18
IS  -  13
C3  -  PUBMED 34209833,EMBASE 2007628157
M3  -  Journal article
KW  -  *athlete
KW  -  *sprint interval training
KW  -  *transcranial direct current stimulation
KW  -  *velocity
KW  -  Adult
KW  -  Agility
KW  -  Analytical parameters
KW  -  Article
KW  -  Athletes
KW  -  Athletic Performance
KW  -  Athletic performance
KW  -  Basketball
KW  -  Cognition
KW  -  Controlled study
KW  -  Crossover procedure
KW  -  Electrostimulation
KW  -  Exercise
KW  -  Fatigue index
KW  -  Heart rate
KW  -  High intensity exercise
KW  -  Human
KW  -  Human experiment
KW  -  Humans
KW  -  Isometric exercise
KW  -  Jump height
KW  -  Male
KW  -  Motor performance
KW  -  Muscle exercise
KW  -  Normal human
KW  -  Randomized controlled trial
KW  -  Rating of perceived exertion
KW  -  Simulation
KW  -  Single blind procedure
KW  -  Sprinting time
KW  -  Transcranial Direct Current Stimulation
KW  -  Young adult
DO  -  10.3390/ijerph18136967
AB  -  The purpose of this study was to determine whether transcranial direct current stimulation (tDCS) can improve countermovement jump performance, fatigue index and alleviate the speed decline during repeated shuttle sprints in trained basketball players. Thirteen trained basketball players were divided into the tDCS trial and sham trial by the random crossover design. The tDCS trial was stimulated with 2‐mA current in the M1 area in the middle of the top of the head for 20 min. For the sham trial, the current was turned off after 5 s, stopping the electrical stimulation. After warming up, the players underwent countermovement jump test, weighted countermovement jump test and then performed 40 × 15‐m sprints with with a 1:4 exercise: rest ratio. The jump height, sprinting time, fatigue index, heart rate and rating of perceived exertion (RPE) were analyzed by paired‐sample t‐test, when significance was discovered by two‐way repeated measures analysis of variance. The study results revealed that the tDCS trial significantly increase the countermovement jump performance (p = 0.04), decrease the sprinting time (p = 0.016), and had improved fatigue index during the sprinting process (p = 0.009). However, the heart rate and RPE during sprinting were nonsignificantly different between the trials. This study has identified that tDCS can decrease the speed decline, fatigue index during sprinting and increase countermovement jump performance without affecting heart rate or the rating of perceived exertion.
UR  -  https://www.cochranelibrary.com/central/doi/10.1002/central/CN-02356210/full
ER  -  


Record #32 of 342
Provider: John Wiley & Sons, Ltd.
Content: text/plain; charset="UTF-8"

TY  -  JOUR
AN  -  CN-02363425
AU  -  Bian, C
AU  -  Ali, A
AU  -  Nassis, GP
AU  -  Li, Y
TI  -  Repeated Interval Loughborough Soccer Passing Tests: an Ecologically Valid Motor Task to Induce Mental Fatigue in Soccer
JA  -  Frontiers in physiology
PY  -  2022
VL  -  12
C3  -  EMBASE 637144165
M3  -  Journal article
KW  -  *Loughborough Soccer Passing Test
KW  -  *athletic performance
KW  -  *mental fatigue
KW  -  *motor function test
KW  -  *soccer
KW  -  Adult
KW  -  Article
KW  -  Controlled study
KW  -  Human
KW  -  Human experiment
KW  -  Male
KW  -  Mental performance
KW  -  Motor performance
KW  -  Movement time
KW  -  Normal human
KW  -  Punishment
KW  -  Soccer player
KW  -  Stroop test
KW  -  Training
KW  -  Visual analog scale
KW  -  Warm up
DO  -  10.3389/fphys.2021.803528
AB  -  Most studies investigating mental fatigue (MF) in soccer utilized a computerized Stroop task to induce MF. However, the traditional key‐pressing task has been challenged for its lack of ecological validity. The limited relevance to real‐life soccer made it difficult to bridge the gap between the research and the applied setting. Therefore, a novel soccer‐specific inducing task is in urgent need. This study compared a novel MF‐inducing task in soccer with the Stroop task and investigated the impact of induced MF on cognitive and soccer‐specific skill performance. A randomized, counterbalanced crossover design was employed. Fifteen well‐trained male soccer players randomly participated in three MF‐inducing tasks. Two of them were motor tasks consisting of 10 repeated interval Loughborough Soccer Passing Test (10xLSPT or LSPT) in clockwise passing order (10xC‐LSPT) with each block starting every 2 min. The two tasks share the same movement pattern, but C‐LSPT is considered to have lower cognitive demands. The third was the 20‐min Stroop task (Stroop‐20). MF was assessed immediately before and after each task by visual analog scale (VAS), the cognitive performance in a 3‐min Stroop task, and the skill performance in one LSPT. Subjective MF increased similarly after 10xLSPT and Stroop‐20 (+ 25.4 ± 10.3 vs. + 23.4 ± 10.8 AU, p = 0.607). The induced MF by 10xLSPT and Stroop‐20 had no impact on cognitive performance and movement time but similarly affected in a significantly negative manner on penalty time (+ 5.9 ± 4.9 vs. + 5.4 ± 4.2 s, p = 0.748) and passing accuracy (–1.4 ± 1.5 vs. –1.0 ± 1.3, p = 0.465). Two motor tasks shared similar intensity, but 10xC‐LSPT was inefficient to induce MF. The results showed that the 20‐min repeated interval LSPT could induce a similar MF as the Stroop task. The induced MF had detrimental effects on soccer skill performance. The novel motor task is recommended for MF studies in soccer as an inducement task. Practitioners should be cautious about the prolonged cognitive‐demanding skill section of the pre‐match warm‐up to avoid the negative effect of MF on the upcoming match. This motor task pattern could be followed as a supplementary training protocol.
UR  -  https://www.cochranelibrary.com/central/doi/10.1002/central/CN-02363425/full
ER  -  


Record #33 of 342
Provider: John Wiley & Sons, Ltd.
Content: text/plain; charset="UTF-8"

TY  -  JOUR
AN  -  CN-02546393
AU  -  Filipas, L
AU  -  Rossi, C
AU  -  Codella, R
AU  -  Bonato, M
TI  -  Mental Fatigue Impairs Second Serve Accuracy in Tennis Players
JA  -  Research quarterly for exercise and sport
PY  -  2024
VL  -  95
IS  -  1
SP  -  190‐196
C3  -  PUBMED 37036414,EMBASE 640993225
M3  -  Journal article
KW  -  *Tennis
KW  -  *exercise
KW  -  *mental fatigue
KW  -  *motor control
KW  -  *tennis
KW  -  Adult
KW  -  Article
KW  -  Clinical article
KW  -  Cognitive effort
KW  -  Controlled study
KW  -  Court
KW  -  Crossover procedure
KW  -  Cross‐Over Studies
KW  -  Human
KW  -  Humans
KW  -  Male
KW  -  Mental Fatigue
KW  -  Motivation
KW  -  Perception
KW  -  Randomized controlled trial
KW  -  Reaction Time
KW  -  Reaction time
KW  -  Stroop test
KW  -  Velocity
KW  -  Visual analog scale
KW  -  Workload
DO  -  10.1080/02701367.2023.2174488
AB  -  Purpose: The aim of this 2‐week randomized, counterbalance and crossover study was to investigate the effect of acute mental fatigue (MF) on tennis serve performance and accuracy in tennis players. Methods: Ten male tennis players (18 ± 4 years, 1.80 ± 0.08 m; 71 ± 13 kg) were randomized to either the MF group (N = 5) that underwent an acute MF protocol or to a control (CON) group (N = 5). The MF condition consisted in a 30‐min modified Stroop color word task performed before on‐court serve speed test. A visual analogue scale (VAS) was used to assess the perceptions of MF and motivation toward the upcoming technical tests. Results: Reduction over baseline score of Stroop test was noted in accuracy (N < .001), but not in reaction time (N = .968) in the MF group. Increments in perceived workload were detected (N < .001) in MF group compared to CON. No differences for first and second serve speed from deuce and advantage side were observed. Increment of percentage of failed second serves from the deuce side (N = .043) in MF were detected. Conclusions: An acute MF protocol reduced tennis serve accuracy from deuce side in male tennis players. Players should avoid cognitive efforts before training sessions and matches to prevent negative effects of their technical performance.
UR  -  https://www.cochranelibrary.com/central/doi/10.1002/central/CN-02546393/full
ER  -  


Record #34 of 342
Provider: John Wiley & Sons, Ltd.
Content: text/plain; charset="UTF-8"

TY  -  JOUR
AN  -  CN-01967664
AU  -  Liao, YH
AU  -  Mündel, T
AU  -  Yang, YT
AU  -  Wei, CC
AU  -  Tsai, SC
TI  -  Effects of periodic carbohydrate ingestion on endurance and cognitive performances during a 40-km cycling time-trial under normobaric hypoxia in well-trained triathletes
JA  -  Journal of sports sciences
PY  -  2019
VL  -  37
IS  -  16
SP  -  1805‐1815
C3  -  PUBMED 30897031,EMBASE 626999493
M3  -  Journal article
KW  -  *altitude
KW  -  *brain blood flow
KW  -  *endurance
KW  -  *hypoxia
KW  -  *ingestion
KW  -  *tissue oxygenation
KW  -  *triathlete
KW  -  Adult
KW  -  Aerobic capacity
KW  -  Article
KW  -  Beverages
KW  -  Bicycling [*physiology]
KW  -  Cerebrovascular Circulation
KW  -  Cognition [*physiology]
KW  -  Controlled study
KW  -  Crossover procedure
KW  -  Cross‐Over Studies
KW  -  Decision Making
KW  -  Decision making
KW  -  Dietary Carbohydrates [*administration & dosage]
KW  -  Double blind procedure
KW  -  Double‐Blind Method
KW  -  Exercise
KW  -  Exercise Test
KW  -  Glucose blood level
KW  -  Hemodynamics
KW  -  Human
KW  -  Human experiment
KW  -  Humans
KW  -  Hypoxia
KW  -  Male
KW  -  Oxygen [blood]
KW  -  Physical Endurance [*physiology]
KW  -  Prefrontal Cortex [blood supply]
KW  -  Reaction Time
KW  -  Simulation
KW  -  Velocity
KW  -  Visually impaired person
KW  -  Young Adult
KW  -  Young adult
DO  -  10.1080/02640414.2019.1595338
AB  -  The purpose of this study was to examine CHO ingestion on a cognitive task using a field‐simulated time‐trial (TT) under hypoxia in well‐trained triathletes. Ten male triathletes (age: 22.1 ± 1.1 years; VO2max: 59.4 ± 1.4 ml/kg/min) participated in this double‐blind/crossover/counter‐balanced design study. Participants completed 3 TT trials: 1) normoxic placebo (NPLA; FiO2 = 20.9%), 2) hypoxic placebo (HPLA; FiO2 = 16.3%), and 3) hypoxic CHO (HCHO; 6% CHO provided as 2 ml/kg/15 min; FiO2 = 16.3%). During the TT, physiological responses (SpO2, HR, RPE, and blood glucose/lactate), cognitive performance, and cerebral haemodynamics were measured. Hypoxia reduced TT performance by 3.5‐4% (p < 0.05), but CHO did not affect TT performance under hypoxia. For the cognitive task, CHO slightly preserved exercise‐induced cognitive reaction speed but did not affect response accuracy during hypoxic exercise. However, CHO did not preserve the decreased Hb‐Diff (cerebral blood flow, CBF) and increased HHb in the prefrontal lobe (p < 0.05) during hypoxic exercise, and CHO failed to preserve hypoxia‐suppressed prefrontal CBF and tissue oxygen saturation. In conclusion, the present study demonstrates that CHO is effective in sustaining reaction speed for a cognitive task but not promoting TT performance during hypoxic exercise, which would be important for strategy‐/decision‐making when athletes compete at moderate high‐altitude.
UR  -  https://www.cochranelibrary.com/central/doi/10.1002/central/CN-01967664/full
ER  -  


Record #35 of 342
Provider: John Wiley & Sons, Ltd.
Content: text/plain; charset="UTF-8"

TY  -  JOUR
AN  -  CN-02792083
AU  -  Sun, H
AU  -  Soh, KG
AU  -  Mohammadi, A
AU  -  Toumi, Z
AU  -  Chang, R
AU  -  Jiang, J
TI  -  The Restorative Effects of Nature Exposure on The Self-Regulation Resources in Mentally Fatigued Soccer Players: a Randomized Controlled Trial
JA  -  Journal of sports science & medicine
PY  -  2024
VL  -  23
IS  -  4
SP  -  882‐894
C3  -  PUBMED 39649572,EMBASE 646019462
M3  -  Journal article
KW  -  *Anxiety [prevention & control]
KW  -  *Heart Rate
KW  -  *Mental Fatigue [prevention & control]
KW  -  *Self‐Control
KW  -  *Soccer [physiology, psychology]
KW  -  *anxiety
KW  -  *heart rate
KW  -  *mental fatigue
KW  -  *self control
KW  -  *soccer
KW  -  Adolescent
KW  -  Athletic Performance [physiology, psychology]
KW  -  Athletic performance
KW  -  Competitive Behavior [physiology]
KW  -  Competitive behavior
KW  -  Controlled study
KW  -  Human
KW  -  Humans
KW  -  Male
KW  -  Physiology
KW  -  Prevention and control
KW  -  Psychology
KW  -  Randomized controlled trial
KW  -  Stroop Test
KW  -  Stroop test
KW  -  Young Adult
KW  -  Young adult
DO  -  10.52082/jssm.2024.882
AB  -  Interventions involving exposure to nature can increase self‐regulatory resources. However, this improvement has never been examined in mentally fatigued soccer players who have insufficient resources to self‐regulate and maintain specific performances. The present study aims to investigate how exposure to nature influences the self‐regulation capability of university soccer players who are mentally fatigued. The participants aged 18‐24 years (M = 20.73 ± 2.00), with an average training duration of 5.14 ± 1.31 years, were randomly divided into six different groups (three experimental groups and three control groups). Each experimental group was compared with its corresponding control group using three different intervention durations: 4.17 min, 8.33 min, and 12.50 min. A forty‐five‐minute Stroop task was used to induce mental fatigue, followed by the intervention. The indicators of self‐regulation, both physiological (heart rate variability, or HRV) and psychological (competitive state anxiety), were recorded. Experimental Group 3 (12.50 min intervention) only showed significant improvement in HRV (p = 0.008, d = 0.93), competitive state anxiety (cognitive and somatic anxiety p = 0.019, d = 0.86; state confidence p = 0.041, d = 0.797) compared to control group 3. Nature exposure significantly improves self‐regulation in mentally fatigued soccer players. Specifically, the 12.50 min intervention showed the greatest improvements in both HRV and competitive state anxiety, suggesting that a longer duration of nature exposure enhances mental restoration more effectively.
UR  -  https://www.cochranelibrary.com/central/doi/10.1002/central/CN-02792083/full
ER  -  


Record #36 of 342
Provider: John Wiley & Sons, Ltd.
Content: text/plain; charset="UTF-8"

TY  -  JOUR
AN  -  CN-02785142
AU  -  Staiano, W
AU  -  Romagnoli, M
AU  -  Salazar Bonet, LR
AU  -  Ferri-Caruana, A
TI  -  Adaptive cognitive tasks for mental fatigue: an innovative paradigm for cognitive loading in human performance
JA  -  Journal of science and medicine in sport
PY  -  2024
VL  -  27
IS  -  12
SP  -  883‐889
C3  -  PUBMED 39209690
M3  -  Journal article
KW  -  *Cognition [physiology]
KW  -  *Heart Rate [physiology]
KW  -  *Mental Fatigue [physiopathology]
KW  -  *Stroop Test
KW  -  Adult
KW  -  Affect [physiology]
KW  -  Athletic Performance [physiology, psychology]
KW  -  Female
KW  -  Humans
KW  -  Lactic Acid [blood]
KW  -  Male
KW  -  Psychomotor Performance [physiology]
KW  -  Running [physiology]
KW  -  Young Adult
DO  -  10.1016/j.jsams.2024.08.199
AB  -  OBJECTIVES: Mental fatigue (MF) can impair cognitive and physical performance in sport. We tested the hypothesis that a shorter adaptive Time Load Dual Back (TLDB) task induces MF faster than a longer Stroop; and subsequently impairs cognitive and intermittent running performance. DESIGN: This study employed a randomized within‐participant design. METHODS: 25 trained individuals performed a Yo‐Yo test after one of four experimental conditions (30‐min Stroop, 20‐min and 10‐min TLDB tasks, and active control). Cognitive performance was assessed using the Psychomotor Vigilance Task (PVT) before and after the experimental conditions. Measures of mood, workload, MF, RPE, heart rate (HR), heart rate variability (HRV) and blood lactate were collected. ANOVAs determined the effect of the 4 conditions. RESULTS: Stroop and 20‐min TLDB conditions impaired running performance similarly (p = .015), while no differences are reported for 10‐min TLDB and Control. No significant differences in physiological parameters were reported during the Yo‐Yo test although RPE was significantly higher in the Stroop and 20‐min TLDB conditions (p = .014). Stroop and both TLDBs conditions impaired PVT's cognitive performance (p = .029), MF (p = .012), mental demand (p < .001), HR (p = .021) and HRV (p = .033); with 20‐min TLDB task having the higher significant impact. Mood alterations were similar between Stroop and TLDB conditions. CONCLUSIONS: Intermittent running (Yo‐Yo) and cognitive (PVT) performances, and subjective ratings were impaired by 30‐min Stroop and 20‐min TLDB tasks; while 10‐min TLDB did not to impair performance. Shorter adaptive modes seem to be more effective in inducing MF and could have relevant clinical applications to assess conditions such as traumatic brain injury and concussion.
UR  -  https://www.cochranelibrary.com/central/doi/10.1002/central/CN-02785142/full
ER  -  


Record #37 of 342
Provider: John Wiley & Sons, Ltd.
Content: text/plain; charset="UTF-8"

TY  -  JOUR
AN  -  CN-02656673
AU  -  RBR-2yyd8jb,
TI  -  Effect of Caffeine or on attack decision-making in trained beach volleyball players after prolonged cognitive effort by use of social media: a study crossover randomized
JA  -  https://trialsearch.who.int/Trial2.aspx?TrialID=RBR-2yyd8jb
PY  -  2024
C3  -  ICTRP RBR‐2yyd8jb
M3  -  Trial registry record
AB  -  INTERVENTION: This is a four‐arm study; therefore, the interventions will involve the use of Caffeine or placebo, as well as the application of Transcranial Direct Current Stimulation and placebo, which will be conducted separately. Participants will be randomized in blocks of 4 athletes. Always before the interventions, participants will use social media for 30 minutes to induce mental fatigue. For the caffeine intervention, participants will receive 3 mg/kg or Placebo (crystallized cellulose). The athletes will be blinded, meaning they will not know which substance they are using. All 16 athletes will go through all conditions in a crossover design. Regarding Transcranial Direct Current Stimulation, athletes will always use social media for 30 minutes. Transcranial Direct Current Stimulation will be applied for 20 minutes during the use of social media or the placebo condition, in which the stimulation device is turned on for 30 seconds; then, the device is turned off. Additionally, a light remains on to prevent athletes from identifying the condition, thus they will be blinded. All 16 athletes will go through all conditions in a crossover design CONDITION: C23.888.369 Mental Fatigue PRIMARY OUTCOME: As a result of reducing the negative effect of social media use, better performance in decision‐making in the beach volleyball attack is expected. This improvement will be evaluated later through recorded videos of the games. A detailed analysis of the decisions will be carried out The interventions, Caffeine and Transcranial Direct Current Stimulation, are expected to attenuate the perception of mental fatigue and the reduction in performance on the Stroop task caused by social media SECONDARY OUTCOME: No secondary outcomes are expected INCLUSION CRITERIA: Training beach volleyball for at least two years; compete on the regional circuit; have competed in the previous year on the national circuit; be at least 22 years old; male
UR  -  https://www.cochranelibrary.com/central/doi/10.1002/central/CN-02656673/full
ER  -  


Record #38 of 342
Provider: John Wiley & Sons, Ltd.
Content: text/plain; charset="UTF-8"

TY  -  JOUR
AN  -  CN-02794153
AU  -  Cao, S
AU  -  Liu, J
AU  -  Geok, SK
AU  -  Sun, H
AU  -  Wang, X
TI  -  Effects of brief mindfulness intervention on mental fatigue and recovery in basketball tactical performance
JA  -  PloS one
PY  -  2024
VL  -  19
IS  -  12
CC  -  Complementary Medicine
SP  -  e0306815
C3  -  PUBMED 39739709
M3  -  Journal article
KW  -  *Athletic Performance [physiology, psychology]
KW  -  *Basketball [psychology]
KW  -  *Mental Fatigue
KW  -  *Mindfulness [methods]
KW  -  Adolescent
KW  -  Adult
KW  -  Humans
KW  -  Male
KW  -  Young Adult
DO  -  10.1371/journal.pone.0306815
AB  -  OBJECTIVE: The detrimental effects of mental fatigue (MF) have been established in sports, such as soccer, volleyball, and basketball. Mindfulness interventions are considered a promising method to help players counteract MF, but whether it could improve basketball tactical performance after MF in competition is not clear. This study aims to investigate the effect of brief mindfulness intervention on basketball tactical performance under MF. METHOD: This study employed a cluster randomized controlled trial (cRCT) design. It involved 54 male basketball players aged 18 to 24 from three universities. The participants were randomly assigned to one of three groups: control group (CG), mental fatigue group (MFG), and mental fatigue‐mindfulness group (MF‐MG). Players in the MFG and MF‐MG underwent a 30‐minute Stroop task to induce MF. Subsequently, players in the MF‐MG engaged in a 30‐minute audio mindfulness intervention. Basketball tactical performance was assessed in the small side games (SSG). RESULTS: There were no significant differences in total tactics observed across groups and over time. However, when examining specific tactical sub‐variables, significant differences were found in ball reversal, dribble penetration into the key area, and off‐ball screen between the CG and MFG in the post‐test. Furthermore, significant differences were noted in ball reversal, dribble penetration into the key area, on‐ball screen, and off‐ball screen between the MFG and MF‐MG in the post‐test. CONCLUSION: The basketball tactical performances, particularly in areas such as ball reversal, dribble penetration into the key area, on‐ball screen, and off‐ball screen, were negatively impacted by MF. Notably, the brief mindfulness intervention effectively restored these performance aspects. This suggests that coaches and trainers should place increased emphasis on players' mental well‐being and consider incorporating brief mindfulness interventions into their training programs. More studies that investigate mindfulness intervention on the comprehensive aspects of basketball performance should be focused on in the future.
UR  -  https://www.cochranelibrary.com/central/doi/10.1002/central/CN-02794153/full
ER  -  


Record #39 of 342
Provider: John Wiley & Sons, Ltd.
Content: text/plain; charset="UTF-8"

TY  -  JOUR
AN  -  CN-02867936
AU  -  Costa, YP
AU  -  Lopes-da-Silva, BS
AU  -  Fonseca, FS
AU  -  Albuquerque, M
AU  -  Batista, GR
AU  -  Fortes, LS
TI  -  Effect of caffeine on attack decision-making in trained beach volleyball players following prolonged cognitive effort induced by social media use: a randomized, single-blind, crossover pilot study
JA  -  BMC sports science, medicine & rehabilitation
PY  -  2025
VL  -  17
IS  -  1
SP  -  145
C3  -  PUBMED 40474216
M3  -  Journal article
DO  -  10.1186/s13102-024-01052-8
AB  -  BACKGROUND: Mental fatigue is a psychobiological state characterized by a feeling of tiredness or lack of energy after performing cognitive activities. Recently, studies have found that prolonged use of social media can cause mental fatigue and consequently impair decision‐making performance in athletes. On the other hand, caffeine may counteract mental fatigue by antagonizing adenosine. Therefore, this study aimed to analyze the effect of caffeine on the attack decision‐making skill of trained beach volleyball players after prolonged cognitive effort by using social media on smartphones. METHODS: Twelve trained young male beach volleyball players (Agemean: 18.38 ± 1.49 years old; Heightmean: 179.83 ± 7.54 cm; Body massmean: 73.14 ± 16.42 Kg) were recruited to a randomized, single‐blind, crossover pilot study. Participants performed a beach volleyball task on low‐dose caffeine (CAF: 3 mg/kg) or placebo (PLAC: crystallized cellulose) conditions after cognitive effort by social media use. In both conditions, participants used social media for 30 min and took capsules (CAF or PLAC, without identifying the type of capsule) 60 min before the beach volleyball task. Mental fatigue was assessed by visual analog scale and executive function by Stroop task (accuracy and response time). The Game Performance Assessment Instrument (GPAI) was used to assess attack decision‐making skills through video recordings. RESULTS: The subjective perception of mental fatigue increased only in the CAF condition (p = 0.018), and Stroop task performance was not different for all variables analyzed in both conditions (p > 0.05). Finally, the decision‐making skill was not different between situations in attack (p = 0.890; d = 0.054) or counterattack (p = 0.617; d = 0.141). CONCLUSIONS: At similar levels of mental fatigue, low‐dose caffeine was not superior to placebo in improving attack decision‐making. Considering the limitations of time and sample size, the results must be interpreted with caution. TRIAL REGISTRATION NUMBER: Brazilian Clinical Trial Register (RBR‐2yyd8jb). Registered 01 January 2024 (Retrospectively registered).
UR  -  https://www.cochranelibrary.com/central/doi/10.1002/central/CN-02867936/full
ER  -  


Record #40 of 342
Provider: John Wiley & Sons, Ltd.
Content: text/plain; charset="UTF-8"

TY  -  JOUR
AN  -  CN-02831801
AU  -  ChiCTR2500099651,
TI  -  Effects of brain endurance training on agility performance of badminton athletes
JA  -  https://trialsearch.who.int/Trial2.aspx?TrialID=ChiCTR2500099651
PY  -  2025
C3  -  ICTRP ChiCTR2500099651
M3  -  Trial registry record
AB  -  INTERVENTION: Intervention group:agility training followed by a 45‐minute stroop task intervention;Control group:agility training followed by a 45‐minute emotionally neutral voice intervention; CONDITION: Healthy adult PRIMARY OUTCOME: BAdcamp Special Agility Test Score;505 Change of Direction Deficit (505CODD) Test Score;T‐Shaped Agility Test (T‐Test) Score;Visual Analog Scale (VAS) Score;NASA Task Load Index (NASA‐TLX);Heart Rate Variability (HRV); SECONDARY OUTCOME: Psychomotor Vigilance Task (PVT) Score;Choice Reaction Time Task (CRTT) Score;Visual Search Task (VST) Score; INCLUSION CRITERIA: 1.Collegiate badminton players aged 18‐25 years old, with a sports rating of Grade 2 or above, and more than 3 years of professional training in badminton; 2. Voluntary participation in this study with the signing of an informed consent form.
UR  -  https://www.cochranelibrary.com/central/doi/10.1002/central/CN-02831801/full
ER  -  


Record #41 of 342
Provider: John Wiley & Sons, Ltd.
Content: text/plain; charset="UTF-8"

TY  -  JOUR
AN  -  CN-02882661
AU  -  NCT07047105,
TI  -  Investigation of the Acute Effects of Nepalese Pepper Extract (Zanthoxylum Armatum DC) on Cognitive Function, Mood and Gaming Performance in Young, Healthy, Competitive Gamers
JA  -  https://clinicaltrials.gov/ct2/show/NCT07047105
PY  -  2025
C3  -  CTgov NCT07047105
M3  -  Trial registry record
KW  -  Caffeine
KW  -  Fatigue
AB  -  Zanthoxylum armatum DC (ZA), also known as Nepalese pepper (or TImut pepper, containsnumerous active chemicals throughout all parts of the organism. Traditionally used in thetreatment of intestinal disorders, depression and as topical treatment for toothache itis commonly ingested through the form of Daikenchuto, a traditional combination of theZanthoxylum fruit with ginseng root, ginger rhizome and rice gluten. In recent years ithas been established that ZA also possesses cognitive enhancing properties, with theprimary active component revealed to be the fatty acid amide hydroxy α‐sanshool.Additionally, ZA is rich in monoterpenes which have also been shown to positively affectcognition and the combination of these compounds may lead to numerous improvements inbrain function.Through a double‐blind placebo‐controlled study, acute single dose administration of 80mg of ZA was shown to improve cognitive performance in 'Speed of Attention' and RapidVisual Information Processing, a sustained attention task. In the same study, chronic (56day) administration resulted in overall improvement in 'Speed of Performance' with morecorrect Serial 3 subtractions 3h post dose and lower mental fatigue compared to placeboduring performance of the Cognitive Demand Battery (CDB). In both acute and chroniccases, the mechanisms underpinning the effects are currently unknown, and the differencescould be attributed to distinct changes over time. For the acute effects there may be acholinergic mechanism at play, with previous research suggesting that there has been acholinesterase inhibitory effect from ZA. Meanwhile, the observed chronic improvementssuggest a more general improvement in neural efficiency and processing speeds rather thanthe memory/attention benefits generally expected from cholinergic agents. A similar studyon the cognitive effects of a multi‐ingredient herbal supplement also resulted in speedof cognition improvement. Although this herbal remedy did not contain ZA or hydroxyα‐sanshool, it did contain short chain fatty acids and terpenes suggesting a similarmechanism could be at work to improve neural efficiency.An increasing area of interest for performance research is in the world of Esports andcompetitive gaming, where cognitive abilities are paramount. As with non‐digital sports,esport competition incurs physical and mental demands, including motor skills, mentalagility, processing speed, motivation, executive function and to a lower degree, physicalexertion. Success hinges on mastering cognitive tasks such as visuospatial processing,cognitive workload, attention and cognitive control, hand‐eye coordination, fast reactiontimes and quick decision‐making capabilities. Alongside these cognitive factors, theimportance of personal social and emotional competencies within esports has been exploredthrough the creation of a detailed competence model of digital games. Factors such asself‐efficacy, mood, self‐control, personality traits and emotional self‐regulation havedisplayed correlations with traditional sport performance and therefore it would beexpected improvements in these areas would also create better results for gamers. Withinesports, viewership is overwhelmingly dominated by either Massive Online Battle Arena's(MOBA) and First Person Shooters (FPS), according to peak viewing statistics in recentyears. It has been noted that FPS and MOBA game types share a similar fast paced, highintensity element which separates them from Real‐time Strategy (RTS) games, howeverdespite this the contrast in player character control mechanisms creates distinctperformance metrics. Consequently, studies looking to analyse game performance acrossdifferent genre players should incorporate genre‐specific game performance measurementtools, the simplest of which would be in‐game rank, but could extend to more detailedin‐game metrics.Cognitive tests provide a useful measure of the varying domains of mental performance,with a long‐established history of validated measures of perception, attention andconcentration, memory, executive function and processing speed. Given their broad rangeof applicability, measures of cognition may be able to map onto varying game genrecompetencies, as has been seen through research on numeric ability and flexible thinking,establishing some general abilities that persist across all game genres as fundamentalcognitive abilities for performance.One aspect common to all esports players is the prolonged nature of training andgameplay, requiring sustained attention, resulting in high mental demand and fatigue.Energy drink consumption is high within gamers; marketing of these products includesclaims of mental fatigue attenuation and maintaining alertness during game play andseveral energy drink companies also provide sponsorship for esports teams. An emergingarea of research considers the potential to enhance gaming performance followingadministration of various nootropics, primarily focussing on highly caffeinated energyproducts. Notably here, following 3 mg/kg caffeine, professional gamers performed quickerduring a simple reaction time task, alongside quicker and more accurate performance on afirst‐person shooting task. Similarly, following acute supplementation with 125 mgcaffeine, participants were more accurate during a tracking task. Within the same trial,following a combined supplement of caffeine, methylliberine and theacrine (125, 75 and 50mg, respectively), improvements were observed in visuospatial working memory, alongsidequicker kill time within a first‐person shooter game and improved self‐assessedperformance, suggesting a potential synergistic effect when co‐supplementing, rather thanadministering caffeine in isolation. A second trial using the same combined supplementthat focused on traditional cognitive test outcomes reported improved performance on theFlanker Test of Inhibitory Control and quicker reaction time on the Psychomotor VigilanceTask; alongside increased self‐reported alertness.The high caffeine content in these products is, however, linked to several undesirableside effects, including heightened jitteriness and tension, as well as decreased deepsleep and overall sleep duration. These effects can negatively impact both short‐term andlong‐term gaming performance. As gaming becomes a more viable career, gamers are likelyto become more aware of these negative effects and seek healthier alternatives. This hassparked interest in finding non‐caffeinated options to combat mental fatigue and enhancegaming performance. A previous trial assessed the effects of an inositol‐enhancedarginine silicate supplement on cognitive and gaming performance. While video gameperformance remained unchanged, the supplement improved cognitive performance, withquicker completion time and fewer errors on the Trail Making Test, improved performanceon the Stroop task and increased self‐reported vigour. These findings suggestimprovements in executive functioning, processing speed, task switching, and selectiveattention, suggesting the potential for game‐related improvements to cognitive functionfrom non‐caffeinated supplements.The previous intervention study conducted by our group administered 2.8 g Zanthoxylumarmatum DC. medium‐chain triglyceride (MCT) oil extract (corresponding to 80 mg Z.armatumDC.). Each 2.8 g dose contained alkamides including 7.8 mg hydroxy α‐sanshool andmonoterpenes including 5.3 mg limonene, 3.6 mg linalool and 2.3 mg methyl cinnamate. Anew formulation of ZA delivered through a powder rather than a liquid format will be usedin the proposed study, allowing for varying dosage amounts to be tested to ascertain theeffects of ZA at lower doses. The main aim of the current study is therefore toinvestigate the acute cognitive and mood effects of ZA in young, healthy competitivegamers. A focused acute study with a crossover design may lead to more in depth coverageof the attention changes in cognitive abilities under acute doses of ZA, while alsoproviding an opportunity to reveal if overall neural efficacy can be observed at thislevel. Additional aims include: discovering if lower dosages of the supplement thanpreviously used in research are effective; ascertaining if cognitive improvementstranslate to objective and subjective in‐game performance improvements in different genreplayers; to deepen understanding of how different genres of Esport present differentcognitive gameplay requirements and investigate how differing genre players can beassessed within a single study.Primary objectivesThe primary objectives of this study are to evaluate the acute effects of 150 and 300 mgof the powdered formulation of ZA within a young healthy population, with focus on: ‐ 'Speed of Attention' (RVIP, SRT and CRT) ‐ Subjective fatigue (CDB)These were the areas of improvement ascertained by Kennedy et al. (2019) and theseresults will be tested for replicability. In order to fulfil these objectives,participants will be tested using computerised cognitive tasks (COMPASS) and an onlinequestionnaire in a crossover design, with pre‐dose, 1hr post‐dose, 3hr post‐dose and 5hrpost‐dose.Secondary objectives The secondary objectives of this study are to evaluate othercognitive areas where no significant changes were revealed in the previous study, to testfor replication and see if any other changes appear. These include ‐ Accuracy of Attention (RVIP and CRT) ‐ Speed of Performance (Numeric Working Memory, SRT, CRT, RVIP, Stroop, DelayedPicture Recognition, Delayed Word Recognition) ‐ Accuracy of Performance (Immediate Word Recall, CRT, Corsi Blocks, RVIP, Stroop,Delayed Word Recall, Delayed Picture Recognition, Delayed Word Recognition) ‐ Working memory (Numeric Working Memory, Corsi Blocks) ‐ Speed of memory (Numeric Working Memory, Delayed Picture Recognition, Delayed WordRecognition) ‐ Episodic memory (Immediate Word Recall, Delayed Word Recall, Delayed PictureRecognition, Delayed Word Recognition) ‐ Executive Function (Peg and Ball, Stoop interference)To fulfil these objectives, the full battery of COMPASS tasks will be tested pre‐dose,1hr post‐dose, 3hr post‐dose and 5hr post‐dose, under four differing treatment groups.In addition, subjective alertness and mental fatigue will also be assessed following eachof 3 completions of the Cognitive Demand Battery (CDB). The objective of this battery isto assess the impact of the intervention on speed/accuracy and mental fatigue duringcontinuous performance of cognitively demanding tasks. Participants complete the10‐minute battery of tasks three times in immediate succession (i.e. for a continuousperiod of 30 minutes). Application of this battery has been shown to reliably increaseself‐ratings of 'mental fatigue' and to be sensitive to a number of herbal and naturalinterventions (Kennedy et al., 2008a; D. O. Kennedy & A. B. Scholey, 2004; Reay et al.,2005; Reay et al., 2006).In addition to this, mood and sleep will also be recorded on testing visits through: ‐ Positive and Negative Affect Schedule (PANAS) ‐ Visual Analogue Mood Scales (VAMS) ‐ Sleep disturbance short form (PROMIS) Heart Rate Variability will also be assessedduring select portions of the testing to ascertain if any change in this metric canbe matched with either cognitive or gameplay improvements and the treatments.Further secondary objectives are to implement gaming and gaming‐like tasks to assess ifany differences can be observed in gameplay related outcomes following treatments. Thesewill include: ‐ Aim trainer (an aiming game which will challenge the participants to complete mouseaccuracy tasks mimicking First Person Shooter (FPS) gameplay) ‐ Massive Online Battle Arena (MOBA) control simulator (a game/training simulationusing the controls and perspective of MOBA games to test movement and input ability) ‐ Multi‐Tasking Framework (MTF) ‐ Finger Tapping Task (FTT)In addition to this, gameplay monitoring of at home play will be implemented to provide abasis for assessment of gameplay ability in a further chronic study. These measures areexploratory and they may not be analysed if compliance with at home gaming requests isinconsistent. This will include: ‐ Subjective Performance Gameplay Scale (for participants to complete at home afterplaying a competitive video game on the evening of their treatment day) ‐ Gameplay tracking (tracking of games played by participants to view the quality oftheir performances on the evening of the treatment day) These additional measures ofgameplay performance will be assessed with the intention of building a robust methodof assessing gameplay performance over a longer period.INVESTIGATIONAL PLAN Trial Design and Plan This study will follow a randomised,placebo‐controlled, double‐blind, crossover design. Participants will attend the lab onfive separate occasions which will include a screening/training visit and four testingvisits under each of the treatments within the protocol.Trial population A total sample of 60 participants will take part in this study. Criteriawill be checked at screening and continued adherence to them will be checked during thepre‐test interview on each visit.Following informed consent eligible participants will undergo training on thecomputerised cognitive tasks and gaming tasks. The training session will follow standardoperating procedures to decrease the chance of learning effects during the main trials.Testing Visits 1, 2, 3 and 4 (7+/‐3 days between each visit)Participants will be asked to avoid alcohol and refrain from intake of 'over the counter'medication for 24 hours. The participants will also be asked to refrain from consumingenergy drinks for 24 hours prior to their testing visit, and to not consume caffeine fromwaking before each testing visit. Participants will be contacted to remind them of therequirements prior to each visit. On the morning of Testing Visit 1, participants will berequested to eat a simple breakfast of plain cereal and milk or toast and butter at least1 hour prior to arrival at the laboratory (also avoiding any caffeinated products); thetime and composition of breakfast will be standardised across all visits. During theirtesting visits, the participants will be asked to avoid consumption of any other food orliquids aside from water and the lunch and snacks provided by the research team.Participants will report to the Brain, Performance and Nutrition Research Centre atNorthumbria University between 9:45am and 10 am for each visit. The following procedureswill be required before commencement of the trial: ‐ Review continued conformity with the inclusion and exclusion criteria ‐ Adverse event assessment ‐ Assessment that participant is not unwell and is well‐rested ‐ Randomisation of participant (Visit 1 only)At 10:10am gaming tasks will be performed by the participants. Following this at 10:30amthe first round of cognitive tests will begin for 1 hour. At the end of this round oftests the treatments will be administered, with each participant receiving a randomtreatment in accordance with the randomisation schedule.Figure 1. Day schedule of participant's testing visits. Following treatment, a 40 minutebreak will take place, followed by gaming tasks for 20 minutes and then at 12:30pm thesecond round of cognitive tests (1hr post‐dose) will occur. Before each round ofcognitive tests 20 minutes of gaming related tasks will be performed. After thesecognitive tests lasting around 1 hour, a standardised lunch will be provided, consistingof a cheese sandwich, ready salted crisps, and a custard pot, around 1:30 pm.Additionally, they will be offered an optional snack of digestive biscuits following the3hr post‐dose assessment at approximately 3:30 pm. The final round of cognitive testswill start at around 4:30pm with the testing day ending at 5:30pm.
UR  -  https://www.cochranelibrary.com/central/doi/10.1002/central/CN-02882661/full
ER  -  


Record #42 of 342
Provider: John Wiley & Sons, Ltd.
Content: text/plain; charset="UTF-8"

TY  -  JOUR
AN  -  CN-01375277
AU  -  Mah, CD
AU  -  Anguera, JA
AU  -  Gazzaley, A
AU  -  Luke, A
TI  -  Sleep loading improves visual search response time and reduces fatigue in professional baseball players
JA  -  Sleep
PY  -  2017
VL  -  40
SP  -  A278
C3  -  EMBASE 616463440
M3  -  Journal article; Conference proceeding
KW  -  *baseball
KW  -  *daytime somnolence
KW  -  *fatigue
KW  -  *reaction time
KW  -  Actimetry
KW  -  Athlete
KW  -  Clinical article
KW  -  Controlled clinical trial
KW  -  Controlled study
KW  -  Digit symbol substitution test
KW  -  Epworth sleepiness scale
KW  -  Human
KW  -  Male
KW  -  Mood
KW  -  Night
KW  -  Pitch
KW  -  Profile of Mood States
KW  -  Randomized controlled trial
KW  -  Season
KW  -  Selective attention
KW  -  Sleep time
KW  -  Tension
AB  -  Introduction: Sports performance relies on quick visual decision‐ making and reaction time. In baseball, a fastball takes only 400 ms to travel from pitcher to hitter. This requires visual search strategies to distinguish amongst different types of pitches and react quickly. Fatigue over a season, however, can negatively impact performance and pitch recognition. This study aims to examine the effects of short‐term sleep extension on cognitive performance and daytime functioning. Methods: In this randomized controlled trial during a 4‐week training camp, seventeen professional male baseball players from a Major League Baseball organization completed a two‐day baseline of habitual sleep. Athletes were then randomized to 1) sleep extension (SE) to 10 hours for five nights or 2) controls maintaining habitual sleep for five nights. Pre‐ and post‐cognitive tests included Digit Symbol Substitution Task (DSST) and an adaptive visual search task. Profile of Mood States (POMS) and Epworth Sleepiness Scale assessed mood and daytime sleepiness. Results: SE (n=8) increased reported sleep time by 1.1 hours/night (7.0 ± 0.9 vs. 8.1 ± 0.8 hours) vs. controls (n=9) reported 6.9 ± 0.8 hours/night. Actigraphy indicated SE obtained an additional 0.6 hours/night (6.3 ± 0.8 vs. 6.9 ± 1.0 hours). SE resulted in 122 ms (13.0%) faster DSST response time (p=0.01) and 66 ms (709 ± 81 vs. 643 ± 83 ms) faster response time associated with selective attention when confronted with distractors, F(1,14)=6.22, p=0.03. POMS Fatigue decreased 39.7%, F(1,14)=10.84, p<0.01, and Tension decreased 33.8% (p=0.04). Controls demonstrated increased Fatigue (25.3%) and Tension (19.6%). SE decreased daytime sleepiness 36.8% via Epworth, 7.1 ± 1.6 vs. 4.5 ± 3.5, F(1,14)=6.23, p=0.03. Conclusion: Sleep extension for one hour for five nights resulted in faster cognitive processing, reduced fatigue, and decreased daytime sleepiness in professional baseball players. Short‐term sleep loading is a practical intervention that enhances response time and daytime functioning.
UR  -  https://www.cochranelibrary.com/central/doi/10.1002/central/CN-01375277/full
ER  -  


Record #43 of 342
Provider: John Wiley & Sons, Ltd.
Content: text/plain; charset="UTF-8"

TY  -  JOUR
AN  -  CN-02177128
AU  -  Fortes, LS
AU  -  Lima-Junior, D
AU  -  Gantois, P
AU  -  Nasicmento-Junior, JRA
AU  -  Fonseca, FS
TI  -  Smartphone Use Among High Level Swimmers Is Associated With Mental Fatigue and Slower 100- and 200- but Not 50-Meter Freestyle Racing
JA  -  Perceptual and motor skills
PY  -  2021
VL  -  128
IS  -  1
SP  -  390‐408
C3  -  PUBMED 32867593,EMBASE 632748781
M3  -  Journal article
KW  -  *cognition
KW  -  *dysthymia
KW  -  *psychology
KW  -  *smartphone
KW  -  *swimming
KW  -  Adult
KW  -  Analysis of variance
KW  -  Article
KW  -  Athletic Performance
KW  -  Case report
KW  -  Clinical article
KW  -  Female
KW  -  Human
KW  -  Humans
KW  -  Male
KW  -  Mental Fatigue
KW  -  Race
KW  -  Randomized controlled trial
KW  -  Smartphone
KW  -  Social media
KW  -  Swimming
DO  -  10.1177/0031512520952915
AB  -  Discovering any performance degradation effect of racing swimmers' use of social media smartphone apps might lead to new training and race preparation protocols, including pre‐meet smartphone avoidance. This study's objective was to analyze the performance effects of using smartphone social media apps on the 50, 100, and 200‐m freestyle among 25 high‐level swimmers. Each participant performed the three race distances in two conditions: with smartphone app exposure (50‐MF, 100‐MF, and 200‐MF) and without (50‐CON, 100‐CON, and 200‐CON). We randomized the order of these two conditions across participants. While smartphone app use was not associated with statistically significant performance differences on the shortest race (50CON versus 50MF), a repeated measures ANOVA showed a significant condition × time interaction for the swimmers'100‐m freestyle performance (p = 0.01), with a significantly slower performance following smartphone app use evident in the last half of this race (p = 0.02) but not in the first half (p = 0.41). We also found a condition × time interaction in the same direction (slower for swimmers who used the smartphone app) for the 200‐m freestyle performance (p = 0.01), with the slower performance occurring in the second (p = 0.01) but not the first (p = 0.91), third (p = 0.07) or fourth (p = 0.06) quarters of this race. Thus, prolonged smartphone social media app use was associated with reduced performance from elite swimmers on the 100‐ and 200‐ but not the 50‐m freestyle.
UR  -  https://www.cochranelibrary.com/central/doi/10.1002/central/CN-02177128/full
ER  -  


Record #44 of 342
Provider: John Wiley & Sons, Ltd.
Content: text/plain; charset="UTF-8"

TY  -  JOUR
AN  -  CN-02743580
AU  -  IRCT20240727062561N1,
TI  -  The effect of conducting mental counseling sessions on the burnout symptoms of young football players
JA  -  https://trialsearch.who.int/Trial2.aspx?TrialID=IRCT20240727062561N1
PY  -  2024
C3  -  ICTRP IRCT20240727062561N1
M3  -  Trial registry record
AB  -  INTERVENTION: Intervention 1: The intervention will begin with an initial face‐to‐face meeting to introduce and teach the basics of mindfulness. Athletes will receive an audio file for daily listening and an educational brochure for daily study. Coordination with the coach will ensure that these exercises are incorporated into the athletes' sports routines. Rewards will be given to increase athlete adherence, and a final meeting will summarize the intervention. The intervention will last 12 weeks, divided into four consecutive three‐week periods. Before starting and after each period, face‐to‐face meetings will be held to assess athlete compliance and adherence to the study protocol, and to discuss the execution of the program. The mindfulness program includes two types of exercises: a) sitting meditation with a focus on breathing, and b) body scanning (both laying and standing positions), accompanied by an audio file lasting ten to thirty minutes. During the study, a logbook will be provided to track the athletes' weekly exercise practices. Intervention 2: In the control group, necessary training on diaphragmatic breathing will be provided in person at the beginning, similar to the intervention group. Additionally, an audio file will be given to the athletes to remind them of the exercises. Audio or face‐to‐face training sessions will be provided to the athletes according to the intervention group's schedule. CONDITION: burnout. ; Stressful work schedule Z56.3 INCLUSION CRITERIA: Engaging in football sports at least in the last 12 months Pre‐season or in‐season athletes in two professional football clubs PRIMARY OUTCOME: Athlete burnout. Timepoint: before the start of the study, at the end of 12 weeks of intervention and one month after the end of the intervention. Method of measurement: Athlete Burnout Questionnaire (ABQ):The ABQ is a validated 15‐item instrument developed to quantify athlete burnout syndrome, drawing on the framework established by Raedeke et al. The primary query in this questionnaire is: "How often do you experience these feelings?" Respondents indicate their frequency of occurrence on a five‐point Likert scale: "Almost never (1), Rarely (2), Sometimes (3), Often (4), and Almost always (5)." The ABQ evaluates several dimensions of burnout, including: (1) Diminished Sense of Accomplishment(e.g., "It seems that no matter what I do, I do not perform as well as expected"), (2) Diminished Value of Exercise (e.g., "The effort I invest in exercise would be better allocated to other activities"), and (3) Emotional/Physical Exhaustion (e.g., "I am fatigued from the mental and physical demands of my sport"). Mental abilities. Timepoint: before the start of the study, at the end of 12 weeks of intervention and one month after the end of the intervention. Method of measurement: Ottawa Mental Skills Assessment Tool (OMSAT‐3):Developed by Salemla et al. in 2001, the OMSAT‐3 is the third version of the Ottawa Mental Skills Test. This 48‐item questionnaire assesses 12 mental or psychological skills, categorized into three groups: 1. Basic Psychological Skills: Self‐confidence, stress response, goal setting, and commitment.2. Psychophysical Skills:Stress response, fear control, relaxation, and invigoration.3. Cognitive Skills: Concentration, concentration recovery, visualization, mental practice, and competition planning.The questionnaire uses a 7‐point Likert scale for responses, ranging from "completely disagree" to "completely agree," with scores from 1 to 7 assigned respectively. Items related to stress response, fear control, concentration, and concentration recovery are scored inversely. Mindfulness. Timepoint: before the start of the study, at the end of 12 weeks of intervention and one month after the end of the intervention. Method of measurement: Mindful Attention Awareness Scale (MAAS): Developed by Baer et al. (2006), the MAAS is designed to assess various dimensions of mindfulness through 15 items. Responses are scored on a six‐point Likert scale ranging from "never or very rarely true" to "always." Scores are aggregated from all 15 items, with a minimum possible score of 15 and a maximum of 90. A score between 15 and 30 indicates low mindfulness, a score between 30 and 60 indicates average mindfulness, and a score above 60 indicates high mindfulness.Five‐Facet Mindfulness Questionnaire (FFMQ):The FFMQ is a 39‐item self‐report scale developed by Baer et al. (2006). It integrates items from various mindfulness questionnaires, including the Freiberg Mindfulness Inventory (FMI), the MAAS, the KIMS, and other related scales. The FFMQ utilizes a factor analysis approach to assess multiple facets of mindfulness. Scores range from 39 to 195, with higher total scores reflecting greater levels of mindfulness. The aggregate score is derived from the sum of scores across each subscale, providing an overall measure of mindfulness.‐‐‐.
UR  -  https://www.cochranelibrary.com/central/doi/10.1002/central/CN-02743580/full
ER  -  


Record #45 of 342
Provider: John Wiley & Sons, Ltd.
Content: text/plain; charset="UTF-8"

TY  -  JOUR
AN  -  CN-02929048
AU  -  Rubio-Morales, A
AU  -  Díaz-García, J
AU  -  Berchicci, M
AU  -  Morenas-Martín, J
AU  -  Del Campo, VL
AU  -  García-Calvo, T
TI  -  The Mental Fatigue Induced by Physical, Cognitive and Combined Effort in Amateur Soccer Players: a Comparative Study Using EEG
JA  -  Journal of functional morphology and kinesiology
PY  -  2025
VL  -  10
IS  -  4
C3  -  PUBMED 41133563
M3  -  Journal article
DO  -  10.3390/jfmk10040373
AB  -  Objective: Mental fatigue (MF) worsens soccer performance. Further knowledge is needed to understand MF's effects on soccer players and its underlying mechanisms. Our aim was to analyze the subjective, objective, and neural MF‐related outcomes induced by different type of tasks. Methods: A randomized crossover experimental design with repeated measures was used. Thirteen amateur soccer players (Mage = 23 ± 5.43) completed three conditions: cognitive (30 min. Stroop.), physical (30 min. cycling), or combined (30 min. Stroop while cycling). Ratings of mental fatigue (measured via the Visual Analogue Scale), electroencephalographical signals (electroencephalography), and psychomotor performance (Brief‐Psychomotor Vigilance Test) were measured pre‐ and post‐condition. Soccer‐related decision‐making (TacticUP® test) was assessed post‐condition. Results: Linear Mixed Models analysis revealed increments in perceived mental fatigue in all conditions, especially cognitive (p = 0.004) and combined (p < 0.0001) conditions. Psychomotor performance worsened, especially for cognitive (p = 0.039) and combined (p = 0.009) conditions. The Individual Alpha Peak Frequency was lower after the cognitive task (p = 0.040) and compared with the physical task (p = 0.021). The Alpha midline power increased after the cognitive task in the central‐frontal (p = 0.047) and central‐posterior brain regions (p = 0.043). Conclusions: Cognitive and combined conditions were found to be more mentally demanding and fatiguing than single physical tasks. This was also reflected by an impaired reaction time. Based on the neural activity recorded, the performance impairments caused by mental fatigue were caused by reduced brain readiness (i.e., a lower Alpha Peak Frequency). However, non‐significant changes were found in soccer‐related decision‐making. Coaches should consider the type of training tasks they recommend in light of their different effects on mental fatigue and performance.
UR  -  https://www.cochranelibrary.com/central/doi/10.1002/central/CN-02929048/full
ER  -  


Record #46 of 342
Provider: John Wiley & Sons, Ltd.
Content: text/plain; charset="UTF-8"

TY  -  JOUR
AN  -  CN-02549641
AU  -  Gibson, N
AU  -  Baker, D
AU  -  Sharples, A
AU  -  Braakhuis, A
TI  -  Improving Mental Performance in an Athletic Population with the Use of Arepa®, a Blackcurrant Based Nootropic Drink: A Randomized Control Trial
JA  -  Antioxidants (Basel, Switzerland)
PY  -  2020
VL  -  9
IS  -  4
C3  -  PUBMED 32326538
M3  -  Journal article
DO  -  10.3390/antiox9040316
AB  -  A range of dietary bioactive ingredients have claimed to improve mental clarity and reduce fatigue, including blackcurrant, pine bark, and l‐theanine. These active ingredients provide a good source of dietary polyphenols which could be useful in reducing mental fatigue in a sports setting. The aim of the investigation was to test the effect of Arepa® a blackcurrant‐based nootropic‐drink also containing pine‐bark and l‐theanine (BC+), on mental clarity in a sport setting. Twenty‐three rugby league players completed a cross‐over design, randomized, double‐blind, controlled trial. Intervention and control phases lasted 7 days, with a washout in between. Cognition was assessed pre and post intervention following a standardized training session. Our study found the total score, accuracy, and average time per response scores improved significantly more after drinking the BC+ drink (p = 0.001, 0.003, and 0.043 respectively). The BC+ improved the perception that participants were reliable (p = 0.02) and less distracted (p = 0.03), while placebo supplementation increased participant perception they could control their nervousness (p = 0.03). Thematic analysis of post‐trial questionnaire indicated participants found the BC+ sour, most reported no side effects, and opinion on which drink was more effective was not unanimous. The results indicate that the BC+ drink may be useful for athletes.
UR  -  https://www.cochranelibrary.com/central/doi/10.1002/central/CN-02549641/full
ER  -  


Record #47 of 342
Provider: John Wiley & Sons, Ltd.
Content: text/plain; charset="UTF-8"

TY  -  JOUR
AN  -  CN-02441653
AU  -  ACTRN12614000845639,
TI  -  Blackcurrant supplementation on sporting performance in adolescent hockey players
JA  -  http://www.who.int/trialsearch/Trial2.aspx?TrialID=ACTRN12614000845639
PY  -  2014
C3  -  ICTRP ACTRN12614000845639
M3  -  Trial registry record
AB  -  INTERVENTION: In this nutritional intervention study, we aimed to examine how timed blackcurrant supplementation prior to each training session or game influenced the health, physical and cognitive performance parameters of adolescent field hockey players over an 8‐week training period. The blackcurrant (freeze‐dried powder) supplement used in this study was enriched with anthocyanins (30%) and was from a commercial supplier (Just‐the‐Berries, Nelson, New Zealand). The participants were given the blackcurrant extract (equivalent 150 mg anthocyanins) as a small opaque gelatine capsule and asked to consume the supplement 1 hr prior to each training session (4 per week) or hockey game (1‐2 per week) over the 8‐week period. Compliance was monitored by (i) providing particpants with only enough capsules (placebo or blackcurrant) for a week to ensure that the treatments are being taken (ii) notify the trial co‐ordinator by text each time they took their treamtent, and (iii) trial coordinator reminded the particpants. In this study, the trial coordinator for this trial was also a hockey coach and so monitored the participants closely. Participants were asked to maintain their normal eating habits but to omit dietary supplements high in antioxidants over the 8‐week period. In addition, trial participants were assessed (a) prior to and after an 8‐week training periods and (b) weekly (on the same day each week) for their (i) fitness, (ii) cognitive “smart game” skills, and (iii) health. CONDITION: Cognitive performance Exercise performance Health and fatigue PRIMARY OUTCOME: Cognitive performance Physical performance parameters SECONDARY OUTCOME: Innate immunity biomarkers Oxidative stress and antioxidant status Perceived energy, fatigue and motivation INCLUSION CRITERIA: Inclusion criteria for participation in this study include written informed consent. Participants had to be member of the Hamilton Boy’s High School hockey squad and aged between 16‐19 yrs. All participants were in good general health, free of injury.
UR  -  https://www.cochranelibrary.com/central/doi/10.1002/central/CN-02441653/full
ER  -  


Record #48 of 342
Provider: John Wiley & Sons, Ltd.
Content: text/plain; charset="UTF-8"

TY  -  JOUR
AN  -  CN-00878137
AU  -  Le Meur, Y
AU  -  Hausswirth, C
AU  -  Natta, F
AU  -  Couturier, A
AU  -  Bignet, F
AU  -  Vidal, PP
TI  -  A multidisciplinary approach to overreaching detection in endurance trained athletes
JA  -  Journal of applied physiology (Bethesda, Md. : 1985)
PY  -  2013
VL  -  114
IS  -  3
SP  -  411‐420
C3  -  PUBMED 23195630
M3  -  Journal article
KW  -  Adult
KW  -  Athletes
KW  -  Catecholamines [metabolism]
KW  -  Creatine Kinase [metabolism]
KW  -  Cumulative Trauma Disorders [*diagnosis, metabolism, physiopathology]
KW  -  Fatigue [metabolism, physiopathology]
KW  -  Heart Rate [physiology]
KW  -  Humans
KW  -  Lactic Acid [blood]
KW  -  Physical Endurance [*physiology]
KW  -  Physical Exertion [*physiology]
KW  -  Rest [physiology]
KW  -  Running [*physiology]
DO  -  10.1152/japplphysiol.01254.2012
AB  -  In sport, high training load required to reach peak performance pushes human adaptation to their limits. In that process, athletes may experience general fatigue, impaired performance, and may be identified as overreached (OR). When this state lasts for several months, an overtraining syndrome is diagnosed (OT). Until now, no variable per se can detect OR, a requirement to prevent the transition from OR to OT. It encouraged us to further investigate OR using a multivariate approach, including physiological, biomechanical, cognitive, and perceptive monitoring. Twenty‐four highly trained triathletes were separated into an overload group and a normo‐trained group (NT) during 3 wk of training. Given the decrement of their running performance, 11 triathletes were diagnosed as OR after this period. A discriminant analysis showed that the changes of eight parameters measured during a maximal incremental test could explain 98.2% of the OR state (lactatemia, heart rate, biomechanical parameters and effort perception). Variations in heart rate and lactatemia were the two most discriminating factors. When the multifactorial analysis was restricted to these variables, the classification score reached 89.5%. Catecholamines and creatine kinase concentrations at rest did not change significantly in both groups. Running pattern was preserved and cognitive performance decrement was observed only at exhaustion in OR subjects. This study showed that monitoring various variables is required to prevent the transition between NT and OR. It emphasized that an OR index, which combines heart rate and blood lactate concentration changes after a strenuous training period, could be helpful to routinely detect OR.
UR  -  https://www.cochranelibrary.com/central/doi/10.1002/central/CN-00878137/full
ER  -  


Record #49 of 342
Provider: John Wiley & Sons, Ltd.
Content: text/plain; charset="UTF-8"

TY  -  JOUR
AN  -  CN-01178536
AU  -  Ross, R
AU  -  Gray, CM
AU  -  Gill, JM
TI  -  Effects of an Injected Placebo on Endurance Running Performance
JA  -  Medicine and science in sports and exercise
PY  -  2015
VL  -  47
IS  -  8
SP  -  1672‐1681
C3  -  PUBMED 25412293
M3  -  Journal article
KW  -  *athlete
KW  -  *drug effects
KW  -  *physiology
KW  -  *placebo effect
KW  -  Adult
KW  -  Athletes
KW  -  Controlled study
KW  -  Crossover procedure
KW  -  Cross‐Over Studies
KW  -  Endurance
KW  -  Human
KW  -  Humans
KW  -  Interview
KW  -  Interviews as Topic
KW  -  Male
KW  -  Physical Endurance [*drug effects]
KW  -  Placebo Effect
KW  -  Randomized controlled trial
KW  -  Running
KW  -  Running [*physiology]
KW  -  Young Adult
KW  -  Young adult
DO  -  10.1249/MSS.0000000000000584
AB  -  PURPOSE: This study aims to quantify the magnitude of the placebo effect of an injected placebo ("OxyRBX") purporting to have effects similar to those of recombinant human erythropoietin on endurance running performance in "real‐world" field‐based head‐to‐head competition settings. METHODS: Fifteen endurance‐trained club‐level men (mean +/‐ SD: age, 27.5 +/‐ 6.8 yr; body mass index, 22.9 +/‐ 2.0 kg.m) with 10‐km personal‐best record times of 39.3 +/‐ 4.4 min completed a randomized cross‐over study of 3‐km races before and after 7‐d "control" and "placebo" phases. During the placebo phase, participants self‐administered subcutaneous saline injections daily, believing it to be OxyRBX, with no intervention during the control phase. At the start and end of each 7‐d phase, 3‐km running performance was assessed. Qualitative assessments of participants' perceptions and experiences were recorded throughout and during semistructured interviews on completion. RESULTS: Race time improved significantly more in response to placebo intervention (9.73 +/‐ 1.96 s faster, P = 0.0005) than in response to control (1.82 +/‐ 1.94 s faster, P = 0.41; Pinteraction = 0.02). In response to placebo, participants reported reductions in physical effort, increased potential motivation, and improved recovery. Beliefs and congruence between positive expectations of the effects of placebo and perceptions of physical change during training also appeared to impact on competitive performance. CONCLUSIONS: Compared to control, the injected placebo improved 3‐km race time by 1.2%. This change is of clear sporting relevance but is smaller than the performance improvement elicited by recombinant human erythropoietin administration. Qualitative data suggest that placebo may have improved performance by both reducing perception of effort and increasing potential motivation, in accord with the psychobiological model for exercise performance, and that cognitive and noncognitive processes appear to have influenced placebo response.
UR  -  https://www.cochranelibrary.com/central/doi/10.1002/central/CN-01178536/full
ER  -  


Record #50 of 342
Provider: John Wiley & Sons, Ltd.
Content: text/plain; charset="UTF-8"

TY  -  JOUR
AN  -  CN-01382610
AU  -  Chen, IF
AU  -  Wu, HJ
AU  -  Chen, CY
AU  -  Chou, KM
AU  -  Chang, CK
TI  -  Branched-chain amino acids, arginine, citrulline alleviate central fatigue after 3 simulated matches in taekwondo athletes: a randomized controlled trial
JA  -  Journal of the International Society of Sports Nutrition
PY  -  2016
VL  -  13
CC  -  Complementary Medicine
SP  -  28
C3  -  PUBMED 27418883
M3  -  Journal article
KW  -  Amino Acids, Branched‐Chain
KW  -  Arginine
KW  -  Athletes
KW  -  Athletic Performance [*physiology]
KW  -  Citrulline
KW  -  Cross‐Over Studies
KW  -  Dietary Supplements
KW  -  Double‐Blind Method
KW  -  Exercise Test
KW  -  Humans
KW  -  Male
KW  -  Martial Arts [*physiology]
KW  -  Muscle Fatigue [*physiology]
KW  -  Physical Endurance [*physiology]
KW  -  Sports Nutritional Physiological Phenomena
KW  -  Taiwan [epidemiology]
KW  -  Young Adult
DO  -  10.1186/s12970-016-0140-0
AB  -  BACKGROUND: The decline in cognitive performance has been shown after fatiguing exercise. Branched‐chain amino acids (BCAA) have been suggested to alleviate exercise‐induced central fatigue. Arginine and citrulline could remove the excess NH3 accumulation accompanied with BCAA supplementation by increasing nitric oxide biosynthesis and/or urea cycle. The purpose of this study is to investigate the effect of the combined supplementation of BCAA, arginine, and citrulline on central fatigue after three simulated matches in well‐trained taekwondo athletes. METHODS: In a double‐blind randomized cross‐over design, 12 male taekwondo athletes performed two trials containing three simulated matches each. Each match contained three 2‐min rounds of high‐intensity intermittent exercise. At the end of the second match, two different supplementations were consumed. In the AA trial, the subjects ingested 0.17 g/kg BCAA, 0.05 g/kg arginine and 0.05 g/kg citrulline, while placebo was consumed in the PL trial. A validated taekwondo‐specific reaction test battery was used to measure the cognitive performance after each match. RESULTS: The premotor reaction time in the three single‐task tests and the reaction time in the secondary task in the dual‐task test were maintained in the AA trial after three matches, while they were impaired in the PL trial, resulting in significantly better performance in the AA trial. These improvements in the AA trial coincided with significantly lower plasma free tryptophan/BCAA ratio, increased NOx concentrations, and similar NH3 concentrations. CONCLUSIONS: This study suggested that the combined supplementation could alleviate the exercise‐induced central fatigue in elite athletes.
UR  -  https://www.cochranelibrary.com/central/doi/10.1002/central/CN-01382610/full
ER  -  


Record #51 of 342
Provider: John Wiley & Sons, Ltd.
Content: text/plain; charset="UTF-8"

TY  -  JOUR
AN  -  CN-01782226
AU  -  Farjallah, MA
AU  -  Hammouda, O
AU  -  Zouch, M
AU  -  Ghattassi, K
AU  -  Graja, A
AU  -  Driss, T
AU  -  Chamari, K
AU  -  Souissi, N
TI  -  Effect of melatonin ingestion on physical performance, metabolic responses, and recovery after an intermittent training session
JA  -  Physiology international
PY  -  2018
VL  -  105
IS  -  4
SP  -  358‐370
C3  -  PUBMED 30560679,EMBASE 625704838
M3  -  Journal article
KW  -  *glucose utilization
KW  -  *ingestion
KW  -  *physical performance
KW  -  Adolescent
KW  -  Adult
KW  -  Agility
KW  -  Alertness
KW  -  Antioxidants [*pharmacology]
KW  -  Article
KW  -  Athlete
KW  -  Athletes
KW  -  Athletic Performance
KW  -  Blood Glucose
KW  -  Controlled study
KW  -  Drug therapy
KW  -  Exercise
KW  -  Female
KW  -  High‐Intensity Interval Training
KW  -  Human
KW  -  Human experiment
KW  -  Humans
KW  -  Lactate blood level
KW  -  Lactic Acid [blood]
KW  -  Melatonin [*pharmacology]
KW  -  Mouth temperature
KW  -  Muscle Fatigue [*drug effects]
KW  -  Physical Functional Performance
KW  -  Randomized controlled trial
KW  -  Tablet
KW  -  Velocity
DO  -  10.1556/2060.105.2018.4.24
AB  -  OBJECTIVES: Fatigue is a limiting factor for sport performance. For this reason, optimal recovery after training is just as critical as the training program itself, if not more. Indeed, there is a need for strategies that can facilitate recovery after training, and one such strategy is the ingestion of supplements like melatonin (MEL). This study aimed to evaluate if MEL intake could improve recovery of athletes after an intermittent training session (ITS). METHODS: Fifteen elite female athletes (17.4 ± 0.4 years, 76.4 ± 5.6 kg, 1.76 ± 0.04 m; mean ± standard deviation) participated in two testing campaigns. During each period, they performed a battery of physical and cognitive tests before and after an ITS, as well as after ingesting MEL (6 mg tablet) or placebo in a randomized design. The ITS comprised the modified agility T‐test, squat jump, counter movement jump, maximum standing ball‐throw velocity test, maximum jump ball‐throw velocity test, and 20‐m sprint. Oral temperature (OT) and vigilance were evaluated before and after the ITS. Rating of perceived exertion (RPE), blood lactate [La], and glucose [Gl] were recorded after each ITS. RESULTS: Short‐term performance, recovery of physical performance, and OT were not affected by MEL ingestion after the ITS. Moreover, MEL did not affect cognitive performance or RPE scores after the ITS. However, [La] and [Gl] (p < 0.05 for both) were decreased after MEL ingestion. CONCLUSION: MEL has no effect on the recovery of physical performance but may affect glucose utilization and lactate metabolism during the team‐handball training session.
UR  -  https://www.cochranelibrary.com/central/doi/10.1002/central/CN-01782226/full
ER  -  


Record #52 of 342
Provider: John Wiley & Sons, Ltd.
Content: text/plain; charset="UTF-8"

TY  -  JOUR
AN  -  CN-02869795
AU  -  Barbosa, BT
AU  -  de Lima-Junior, D
AU  -  Moreira, A
AU  -  Nakamura, FY
AU  -  Batista, GR
AU  -  Faro, H
AU  -  Fortes, LS
TI  -  Mental fatigue and sleep restriction effects on perceptual-cognitive performance in trained beach volleyball athletes
JA  -  Frontiers in psychology
PY  -  2025
VL  -  16
SP  -  1537482
C3  -  PUBMED 40417017
M3  -  Journal article
DO  -  10.3389/fpsyg.2025.1537482
AB  -  INTRODUCTION: Perceptual‐cognitive skills are essential in sports such as beach volleyball. Mental fatigue (MF) and sleep restriction (SR) are known to impair athletes' perceptual‐cognitive performance. This study aimed to analyze the effects of MF and SR on perceptual‐cognitive performance in beach volleyball athletes. METHODS: Fourteen volunteers participated (12 men; 17.9 ± 1.2 years; 182.0 ± 7.7 cm; 72.3 ± 8.4 kg) and were randomly submitted to four experimental conditions: (a) Control (CT), (b) MF, (c) SR, and (d) SR + MF. The MF cognitive load and SR duration were individualized in MF and SR experimental conditions. Perceptual‐cognitive performance was assessed through two visuomotor tests utilizing LED light technology to simulate defensive and blocking actions within a real beach volleyball context. Visuomotor tests assessed reaction time (RT) measures. The Generalized Linear Models were applied to verify the main effects of the conditions for the perceptual‐cognitive responses. RESULTS: The results showed a significant condition effect for both the defense [X 2 (3,39) = 212.2; p < 0.001] and block tests [X 2 (3,39) = 104.0; p < 0.001]. In the defense test, participants in the CT condition had significantly faster RTs (1727.0 ± 113.0 ms; p < 0.001) compared to all other conditions (MF: 1806.0 ± 126.0 ms; SR: 1874.0 ± 145.0 ms; and SR + MF: 1906.0 ± 133.0 ms). Additionally, the SR and SR + MF conditions showed slower RTs than MF (p = 0.004 and p < 0.001, respectively), with no significant difference between SR and SR + MF (p = 0.41). In the block test, the CT condition also resulted in faster RTs (631.0 ± 82.2 ms; p < 0.001) compared to MF (711.0 ± 77.5 ms), SR (691.0 ± 82.3 ms), and SR + MF (722.0 ± 100.0 ms). SR had better RTs than MF (p = 0.04) and SR + MF (p = 0.01), with no differences between MF and SR + MF (p = 0.61). CONCLUSION: Therefore, we conclude that both the isolated and combined effects of MF and SR negatively impact RT in the defense and block visuomotor tests. This suggests that MF and SR conditions may impair athletes' ability to respond quickly to visual stimuli in different scenarios.
UR  -  https://www.cochranelibrary.com/central/doi/10.1002/central/CN-02869795/full
ER  -  


Record #53 of 342
Provider: John Wiley & Sons, Ltd.
Content: text/plain; charset="UTF-8"

TY  -  JOUR
AN  -  CN-02506043
AU  -  RBR-4rfcfgq,
TI  -  Effect of mental fatigue on visuomotor perfomance of martial arts athletes
JA  -  https://trialsearch.who.int/Trial2.aspx?TrialID=RBR-4rfcfgq
PY  -  2022
C3  -  ICTRP RBR‐4rfcfgq
M3  -  Trial registry record
AB  -  INTERVENTION: F01.145.126.937 Study 1: Subjects will receive general information about the experiment, will be screened to verify their eligibility to participate in the study and then will visit the laboratory on four different occasions: D1) familiarization with two versions of Stroop Test (ST¬), visuomotor test (TVM) , perceptual scale (VAS) and EEG; D2, D3 and D4) experimental conditions using RS, modified ST (STM) or documentary screening continuously for 60 minutes, accompanied by EEG. Between days D1/D2 there will be a minimum interval of 48 hours, while between days D2/D3 and D3/D4 there will be a minimum interval of 72 hours. The experimental sessions will be carried out in a randomized manner (simple randomization) and counterbalanced. Instructions for not using CAF and/or maltodextrin will be given up to 12 hours before the experimental conditions; avoid prolonged use (= 10 continuous minutes) of RS in the four hours preceding the experimental conditions and abstention from RS Instagram© for 12 hours; no physical exercise in the 24 hours preceding the experimental conditions. In addition, baseline collections and experimental conditions will be rescheduled in the following cases: I) total or partial sleep deprivation (>50% of usual sleep time); II) use of creatine for at least 5 continuous days, this situation requiring a five‐week washout (VAN CUTSEM et al., 2020), if the volunteer agrees; III) VAS response pre‐experimental conditions >25mm (protocol adopted by Kamali et al.). Neurophysiological variables (ERPs and frequency bands) will be considered as primary outcomes for this study; as secondary outcomes, manipulation check measures (ST, TVM, VAS) will be used. The study will be submitted to the Research Ethics Committee (CEP) of the Health Sciences Center of the Federal Univers CONDITION: Cognition F02.463 PRIMARY OUTCOME: In study 1, the electrophysiological brain responses will be compared through the evaluation of electroencephalographic frequency bands in different types of cognitive effort. It is expected to find alpha frequency band increases in the conditions of prolonged cognitive effort through modified Stroop test and use of Social Network, compared to baseline and control condition, but not different from each other.; In study 2, the effect of prolonged cognitive effort on the visuomotor performance of combat athletes will be verified, measured through the use of motion sensors (LED lights). Visuomotor performance is expected to be worse in the condition of prolonged cognitive effort, compared to control conditions, reflected by the worsening in accuracy and response time to the visuomotor test.; In study 3, the contracting effect of transcranial stimulation by continuous current will be verified on the effects of prolonged cognitive effort on visuomotor performance. It is expected that real transcranial stimulation can attenuate the effects of prolonged cognitive effort on visuomotor performance, showing no difference from the control conditions (no stimulation and no cognitive effort) and being superior to the placebo condition (placebo brain stimulation and with cognitive effort). SECONDARY OUTCOME: This study have not secundary outcomes INCLUSION CRITERIA: Combat sport athletes; both sexes; age between 18 and 35 years; more than five years of experience in their modality; have competitive experience in their modality of origin in the last three years; be training the modality continuously in the last si Xmonths; have an active profile on Instagram
UR  -  https://www.cochranelibrary.com/central/doi/10.1002/central/CN-02506043/full
ER  -  


Record #54 of 342
Provider: John Wiley & Sons, Ltd.
Content: text/plain; charset="UTF-8"

TY  -  JOUR
AN  -  CN-02502091
AU  -  Znazen, H
AU  -  Hammami, A
AU  -  Bragazzi, NL
AU  -  Hadadi, A
AU  -  Slimani, M
TI  -  Effects of Different Acute Plyometric Training Intensities on Attention and Psychological States
JA  -  International journal of environmental research and public health
PY  -  2022
VL  -  19
IS  -  22
C3  -  PUBMED 36429677,EMBASE 2020231170
M3  -  Journal article
KW  -  *athlete
KW  -  *attention
KW  -  *cognition
KW  -  *dose response
KW  -  *mood
KW  -  *physical activity
KW  -  *plyometrics
KW  -  Adult
KW  -  Article
KW  -  Body Mass Index
KW  -  Body mass
KW  -  Clinical article
KW  -  Controlled study
KW  -  Exercise
KW  -  Fatigue
KW  -  Female
KW  -  Human
KW  -  Humans
KW  -  Mental performance
KW  -  Performance
KW  -  Physician
KW  -  Plyometric Exercise [methods]
KW  -  Questionnaire
KW  -  Randomized controlled trial
KW  -  Visual attention
KW  -  Young Adult
KW  -  Young adult
DO  -  10.3390/ijerph192214959
AB  -  The objective of this investigation was to explore in a sample of female students the effects of several acute plyometric training intensities (low, moderate, and high‐55‐65%, 70‐80%, and 90‐100% of maximal vertical jump performance, respectively) on cognition (attention) and psychological states (mood). Thirty‐seven female students (mean age = 19.72 ± 0.73 years, mean body mass index = 19.51) participated in the current study. They were randomly allocated to one of three conditions: a high‐intensity plyometric exercise (HIPE), a moderate‐intensity plyometric exercise (MIPE), and a low‐intensity plyometric exercise (LIPE). Before and immediately after each session for the three conditions, all participants underwent a cognitive performance test (d2 test) and filled in a battery of psychological questionnaires (the Rating of Perceived Exertion (RPE), and the Brunel Mood Scale (BRUMS)). The data reported higher concentration performance and a lower number of errors in the MIPE when compared with HIPE (all, p‐value < 0.05) groups, whereas no significant difference was found between other conditions (p‐value > 0.05). The RPE value was higher in the HIPE (p‐value < 0.001) and MIPE (p = 0.01) than in the LIPE, and in the HIPE than in the MIPE (p = 0.001) conditions. Concerning the BRUMS scale, fatigue (p = 0.005) was significantly different among the various conditions, being higher in HIPE with respect to MIPE and LIPE (all, p‐value < 0.05) conditions. In conclusion, moderate‐intensity plyometric exercise can be considered the best activity to improve visual attention. Practitioners may practice moderate‐intensity plyometric exercises to improve concentration performance. However, due to the limitations of the present study (lack of a control group and between‐subjects study design), further research in the field is warranted.
UR  -  https://www.cochranelibrary.com/central/doi/10.1002/central/CN-02502091/full
ER  -  


Record #55 of 342
Provider: John Wiley & Sons, Ltd.
Content: text/plain; charset="UTF-8"

TY  -  JOUR
AN  -  CN-02615546
AU  -  Gerguz, C
AU  -  Aras Bayram, G
TI  -  Effects of Yoga Training Applied with Telerehabilitation on Core Stabilization and Physical Fitness in Junior Tennis Players: a Randomized Controlled Trial
JA  -  Complementary medicine research
PY  -  2023
VL  -  30
IS  -  5
CC  -  Complementary Medicine
SP  -  431‐439
C3  -  PUBMED 37660696,EMBASE 642181875
M3  -  Journal article
KW  -  *Telerehabilitation
KW  -  *Tennis
KW  -  *Yoga
KW  -  *fitness
KW  -  *telerehabilitation
KW  -  *tennis
KW  -  *yoga
KW  -  Adolescent
KW  -  Article
KW  -  Athlete
KW  -  Awareness
KW  -  Child
KW  -  Clinical article
KW  -  Controlled study
KW  -  Core stability
KW  -  Fatigue
KW  -  Human
KW  -  Humans
KW  -  Muscle strength
KW  -  Pain
KW  -  Physical Fitness
KW  -  Preschool child
KW  -  Psychological well‐being
KW  -  Quality of Life
KW  -  Quality of life
KW  -  Questionnaire
KW  -  Randomized controlled trial
KW  -  Short Form 36
KW  -  Social status
KW  -  Upper limb
DO  -  10.1159/000533848
AB  -  INTRODUCTION: This study aimed to investigate the effects of yoga training applied with telerehabilitation on core stability, and strength, balance, flexibility, upper extremity stability, body awareness, and quality of life in tennis players aged 6‐18 years. METHODS: Forty tennis players were randomly divided into two groups to participate in this study. The control group (n = 20) continued tennis training and was informed about the importance of the core region. The yoga group (n = 20) received yoga training with telerehabilitation 2 days a week for 8 weeks. Athletes were evaluated with sport‐specific core muscle strength and stability tests, the back scratch test, the sit and reach test, the flamingo balance test, the y‐balance test (lower quarter), the upper extremity closed kinetic chain stability test, the SF‐36, and body awareness questionnaires. Measurements have been done in the tennis club before and after the 8 weeks of training. RESULTS: A significant increase was determined in core strength and stability, sit and reach, back scratch test, upper extremity stability, and body awareness questionnaire in the yoga group (p < 0.001). Flamingo and Y balance test results were significant (p < 0.002). Positive improvements were found in SF‐36s energy‐fatigue level, mental well‐being, social function (p < 0.042), pain (p < 0.005), and general health (p < 0.001). A significant increase was observed in the core strength measurement mean score in the control group (p < 0.018). Sit and reach test, flamingo test, and body awareness questionnaire were found to be significant after the intervention (p < 0.001). Significant improvements were found in the pain (p < 0.042), and mental well‐being (p < 0.001) sub‐parameters of the SF‐36. CONCLUSION: In the study, it was concluded that yoga training applied with telerehabilitation in tennis players aged 6‐18 has a positive effect on core strength, and stabilization, physical fitness parameters, quality of life, and body awareness. EinleitungMit dieser Studie sollten die Auswirkungen von Yogatraining in Verbindung mit Telerehabilitation auf Rumpfstabilität, Kraft, Gleichgewicht, Flexibilität, Stabilität der oberen Extremität, Körperwahrnehmung und Lebensqualität bei Tennisspielern im Alter von 6 bis 18 Jahren untersucht werden. MethodenVierzig Tennisspieler wurden randomisiert in zwei Gruppen aufgeteilt und nahmen an der Studie teil. Die Kontrollgruppe (n = 20) führte das Tennistraining fort und wurde über die Bedeutung der Rumpfregion aufgeklärt. Die Yoga‐Gruppe (n = 20) erhielt an 2 Tagen pro Woche über 8 Wochen ein Yogatraining mittels Telerehabilitation. Die Sportler wurden mittels sportartspezifischer Tests zur Kraft und Stabilität der Rumpfmuskulatur, dem Back‐Scratch‐Test, dem Sit‐and‐Reach‐Test, dem Flamingo‐Balance‐Test, dem Y‐Balance‐Test (unteres Viertel), dem Closed Kinetic Chain Upper Extremity Stability Test sowie dem SF‐36 und dem Fragebogen zur Körperwahrnehmung beurteilt. Die Messungen wurden im Tennisclub vor und nach dem 8‐wöchigen Training durchgeführt. ErgebnisseIn der Yoga‐Gruppe wurde ein signifikanter Anstieg der Rumpfkraft und ‐stabilität sowie im Sit‐and‐Reach‐Test, Back‐Scratch‐Test, der Stabilität der oberen Extremität und beim Fragebogen zur Körperwahrnehmung festgestellt (p < 0,001). Die Ergebnisse des Flamingo‐Balance‐Tests und des Y‐Balance‐Tests fielen signifikant aus (p < 0,002). Verbesserungen zeigten sich beim SF‐36‐Score für Energieverlust und Erschöpfung, psychisches Wohlbefinden, soziale Funktion (p < 0,042), Schmerzen (p < 0,005) und allgemeine Gesundheit (p < 0,001). In der Kontrollgruppe war ein signifikanter Anstieg des mittleren Scores der Rumpfkraftmessung zu beobachten (p < 0,018). Der Sit‐and‐Reach‐Test, der Flamingo‐Test und der Fragebogen zur Körperwahrnehmung fielen nach der Intervention signifikant aus (p < 0,001). Bei den Unterparametern Schmerz und psychisches Wohlbefinden des SF‐36 wurden signifikante Verbesserungen festgestellt (p < 0,042 bzw. p < 0,001). Diskussion/SchlussfolgerungDie Studie kam zu der Schlussfolgerung, dass Yoga‐Training bei Anwendung mittels Telerehabilitation bei Tennisspielern im Alter von 6 bis 18 Jahren einen positiven Effekt auf die Rumpfkraft und ‐stabilisierung, die Parameter der körperlichen Fitness, die Lebensqualität und die Körperwahrnehmung hat.
UR  -  https://www.cochranelibrary.com/central/doi/10.1002/central/CN-02615546/full
ER  -  


Record #56 of 342
Provider: John Wiley & Sons, Ltd.
Content: text/plain; charset="UTF-8"

TY  -  JOUR
AN  -  CN-01257778
AU  -  Ali, A
AU  -  O'Donnell, J
AU  -  Von Hurst, P
AU  -  Foskett, A
AU  -  Holland, S
AU  -  Starck, C
AU  -  Rutherfurd-Markwick, K
TI  -  Caffeine ingestion enhances perceptual responses during intermittent exercise in female team-game players
JA  -  Journal of sports sciences
PY  -  2016
VL  -  34
IS  -  4
SP  -  330‐341
C3  -  PUBMED 26045170
M3  -  Journal article
KW  -  Affect [drug effects]
KW  -  Athletic Performance [*physiology]
KW  -  Blood Glucose [metabolism]
KW  -  Caffeine [*administration & dosage]
KW  -  Cognition [*drug effects]
KW  -  Contraceptives, Oral, Hormonal [administration & dosage]
KW  -  Cross‐Over Studies
KW  -  Double‐Blind Method
KW  -  Exercise [*physiology]
KW  -  Female
KW  -  Humans
KW  -  Perception [*drug effects]
KW  -  Physical Exertion [*drug effects]
KW  -  Running [physiology]
KW  -  Young Adult
DO  -  10.1080/02640414.2015.1052746
AB  -  We examined the influence of caffeine supplementation on cognitive performance and perceptual responses in female team‐game players taking low‐dose monophasic oral contraceptives of the same hormonal composition. Ten females (24 ± 4 years; 59.7 ± 3.5 kg body mass; 2‐6 training sessions per week) took part in a randomised, double‐blind, placebo‐controlled crossover‐design trial. A 90‐min intermittent treadmill‐running protocol was completed 60 min following ingestion of a capsule containing either 6 mg • kg(‐1) anhydrous caffeine or artificial sweetener (placebo). Perceptual responses (ratings of perceived exertion (RPE), feeling scale (FS), felt arousal scale (FAS)), mood (profile of mood states (POMS)) and cognitive performance (Stroop test, choice reaction time (CRT)) were completed before, during and after the exercise protocol, as well as after 12 h post exercise. Caffeine ingestion significantly enhanced the ratings of pleasure (P = 0.008) and arousal (P = 0.002) during the exercise protocol, as well as increased vigour (POMS; P = 0.007), while there was a tendency for reduced fatigue (POMS; P = 0.068). Caffeine ingestion showed a tendency to decrease RPE (P = 0.068) and improve reaction times in the Stroop (P = 0.072) and CRT (P = 0.087) tests. Caffeine supplementation showed a positive effect on perceptual parameters by increasing vigour and a tendency to decrease fatigue during intermittent running activity in female games players taking low‐dose monophasic oral contraceptive steroids (OCS).
UR  -  https://www.cochranelibrary.com/central/doi/10.1002/central/CN-01257778/full
ER  -  


Record #57 of 342
Provider: John Wiley & Sons, Ltd.
Content: text/plain; charset="UTF-8"

TY  -  JOUR
AN  -  CN-02882949
AU  -  NCT07054762,
TI  -  Effects of Omega-3 Supplementation on Exercise Performance, Body Composition, and Appetite Status in Female Athletes
JA  -  https://clinicaltrials.gov/ct2/show/NCT07054762
PY  -  2025
C3  -  CTgov NCT07054762
M3  -  Trial registry record
AB  -  An athlete is defined as an individual, whether amateur or professional, who receivesregular exercise training and participates in official sports competitions, whether youngor adult (1). Volleyball is a complex team sport with an average match duration of 60‐90minutes, which imposes different physical and cognitive demands (2). Volleyball is asport that requires explosive power, endurance and speed. Volleyball athletes use theirphysical capacities, such as jumping, quick changes of direction and focus, to themaximum. Research shows that volleyball players train three to five days a week andparticipate in special exercises to increase their muscular endurance and conditioning(3). Volleyball, an open skill sport, requires motor movements characterized by effectivevisual search and action anticipation in dynamic and complex environments (4). Increasedability for action anticipation is closely associated with the ability to effectively"read the game" and having superior game intelligence (5), which is a prerequisite forsuccessfully applying techniques and tactics (4). Consequently, physical performance,including vertical jump, short‐distance agility, and spiking, as well asperceptual‐cognitive performance, are key determinants of volleyball performance (6).Fatigue is common in sports, especially in high‐intensity, long‐duration activities suchas volleyball (7). A comprehensive understanding of how fatigue affects actionanticipation and physical performance is crucial to developing effective trainingstrategies for top‐level volleyball players (8).Female athletes may have different hormonal structures, training responses, and musclerecovery processes. In this context, it is thought that muscle recovery is slower infemale athletes and that they may face a higher risk of inflammation. It is stated thatthe anterior cruciate ligament injury rates are four to eight times higher in women thanin men (9). It is thought that female volleyball players need additional support toprevent muscle damage during their weekly training and match periods, especially duringintense training periods (8).Omega‐3 polyunsaturated fatty acids (PUFA) cannot be produced by the human body, so it isimportant to get them through diet or supplements. There are three main omega‐3 fattyacids: alpha‐linolenic acid (ALA, 18:3 n‐3), eicosapentaenoic acid (EPA, 20:5 n‐3), anddocosahexaenoic acid (DHA, 22:6 n‐3). ALA is found in plant‐based sources such asflaxseed, chia seeds, and walnuts, while EPA and DHA are primarily found in seafood andfatty fish such as salmon, tuna, and mackerel (10). The benefits of omega‐3 fatty acidsare wide‐ranging. Omega‐3s are thought to have anti‐inflammatory and anti‐thromboticproperties, lower plasma triglycerides and low‐density lipoprotein cholesterol, improvevasomotor and endothelial function, and inhibit cell growth factors (11). Studies haveconfirmed that omega‐3 supplements strengthen memory, reduce symptoms of depression,prevent age‐related cognitive decline, and are effective in treating depression(10,12,13).In athletes, omega‐3 fatty acids are particularly notable for their properties such asaccelerating muscle repair and recovery, reducing post‐exercise inflammation, andincreasing endurance. Recently, it has been accepted that omega‐3 may play a role inthese processes, not only counteracting exercise‐induced inflammation but also improvingmuscle health and energy utilization, and may be used as an ergogenic supplement. It hasbeen shown that it can contribute to a faster recovery process in athletes by reducingpost‐exercise inflammation and muscle damage, and that it can have positive effects onendurance athletes by increasing muscle protein synthesis in athletes (14). It has beenshown that regular omega‐3 intake in athletes reduces inflammation levels, supportscardiovascular health, and has positive effects on general health (15). A randomizedcontrolled trial has shown that omega‐3 reduces exercise‐induced muscle damage inathletes (16).A review has shown that omega‐3 use in team athletes has positive effects on athleteperformance (17). Meta‐analysis studies have reported that omega‐3 use in enduranceathletes reduces inflammation and muscle damage markers (18) and muscle pain afterexercise (19). It has been stated that omega‐3 supplements applied to athletes of bothgenders are beneficial for skeletal muscle adaptations and body recomposition (20). Ithas been concluded that omega‐3 supplements applied to professional rugby athletes helpreduce muscle pain and better preserve explosive power (21). It has been stated thatomega‐3 fatty acid supplements given to male athletes do not have a significant effect onimproving muscle damage (22). It has been reported that omega‐3 enriched chicken eggsupplements to male athletes reduce oxidative stress and have positive effects againstphysical stress (23). Studies on female athletes are quite limited in the scientificliterature. A randomized controlled study conducted with female athletes has indicatedthat omega‐3 supplements may be effective in the recovery process after training (24).The effects of omega‐3 intake on body composition are still unclear, but they appear toincrease muscle synthesis (25, 26) or limit muscle loss (27). A randomized controlledtrial has shown that omega‐3 supplementation in athletes has positive effects on musclegain and fat loss (28). In addition, there is no clear standard in the literatureregarding EPA and DHA ratios. While most studies have preferred 60% EPA and 40% DHAratios, some studies have changed these ratios according to the physiological needs ofathletes. In particular, it is known that high EPA ratios support inflammation‐reducingeffects, while DHA has neurological benefits. However, most studies conducted on femaleathletes have not examined the effects of these proportional differences (29). This isconsidered an important deficiency in the literature.This planned study aims to determine the effects of omega‐3 supplementation on exerciseperformance, body composition and appetite status in female volleyball players with asingle‐blind, randomized and placebo‐controlled design.Hypotheses:H0a: Given omega‐3 supplementation has no effect on exercise performance in women'svolleyball team athletes.H1a: Given omega‐3 supplementation has an effect on exercise performance in women'svolleyball team athletes.H0b: Given omega‐3 supplementation has no effect on body composition in women'svolleyball team athletes.H1b: Given omega‐3 supplementation has an effect on body composition in women'svolleyball team athletes.H0c: Given omega‐3 supplementation has no effect on appetite in women's volleyball teamathletes.H1c: Given omega‐3 supplementation has an effect on appetite in women's volleyball teamathletes.
UR  -  https://www.cochranelibrary.com/central/doi/10.1002/central/CN-02882949/full
ER  -  


Record #58 of 342
Provider: John Wiley & Sons, Ltd.
Content: text/plain; charset="UTF-8"

TY  -  JOUR
AN  -  CN-02873387
AU  -  Weiler, H
AU  -  Ennigkeit, F
AU  -  Spielmann, J
AU  -  Englert, C
TI  -  Increasing ecological validity in mental fatigue research-A Footbonaut study
JA  -  Frontiers in psychology
PY  -  2025
VL  -  16
SP  -  1586944
C3  -  PUBMED 40497106
M3  -  Journal article
DO  -  10.3389/fpsyg.2025.1586944
AB  -  INTRODUCTION: Past studies have mainly used Stroop tasks to induce mental fatigue in soccer. However, due to the non‐sport‐specificity of these tasks, their transferability to the real‐life effects of mental fatigue in soccer have been questioned. The study's aim was to investigate the effects of two different versions (mentally less vs. mentally more demanding) of a soccer passing task in the so‐called Footbonaut on cognitive and soccer‐specific performance. METHODS: A randomized, counterbalanced experimental within‐subjects design was employed (N = 27). We developed two different versions of the soccer passing task in the Footbonaut: a mentally more demanding decision‐making and inhibition task in the experimental condition, and a mentally less demanding standard task of the Footbonaut in the control condition. RESULTS: Participants showed significantly worse soccer‐specific performance in the experimental condition compared to the control condition. No corresponding effects were revealed in cognitive performance. DISCUSSION: The findings suggest that cognitive‐motor interference induced by 30‐min Footbonaut technology‐based training may induce mental fatigue in soccer players. Future studies should consider developing mentally less‐demanding yet comparable control tasks.
UR  -  https://www.cochranelibrary.com/central/doi/10.1002/central/CN-02873387/full
ER  -  


Record #59 of 342
Provider: John Wiley & Sons, Ltd.
Content: text/plain; charset="UTF-8"

TY  -  JOUR
AN  -  CN-02889766
AU  -  Hemmat, M
AU  -  Nazemzadegan, G
AU  -  Niknam, A
AU  -  Daryanoosh, F
AU  -  Koushkie Jahromi, M
TI  -  The effects of mental fatigue and caffeine on basketball performance: insights from a crossover study
JA  -  Journal of the International Society of Sports Nutrition
PY  -  2025
VL  -  22
IS  -  1
SP  -  2541010
C3  -  PUBMED 40726020
M3  -  Journal article
KW  -  *Athletic Performance [physiology, psychology]
KW  -  *Basketball [physiology, psychology]
KW  -  *Caffeine [administration & dosage]
KW  -  *Mental Fatigue [physiopathology]
KW  -  Adolescent
KW  -  Cross‐Over Studies
KW  -  Double‐Blind Method
KW  -  Humans
KW  -  Male
KW  -  Stroop Test
DO  -  10.1080/15502783.2025.2541010
AB  -  BACKGROUND: The interactive effect of mental fatigue and caffeine consumption on sport performance is not clear. This study aimed to investigate the impact of mental fatigue and caffeine gum consumption on power and skill performance in recreationally trained male basketball players. METHODS: A randomized, double‐blind, crossover design was used, with twenty male participants (age: 16.7 ± 0.86 years, body mass: 79.6 ± 8.2 kg, height: 183.2 ± 8.6 cm, training experience ≥ 3 years). Participants completed four testing sessions under the following conditions: (1) no mental fatigue with placebo gum, (2) mental fatigue with placebo gum, (3) no mental fatigue with caffeine gum, and (4) mental fatigue with caffeine gum. The sessions were separated by one week. Mental fatigue was induced through a 30‐minute Stroop task, and caffeine gum (50 mg of caffeine per piece) was administered 15 minutes before performance testing. Power and skill performance were assessed via vertical jump height, V‐CUT dribbling test, medicine ball throw, and stationary two‐point shooting, with three attempts per test. RESULTS: Mental fatigue significantly increased time to react for congruent name and color (Z = 3.9, p < 0.001) and incongruent name and color (Z = 3.9, p < 0.001), as well as perceived fatigue (Z = 3.9, p < 0.001) after the Stroop task. Performance analysis revealed a significant main effect of condition on vertical jump height (F = 2.9, p = 0.04) and V‐CUT dribbling performance (F = 4.4, p = 0.007), but not on medicine ball throw, change of direction test, or stationary two‐point shooting (p > 0.05). Mental fatigue (mental fatigue with placebo gum) significantly impaired vertical jump height (p = 0.008) and V‐CUT dribbling performance (p = 0.049) compared to the no mental fatigue with placebo gum condition. No significant differences were found between other condition pairs for these performance measures. CONCLUSION: Mental fatigue negatively affects power and skill performance in basketball players, while caffeine gum consumption may offer a potential strategy to mitigate these effects. While caffeine gum attenuated some performance declines in the mental fatigue with caffeine gum condition compared to mental fatigue with placebo gum, these differences were not statistically significant. Future research should explore optimal caffeine doses and additional performance variables.
UR  -  https://www.cochranelibrary.com/central/doi/10.1002/central/CN-02889766/full
ER  -  


Record #60 of 342
Provider: John Wiley & Sons, Ltd.
Content: text/plain; charset="UTF-8"

TY  -  JOUR
AN  -  CN-01788807
AU  -  Daaloul, H
AU  -  Souissi, N
AU  -  Davenne, D
TI  -  Effects of Napping on Alertness, Cognitive, and Physical Outcomes of Karate Athletes
JA  -  Medicine and science in sports and exercise
PY  -  2019
VL  -  51
IS  -  2
SP  -  338‐345
C3  -  PUBMED 30239491,EMBASE 625950407
M3  -  Journal article
KW  -  *alertness
KW  -  *athlete
KW  -  *karate
KW  -  Adult
KW  -  Article
KW  -  Athletic Performance [*physiology, *psychology]
KW  -  Attention [*physiology]
KW  -  Cognition [*physiology]
KW  -  Controlled study
KW  -  Fatigue
KW  -  Fatigue [physiopathology]
KW  -  Human
KW  -  Humans
KW  -  Male
KW  -  Martial Arts [*physiology, *psychology]
KW  -  Mental deterioration
KW  -  Mental rotation test
KW  -  Night
KW  -  Physical performance
KW  -  Quantitative analysis
KW  -  Randomized controlled trial
KW  -  Reaction Time
KW  -  Simple reaction time
KW  -  Sleep Deprivation
KW  -  Sleep [*physiology]
KW  -  Sleep deprivation
KW  -  Task Performance and Analysis
KW  -  Young Adult
DO  -  10.1249/MSS.0000000000001786
AB  -  PURPOSE: It has been suggested that napping is the best recovery strategy for athletes. However, researches on the impacts of napping on athletic performances are scarce. The aim of this study was to determine the effects of a 30‐min nap after a partial sleep deprivation, or a normal night condition, on alertness, fatigue, and cognitive and physical outcomes. METHODS: Thirteen national‐level male karate athletes were randomized to experience nap and no‐nap conditions, after either a reference or a partial sleep deprivation night. The nap lasted 30 min at 1:00 PM. The postnap testing session started at 2:00 PM by quantifying subjective alertness and fatigue. Cognitive and physical performances were respectively measured before and after the karate‐specific test (KST) by simple reaction time (SRT) test, lower reaction test (LRT), mental rotation test (MRT), squat jump (SJ), and counter movement jump (CMJ) tests. RESULTS: After a reference night, the nap improved alertness and cognitive outcomes (SRT, LRT, and MRT). No effects on subjective fatigue and physical performances were found. After a partial‐sleep deprivation, the nap restored subjective alertness and the decrement in performances caused by sleep loss in most of the tests (MRT, LRT, and KST), but no effects were observed in subjective fatigue and CMJ. After the fatigue induced by KST, there was an ergogenic effect of the nap on the physical performances (CMJ and SJ), and a partial psychogenic effect on the cognitive performances (LRT). CONCLUSIONS: A 30‐min nap enhances cognitive outcomes. It is also an effective strategy to overcome the cognitive and physical deteriorations in performances caused either by sleep loss or by fatigue induced by exhaustive trainings in the afternoon.
UR  -  https://www.cochranelibrary.com/central/doi/10.1002/central/CN-01788807/full
ER  -  


Record #61 of 342
Provider: John Wiley & Sons, Ltd.
Content: text/plain; charset="UTF-8"

TY  -  JOUR
AN  -  CN-02778403
AU  -  Fortes, L
AU  -  de Lima‐Júnior, D
AU  -  Boullosa, D
AU  -  Roelands, B
AU  -  Ferreira, M
TI  -  High Cognitive Effort Prior to Velocity‐Based Training Sessions Reduces Rate of Force Development but Not Maximum Strength Gains in Untrained Male Adults
JA  -  Scandinavian journal of medicine & science in sports
PY  -  2024
VL  -  34
IS  -  9
SP  -  1‐13
C3  -  CINAHL 179789997
M3  -  Journal article
KW  -  Adult
KW  -  Athletic Performance
KW  -  Cognition
KW  -  Comparative Studies
KW  -  Descriptive Statistics
KW  -  Evaluation
KW  -  Executive Function
KW  -  Experimental Studies
KW  -  Funding Source
KW  -  Human
KW  -  Isometric Contraction
KW  -  Male
KW  -  Mental Fatigue
KW  -  Muscle Strength
KW  -  Neuromuscular Control
KW  -  Physiology
KW  -  Pretest‐Posttest Control Group Design
KW  -  Random Assignment
KW  -  Randomized Controlled Trials
KW  -  Resistance Training
KW  -  Task Performance and Analysis
KW  -  Time
KW  -  Training Effect (Physiology)
DO  -  10.1111/sms.14717
UR  -  https://www.cochranelibrary.com/central/doi/10.1002/central/CN-02778403/full
ER  -  


Record #62 of 342
Provider: John Wiley & Sons, Ltd.
Content: text/plain; charset="UTF-8"

TY  -  JOUR
AN  -  CN-02544319
AU  -  NCT05811273,
TI  -  Effect of Physical Readiness Training In Badminton Players
JA  -  https://clinicaltrials.gov/ct2/show/NCT05811273
PY  -  2023
C3  -  CTgov NCT05811273
M3  -  Trial registry record
AB  -  Badminton is an extremely demanding sport. At an elite level, players are often requiredto perform at their limits of speed, agility, flexibility, endurance and strength. On topof all of this, players must maintain a high state of concentration in order to meet thetactical / mental demands of dealing with their opponents. In young badminton players,the most important attributes are high levels of skill. A long‐term commitment toendurance training is necessary to reach and maintain a player full physical potential.These are two primary objectives of the endurance program are to prevent injury andenhance the abilities to play the game. Endurance plays the key role in all motorabilities, technical skills and tactical actions. Endurance performance capacity has longbeen recognized as important prerequisite for on field performance for badminton players.This study will be a randomized controlled trial in which 28 sample size will be taken.The participants will be allocated into control and experimental group. The sample willbe taken from Pakistan Sports Board. Control group will follow their daily warm upactivities. Interventional group will follow the physical readiness training. Physicalreadiness training in experimental group adding following exercises along with theirconventional exercises. Bend and Reach:5 repetitions, Rear Lunge:5 repetitions per leg,High Jumper:5 repetitions, Rower:5 repetitions, Squat Bender:5 repetitions, Windmill:5repetitions, Forward Lunge:5 repetitions per leg, Prone Row:5 repetitions, Bent‐Leg BodyTwist:5 repetitions per side, Push‐Up:5 repetitions. And control group population willcontinue with their conventional exercises only. These exercises will continue for 4weeks, 3 days per week. Speed (shuttle run test), Power (vertical jump test), Balance(star excretion test). Comparison of two groups control and interventional be done byapplying independent sample t‐test and p‐value < 0.05 will be taken as significance.
UR  -  https://www.cochranelibrary.com/central/doi/10.1002/central/CN-02544319/full
ER  -  


Record #63 of 342
Provider: John Wiley & Sons, Ltd.
Content: text/plain; charset="UTF-8"

TY  -  JOUR
AN  -  CN-02360608
AU  -  Gattoni, C
AU  -  Girardi, M
AU  -  O'Neill, BV
AU  -  Maria Marcora, S
TI  -  Sleep Deprivation Training to Reduce the Negative Effects of Sleep Loss on Endurance Performance: a Single Case Study
JA  -  International journal of sports physiology and performance
PY  -  2022
VL  -  17
IS  -  3
SP  -  499‐503
C3  -  PUBMED 34911035,EMBASE 636908130
M3  -  Journal article
KW  -  *aerobic exercise
KW  -  *electroencephalogram
KW  -  *endurance
KW  -  *fatigue
KW  -  *night sleep
KW  -  *perception
KW  -  *single‐case study
KW  -  *sleep deprivation
KW  -  Adult
KW  -  Article
KW  -  Athletes
KW  -  Clinical article
KW  -  Competition
KW  -  Controlled study
KW  -  Human
KW  -  Humans
KW  -  Male
KW  -  Nutritional Status
KW  -  Physical Endurance [physiology]
KW  -  Race
KW  -  Randomized controlled trial
KW  -  Runner
KW  -  Running
KW  -  Running [physiology]
KW  -  Sleep Deprivation
KW  -  Somnolence
KW  -  Training
DO  -  10.1123/ijspp.2021-0230
AB  -  PURPOSE: Sleep deprivation (SD) is very common during ultraendurance competitions. At present, stimulants such as caffeine and naps are the main strategies used to reduce the negative effects of SD on ultraendurance performance. In this case study, the authors describe the application of a novel strategy consisting of the intermittent repetition of SD (SD training [SDT]) during the weeks preceding an ultraendurance competition. METHODS: A male ultraendurance runner underwent a 6‐week SDT program (consisting of 1 night SD every Sunday) in addition to his regular physical training program before taking part in a 6‐day race. Before and after SDT, the participant performed 5 consecutive days of daily 2‐hour constant‐pace running with SD on the first and third night. Psychological and physiological responses were measured during this multiday test. RESULTS: SDT was well tolerated by the athlete. A visual analysis of the data suggests that including SDT in the weeks preceding an ultraendurance competition may have beneficial effects on sleepiness and perceived mental effort in the context of 5 consecutive days of prolonged running and 2 nights of SD. This multiday test seems a feasible way for assessing ultraendurance athletes in the laboratory. CONCLUSIONS: The results provided some encouraging initial information about SDT that needs to be confirmed in a randomized controlled trial in a group of ultraendurance athletes. If confirmed to be effective and well tolerated, SDT might be used in the future to help ultraendurance athletes and other populations that have to perform in conditions of SD.
UR  -  https://www.cochranelibrary.com/central/doi/10.1002/central/CN-02360608/full
ER  -  


Record #64 of 342
Provider: John Wiley & Sons, Ltd.
Content: text/plain; charset="UTF-8"

TY  -  JOUR
AN  -  CN-02498018
AU  -  Migliaccio, GM
AU  -  Di Filippo, G
AU  -  Russo, L
AU  -  Orgiana, T
AU  -  Ardigo, LP
AU  -  Casal, MZ
AU  -  Peyre-Tartaruga, LA
AU  -  Padulo, J
TI  -  Effects of Mental Fatigue on Reaction Time in Sportsmen
JA  -  International journal of environmental research and public health
PY  -  2022
VL  -  19
IS  -  21
C3  -  PUBMED 36361239,EMBASE 2020056216
M3  -  Journal article
KW  -  *Athletes [psychology]
KW  -  *Mental Fatigue [psychology]
KW  -  *Stroop test
KW  -  *athlete
KW  -  *heart rate
KW  -  *mental fatigue
KW  -  *reaction time
KW  -  Adult
KW  -  Analysis of variance
KW  -  Article
KW  -  Controlled study
KW  -  Female
KW  -  Group dynamics
KW  -  Heart Rate [physiology]
KW  -  Heart rate measurement
KW  -  Human
KW  -  Humans
KW  -  Leisure
KW  -  Major clinical study
KW  -  Male
KW  -  Nervous system
KW  -  Post hoc analysis
KW  -  Reaction Time
KW  -  Sex difference
KW  -  Stroop Test
DO  -  10.3390/ijerph192114360
AB  -  AIM: Mental fatigue (MF) has been defined as a psychobiological state commonly caused by prolonged periods of demanding cognitive activity. However, the differences between women and men in their reaction times (RTs) to visual stimuli due to mental fatigue remain largely unknown. We compare the differences in RT and heart rate after an acute intervention of mental fatigue between male and female athletes. MATERIALS AND METHODS: For this aim, 64 participants (age 31.7 ± 6.2 y) performed a routine of 15 min of the Stroop test (PsyTool), with 600 tasks and five different colors. Their heart rate (HR) was registered before, during, and one, three, and five minutes after the Stroop test. Meanwhile, the RT was evaluated before and after the Stroop test. A general linear mixed model (GLMM) and a Bonferroni post hoc test were used to compare the HR between the conditions and an ANOVA two‐way analysis was used to compare the values pre‐/post‐Stroop test. (α = 0.05). RESULTS: The GLMM for HR showed an effect on the time (p < 0.001) and the time × group interaction (p = 0.004). The RT was significantly increased pre‐ to post‐Stroop test (p < 0.05); however, there was no difference between the pre‐ and post‐HR measurements (p = 1.000) and the measurements one (p = 0.559), three (p = 1.000) and five (p = 1.000) min after the Stroop test. CONCLUSION: The present findings suggest that the parasympathetic branch of the autonomous nervous system which functions as a relaxation system tends to be activated under increasing mental fatigue, with a decreased performance (RT) similarly in men and women. Therefore, athletes could use MF induced during training to improve the time delay related to motor tasks.
UR  -  https://www.cochranelibrary.com/central/doi/10.1002/central/CN-02498018/full
ER  -  


Record #65 of 342
Provider: John Wiley & Sons, Ltd.
Content: text/plain; charset="UTF-8"

TY  -  JOUR
AN  -  CN-02824421
AU  -  NCT06817369,
TI  -  Internal or External Focus in Girl Volleyball Players?
JA  -  https://clinicaltrials.gov/ct2/show/NCT06817369
PY  -  2024
C3  -  CTgov NCT06817369
M3  -  Trial registry record
AB  -  Sports are activities that improve people's mental and physical characteristics and havemultifaceted effects throughout life. These parts should be present in your life from anearly age. Volleyball, with influences from different cultures and environments,especially from Turkey's most successful team sports, where women reach large masses.Volleyball is a dynamic team sport that involves very intense movements such as speed,jumping and changing direction. In volleyball, many motor skills need to be coordinatedand trained effectively and developed. Basic motor skills in volleyball; Strength,endurance, endurance, coordination, speed and balance are maintained. Neurodevelopmentalmovement training given to the athlete according to motor learning geometry maximizes theathlete's sporting success and also positively affects their physical, mental and socialdevelopment.Motor learning is the process by which an individual develops motor skills and performswith a permanent change in performance that is acquired as a function of practice orexperience. Instructions and complementary feedback are important influencing factors tosupport motor learning processes. Storing (re)motoring will be learned immediately, incase of registration, the accepted information will receive instructions on the correctmovement system. These instructions typically refer to coordinating body movements,including the order, form, and timing of various limb movements. Instructions that directthe patient's attention to his own movements create an internal focus of attention. Asimple change in the wording of instructions can have a significant impact on performanceand learning. Transferring the patient's attention to the effects of his movements on theenvironment (external focus) is achieved through more effective and efficient movements.There are studies in the literature comparing the frequency of internal focus andexternal focus when training sport‐specific motor skills. In a distribution made, childathletes in internal and externally focused feedback groups performed free throwtraining, and a significant learning advantage was stated in the test results,considering the child athletes receiving externally focused feedback. Another reportedthat regular externally focused feedback did not increase the accuracy of the tabletennis backhand stroke compared to internally focused feedback. In the literature,externally focused feedback was not found in local child athletes and novice athletes,where running was beneficial. Another study in the literature is external feedback incompetitive girls' football volleyball players, and according to internal feedback, it isbet that the dunk speed in volleyball has an immediate performance on the athletes.In general, studies in the literature have examined the effects of internal and externaltension on volleyball‐specific motor performance such as dunk speed and permanencevertical jump performance in girls' volleyball teams on the regime in certain age groups,but no comparison was found between groups. The investigators did not perform theseoperations but designed them based on the deficiencies in the literature.The research was planned as an experimental study. The study will be carried out in twoprivate sports clubs operating in Malatya, in the little girls' volleyball team betweenthe ages of 7‐11 and the adolescent girls' volleyball team between the ages of 12‐14. Thenecessary permission to carry out the study will be obtained from the Malatya ProvincialDirectorate of the Ministry of Youth and Sports. The study will be carried out inaccordance with the principles of the Declaration of Helsinki. By participating in thestudy, the parents/guardians of the children in the girls' volleyball team will beinformed in detail about the study and their written consent will be obtained.Participating children's age, height, weight, age of starting sports, duration ofparticipation in sports (month/day), frequency of participation in sports (day/week) willbe questioned with the case report form.Research Sample size: Type I error 0.05 on G‐Power 3.1.7 package program(Heinrich‐Heine‐Universitat, Dusseldorf, Germany); Type II error was calculated by taking0.2. The power of the test was determined as 0.8. In the study conducted, the minimumnumber of subjects required to be included in each group was calculated as 15 in orderfor the difference of 2.3 units regarding total game performance to be found significant.Collection of Data Data will be collected between 01.02.2024‐01.01.2025 from individualswho accepted the research in the junior and adolescent girls' volleyball team affiliatedwith the Malatya Provincial Directorate of the Ministry of Youth and Sports. Theindividuals in the junior and adolescent girls' volleyball team included in the study bythe researchers will be randomly divided into 2 groups. Balance, jumping, hand‐eyecoordination and flexibility training using internal focus for the 1st group. The secondgroup will be given balance, jumping, hand‐eye coordination and flexibility trainingusing external focus. In the study, both groups will receive the same exercise training,for the same duration and frequency. Only exercise management guidelines will bedifferentiated. Balance (static and dynamic), jumping performance, hand‐eye coordinationand flexibility will be evaluated before and after exercise training.Reviews The equipment to be used for evaluations will be covered by the researcher.Participating children's age, height, weight, age of starting sports, duration ofparticipation in sports (month/day), frequency of participation in sports (day/week) willbe questioned with the case report form. Height will be measured with a stadiometer andweight with a 0.5 kg precision scale.Jump evaluation will be made using the Vertical Jump Test. It is a test with a very highreliability coefficient (rxy=0.97) for determining the athlete's jumping force. Theathlete reaches the maximum point he can reach with one arm in front of the platform tobe tested and the distance is determined. The difference between this point where theathlete can reach and the highest point he can reach by jumping is determined and theheight is recorded in cm. The test must be repeated twice to determine the best score.Flamingo balance test will be used in static balance evaluation, and y balance test willbe used in dynamic balance evaluation. Flamingo balance test is used to measure staticbalance. For this test, a balance board made in standard sizes determined by Eurofit isused. The balance board is made by mounting two wooden beams, 2 cm wide and 15 cm long,spaced apart and perpendicularly, under two wooden beams that are 4 cm thick, 3 cm wideand 30 cm long. The participants' ability to stand on one leg on the balance board istested. The participant steps on the balance board with one foot and bends the knee whileholding the free foot with the hand on the same side. Meanwhile, his free hand issupported by the tester. As soon as the participant feels that he has regained hisbalance, he releases the tester's hand and the stopwatch is started at that moment. Ifthe held foot is released or if the balance is disturbed and the foot leaves the balanceboard, the stopwatch is stopped and the time is recorded. If the person being tested doesnot lose balance for 60 seconds, the test is terminated. Y balance test is a dynamic testperformed in the standing position on one leg. It examines how the core area and bothextremities work under body weight. Before the test, individuals remove their shoes andstand on the foot plate in the center of the Y Balance Test area. Individuals are theninstructed to maintain a single‐leg stance while reaching as far as possible with theopposite leg and return to the starting position on the middle 22 platform without losingbalance. In the test, individuals are asked to reach the maximum distance in 3 directions(anterior, posteromedial and posterolateral), allowing 3 attempts for each leg. Themaximum reach distance is recorded for each consecutive attempt.The Standard Sit‐Reach Test will be used to evaluate the flexibility of the back and leg.The child is seated on the ground on a flat surface, allowed to rest the soles of hisbare feet flat on the test stand, then his body is extended forward as far as he canreach, and he is asked to wait for a second or two at the last point with the arms andfingers tense and straight, and after two attempts, he It is recorded well.Wall Catch Coordination Test will be used to evaluate hand eye coordination. Theparticipant stands facing the wall at a distance of 3 meters. The ball is thrown frombottom to top by keeping the shoulder stable, provided that it is caught with thethrowing hand. After a certain number of trials, the other hand is tested. Scoring ofsuccessful shots is done the same way for both hands. To assist in evaluating theresults, the score of the participant's preferred side should be recorded. A tennis orbaseball ball can be used to perform the test.treatments Exercises Exercise 1: Hands‐free vertical jump (the movement of an individualjumping from a certain point and then jumping back to the same point) 3 sets of 10repetitions / 1‐2 minutes of rest between each set Internal Focus Instructions: Withparticipants hands free, jump to the highest point participants can without disturbingparticipants body balance.External Focus Instructions: With participants hands free, try to jump and touch thefixed bar.Exercise 2: Training in catching and throwing the ball thrown by the physiotherapistwhile the individual remains stationary for 30 seconds in the lunge position / 3 sets of10 repetitions / 1‐2 minutes of rest between each set Internal Focus Instructions: Whilestanding in the lunge position, hold the ball thrown by the physiotherapist withoutdisturbing participants body balance and throw it back.External Focus Instructions: While standing in the lunge position, catch the ball thrownby the Physiotherapist and throw it into the circle on the wall.Exercise 3: Weight transfer on balance beam ‐ 3 sets of 10 repetitions / 1‐2 minutes restbetween each set Internal Focus Instructions: Equalize the position of participants feeton the balance beam External Focus Instructions: Transfer the tilt of the bosun fromright to left / left to right Exercise 4: Stretching the hamstring and trunk muscles /Bending the trunk while standing upright and touching the toes to the ground exercise ‐ 3sets of 10 repetitions / 1‐2 minutes rest between each set Internal Focus Instructions:Bend participants torso, extend participants fingertips as much as possible, and feel themuscles on the back of participants legs tighten.External Focus Instructions: Bend participants body and touch participants fingertips tothe line on the floor.Exercise 5: Exercise used in Wall Catch Coordination test / 3 sets of 10 repetitions /1‐2 minutes rest between each set Internal Focus Instructions: Throw the tennis ballagainst the wall in front of participants with one hand and try to catch it again withparticipants feet fixed on the ground without disturbing participants body balance.External Focus Instructions: Try to hit the tennis ball with one hand into the ring onthe wall in front of participants and hold it with the same hand.
UR  -  https://www.cochranelibrary.com/central/doi/10.1002/central/CN-02824421/full
ER  -  


Record #66 of 342
Provider: John Wiley & Sons, Ltd.
Content: text/plain; charset="UTF-8"

TY  -  JOUR
AN  -  CN-02544012
AU  -  Chang, YK
AU  -  Gill, DL
AU  -  Creswell, JD
AU  -  Chen, DT
AU  -  Lin, CY
AU  -  Chu, CH
AU  -  Nien, JT
TI  -  Effect of mindfulness-based intervention on endurance performance under pressure and performance-relevant mental attributes, an interdisciplinary perspective: protocol for a Mindfulness-Based Peak Performance (MBPP) trial
JA  -  Contemporary clinical trials
PY  -  2023
VL  -  129
CC  -  Complementary Medicine
SP  -  107175
C3  -  PUBMED 37028503,EMBASE 640987552
M3  -  Journal article
KW  -  *Mindfulness [methods]
KW  -  *Sports
KW  -  *endurance
KW  -  *mindfulness
KW  -  Adolescent
KW  -  Adult
KW  -  Anxiety Disorders
KW  -  Anxiety [psychology, therapy]
KW  -  Article
KW  -  Athlete
KW  -  Attention
KW  -  Brain
KW  -  Controlled study
KW  -  Emotion regulation
KW  -  Executive function
KW  -  Female
KW  -  Human
KW  -  Human experiment
KW  -  Humans
KW  -  Inner speech
KW  -  Male
KW  -  Outcome assessment
KW  -  Physiological stress
KW  -  Randomized Controlled Trials as Topic
KW  -  Randomized controlled trial
KW  -  Skill
KW  -  Young Adult
DO  -  10.1016/j.cct.2023.107175
AB  -  Performance under pressure is one of the primary features of competitive sports. Considering that increased competition levels are typically accompanied by elevated stress and anxiety, athletes' ability to cope with stress has gained even more importance in recent years. Accordingly, the current trial, entitled Mindfulness‐based Peak Performance (MBPP), will take an interdisciplinary approach (e.g., sport psychology, sports training, and cognitive neuroscience), to more definitively examine whether a MBPP affects athletic performance under pressure and relevant mental attributes. This study is an 8‐week, three‐arm, randomized controlled trial (RCT). A total of 90 athletes, aged between 18 and 30 years will be recruited. Eligible participants will be randomly assigned into (1) an MBPP group, (2) a self‐talk (ST) group, and (3) a wait‐list control (WC) group. The MBPP and ST interventions consist of a 60‐min session weekly for 8 weeks. Primary outcomes are endurance performance and performance‐relevant mental attributes including behavior (i.e., stress response, emotion regulation, and engagement) and neurocognitive processes (e.g., attention, executive function, brain resting state), which will be assessed at baseline and post‐intervention. Dispositional mindfulness and athletic psychological skills will be secondary outcomes, also assessed at baseline and post‐intervention. The MBPP and ST are expected to improve performance under pressure, but MBPP is expected to show greater improvement than ST. Additionally, we expect the MBPP will improve the relevant mental attributes. The results from this trial might provide rigorous evidence and insight into MBI application in the sports context. ClinicalTrials.govregistration:NCT05612295.
UR  -  https://www.cochranelibrary.com/central/doi/10.1002/central/CN-02544012/full
ER  -  


Record #67 of 342
Provider: John Wiley & Sons, Ltd.
Content: text/plain; charset="UTF-8"

TY  -  JOUR
AN  -  CN-02909447
AU  -  Razazan, R
AU  -  Hemmatinafar, M
AU  -  Imanian, B
AU  -  Jahaniboushehri, N
AU  -  Rezaei, R
AU  -  Nazemzadegan, G
TI  -  Performance-enhancing effects of caffeine and L-Theanine among Iranian elite wrestlers: a focus on cognitive and specific physical performance
JA  -  Journal of the International Society of Sports Nutrition
PY  -  2025
VL  -  22
IS  -  1
SP  -  2564238
C3  -  PUBMED 40977612
M3  -  Journal article
KW  -  *Athletic Performance [physiology, psychology]
KW  -  *Caffeine [administration & dosage, pharmacology]
KW  -  *Cognition [drug effects]
KW  -  *Glutamates [administration & dosage, pharmacology]
KW  -  *Performance‐Enhancing Substances [administration & dosage, pharmacology]
KW  -  *Wrestling [physiology, psychology]
KW  -  Anxiety
KW  -  Athletes
KW  -  Cross‐Over Studies
KW  -  Double‐Blind Method
KW  -  Hand Strength
KW  -  Humans
KW  -  Iran
KW  -  Male
KW  -  Young Adult
DO  -  10.1080/15502783.2025.2564238
AB  -  BACKGROUND: Caffeine is a well‐known ergogenic aid that can enhance physical and cognitive performance. However, it often induces side effects, such as anxiety and overstimulation, which can be problematic in high‐pressure sports like wrestling. L‐theanine, a non‐stimulant amino acid found in tea, may help mitigate these effects by promoting a calm yet focused mental state. This study aimed to investigate the acute effects of caffeine, L‐theanine, and their combination on physical performance, cognitive function, and anxiety in elite male wrestlers. METHODS: In a double‐blind, placebo‐controlled, crossover design, 12 elite male wrestlers (21.8 ± 2.1 years) completed four test sessions under randomized conditions: placebo (PLA), caffeine (CAF; 3 mg/kg), L‐theanine (THE; 3 mg/kg), and caffeine + L‐theanine (CAF+THE; 3 mg/kg each). After 60 minutes, athletes performed the wall‐squat test, vertical jump height (VJH), medicine ball throw (MBT), handgrip strength, and the Specific Wrestling Fitness Test (SWFT). Cognitive function was assessed pre‐ and post‐SWFT using a computerized Stroop test. Anxiety was assessed using the State‐Trait Anxiety Inventory (STAI), and side effects were recorded. RESULTS: CAF+THE outperformed PLA in wall‐squat time (p = 0.001), MBT (p = 0.005), VJH (p = 0.011), and grip strength (p = 0.004). SWFT throw count was highest in CAF+THE versus all other conditions (p < 0.001). Post‐SWFT Stroop reaction time was faster in CAF+THE than PLA (p = 0.004) and THE (p = 0.036), and accuracy was also higher (p = 0.009 vs PLA). CAF alone increased state anxiety compared to PLA (p = 0.021), while CAF+THE reduced anxiety to below placebo levels (8% incidence vs 33%). Trait anxiety was lower in CAF+THE compared to CAF (p = 0.018). The prevalence of caffeine‐induced tachycardia (92%) was notably reduced under CAF+THE (17%). CONCLUSION: CAF+THE (3 mg/kg each) enhances elite wrestlers' strength, endurance, cognitive speed, and accuracy while reducing anxiety and physiological side effects commonly associated with caffeine alone. This combination represents a safe, practical supplement strategy for combat sports athletes who must maintain explosive performance and mental control under stress. Coaches are encouraged to trial CAF+THE protocols during training to personalize timing and dosage.
UR  -  https://www.cochranelibrary.com/central/doi/10.1002/central/CN-02909447/full
ER  -  


Record #68 of 342
Provider: John Wiley & Sons, Ltd.
Content: text/plain; charset="UTF-8"

TY  -  JOUR
AN  -  CN-02796867
AU  -  Qu, J
AU  -  Wang, Q
AU  -  Wang, R
AU  -  Ma, X
AU  -  Ji, F
AU  -  Qian, Y
AU  -  Bao, J
AU  -  Lu, Y
TI  -  Effects of medical training therapy on injury rehabilitation and sports-specific performance in elite rock climbers: a randomized controlled trial
JA  -  Injury
PY  -  2025
VL  -  56
IS  -  2
SP  -  112134
C3  -  PUBMED 39787782,EMBASE 2036902938
M3  -  Journal article
KW  -  *Athletic Injuries [epidemiology, physiopathology, psychology, rehabilitation]
KW  -  *Athletic Performance [physiology]
KW  -  *Exercise Therapy [methods]
KW  -  *Mountaineering [injuries]
KW  -  *climbing
KW  -  *elite athlete
KW  -  *medical education
KW  -  *rock
KW  -  *rock climbing
KW  -  *sport
KW  -  *sport injury
KW  -  *training
KW  -  Adult
KW  -  Anxiety
KW  -  Article
KW  -  Athlete
KW  -  Athletic performance
KW  -  China [epidemiology]
KW  -  Climbing time
KW  -  Controlled study
KW  -  Duration
KW  -  Endurance
KW  -  Exercise
KW  -  Female
KW  -  Forearm
KW  -  Group dynamics
KW  -  Hanging
KW  -  Human
KW  -  Humans
KW  -  Incidence
KW  -  Major clinical study
KW  -  Male
KW  -  Mental function
KW  -  Neck injury
KW  -  Physiotherapy
KW  -  Pittsburgh Sleep Quality Index
KW  -  Randomized controlled trial
KW  -  Rehabilitation
KW  -  Return to sport
KW  -  Self‐rating Anxiety Scale
KW  -  Therapy
KW  -  Treatment Outcome
KW  -  Wrist
KW  -  Young Adult
DO  -  10.1016/j.injury.2024.112134
AB  -  Background: Medical training therapy (MTT) is an advanced, individualized rehabilitation approach that integrates multiple methods to improve physical function. It is widely applied to rehabilitate sports injuries. This randomized study evaluated MTT's effects on physical injury rehabilitation, mental function, and athletic performance in elite rock climbers. Methods: Thirty elite climbers (mean age 19.5 ± 2.9 years) from the Chinese National Climbing Team were randomly assigned to either an intervention group (MTT, n = 15) or a control group (CON, n = 15) for 16 weeks (May 6 to August 25, 2024). Both groups had access to the same rehabilitation facilities and physiotherapy. The CON group followed routine training, while the MTT group received additional exercises. The primary outcome was the incidence of climbing‐related injuries across 19 body regions. Secondary outcomes included specialized abilities, Functional Movement Screen (FMS) scores, Self‐Rating Anxiety Scale (SAS), and Pittsburgh Sleep Quality Index (PSQI). Results: The total number of injuries (375, 4.74) and the duration of discomfort (weeks) in the MTT group were lower than those in the CON group (492, 7.26). The MTT group demonstrated significant improvements in outcomes at six sites including the shoulder, forearm, hand, wrist, upper back, and hip (10 % and 21.25 %, 6.67 % and 19.17 %, 27.08 % and 56.67 %, 10.42 % and 3.75 %, 17.08 % and 27.08 %, and 2.08 % and 4.58 % for the MTT and CON groups, respectively, p < 0.05). In tests of sports‐specific performance and psychological functioning in rock climbing, time and between‐group interaction effects were observed (p < 0.01) for the Finger Strip Endurance Test, Hanging L‐Lift Leg Test, FMS, and SAS. After the intervention, the MTT group exhibited a relative increase in injuries to the neck, upper back, and knees (6.25 % and 1.25 %, 6.67 % and 13.33 %, and 13.75 % and 7.08 % for the MTT and CON groups, respectively, p < 0.05). Conclusion: MTT is an ideal method for the rehabilitation of injuries in elite rock climbers and for facilitating their early return to sport. It addresses the majority of athletes’ physical injuries and reduces the concentration of injuries in high‐risk areas. Additionally, it specifically improves athletes’ performance in specialized tests to alleviate the symptom of anxiety.
UR  -  https://www.cochranelibrary.com/central/doi/10.1002/central/CN-02796867/full
ER  -  


Record #69 of 342
Provider: John Wiley & Sons, Ltd.
Content: text/plain; charset="UTF-8"

TY  -  JOUR
AN  -  CN-02913516
AU  -  Rodriguez-Giustiniani, P
AU  -  Rollo, I
AU  -  Pahnke, M
AU  -  O'Brien, L
AU  -  Grant, G
AU  -  Desbrow, B
AU  -  Galloway, SDR
TI  -  Influence of coffeeberry extract on soccer specific skill performance during simulated soccer match-play and following fatiguing exercise in academy players
JA  -  Journal of science and medicine in sport
PY  -  2025
C3  -  PUBMED 40993029
M3  -  Journal article
DO  -  10.1016/j.jsams.2025.09.001
AB  -  OBJECTIVES: To investigate the effects of acute coffeeberry extract ingestion on soccer‐specific technical skill performance, sprint performance, high‐intensity running capacity, and subjective perceptions of fatigue, energy, and alertness during a soccer match simulation in academy soccer players. DESIGN: Double‐blind, randomised, placebo‐controlled, crossover trial. METHODS: Twenty trained male soccer players completed two experimental trials (coffeeberry extract [300 mg] and placebo [flavour and colour matched] beverages), separated by 7‐14 days. Each trial, conducted 1 h after ingestion of the test beverages, included a 45‐min half soccer match simulation incorporating dribbling, sprinting, and passing tasks, followed 5 min later by a high‐intensity running‐to‐fatigue protocol. Subjective measures (fatigue, mental/physical energy), physiological data (glucose, lactate), technical skills and running outcomes were assessed. Blood samples were analysed for chlorogenic acid and caffeine concentrations. RESULTS: Coffeeberry ingestion resulted in greater maintenance of passing speed (p < 0.01) and accuracy (p < 0.01) compared to placebo, most evident on short passes. No meaningful significant differences were observed in sprint performance, dribbling or running capacity. Subjective fatigue increased, and energy scores declined, similarly across trials. No difference was observed in blood glucose or lactate responses. No chlorogenic acid or caffeine was detected at quantifiable concentrations in plasma samples post‐ingestion. CONCLUSIONS: Acute ingestion of coffeeberry extract improved select aspects of soccer skill performance, particularly short‐passing speed/accuracy, in academy soccer players. These findings suggest a potential cognitive or neuromuscular mechanism, independent of metabolic effects. Further research is warranted to explore the time course of chlorogenic acid absorption and its potential mechanistic role in skill performance.
UR  -  https://www.cochranelibrary.com/central/doi/10.1002/central/CN-02913516/full
ER  -  


Record #70 of 342
Provider: John Wiley & Sons, Ltd.
Content: text/plain; charset="UTF-8"

TY  -  JOUR
AN  -  CN-02797264
AU  -  RBR-8w7d8np,
TI  -  The impact of math tasks on volleyball players' performance: a randomized crossover study
JA  -  https://trialsearch.who.int/Trial2.aspx?TrialID=RBR-8w7d8np
PY  -  2025
C3  -  ICTRP RBR‐8w7d8np
M3  -  Trial registry record
AB  -  INTERVENTION: This is a two‐arm, double‐blind, randomised controlled clinical study. Participants will be exposed to two experimental conditions. In the mathematical condition, each participant will receive a block containing 600 math questions, including addition and multiplication operations. In the control condition, participants will not engage in any demanding cognitive activity. The total duration of the intervention will be 30 minutes. At least 8 athletes will participate CONDITION: I03.450.642.845.054 Mental Fatigue PRIMARY OUTCOME: Expected outcome 1: It was hoped to observe statistical differences in the levels of mental fatigue between the conditions (Social Networking and Documentary), assessed before and after the intervention, with the aim of verifying how each condition affects the participants&apos; mental fatigue. Expected outcome 2: It was expected that, when comparing specific performance in volleyball skills between the conditions (Social Media and Documentary), there would be no significant differences in the performance variables. Outcome found 1: A statistical difference was observed in the levels of mental fatigue only in the Documentary condition, between the pre‐ and post‐intervention moments, indicating a significant variation in the level of mental fatigue in this condition. Outcome found 2: No statistical difference in specific performance in volleyball skills was observed between the conditions. However, in the control condition (Documentary), the average time to complete the task was below the ‘certainly significant change’ threshold. SECONDARY OUTCOME: No secondary outcomes were expected. INCLUSION CRITERIA: Train volleyball for at least two years; compete at the school level; be between 12 and 17 years old; female
UR  -  https://www.cochranelibrary.com/central/doi/10.1002/central/CN-02797264/full
ER  -  


Record #71 of 342
Provider: John Wiley & Sons, Ltd.
Content: text/plain; charset="UTF-8"

TY  -  JOUR
AN  -  CN-01963341
AU  -  Holgado, D
AU  -  Zabala, M
AU  -  Sanabria, D
TI  -  No evidence of the effect of cognitive load on self-paced cycling performance
JA  -  PloS one
PY  -  2019
VL  -  14
IS  -  5
SP  -  e0217825
C3  -  PUBMED 31150517,EMBASE 2002056473
M3  -  Journal article
KW  -  *cognitive load
KW  -  *mental function
KW  -  *physical activity
KW  -  *self paced cycling performance
KW  -  Adult
KW  -  Article
KW  -  Athletic Performance [*physiology]
KW  -  Bayes Theorem
KW  -  Bicycling [physiology]
KW  -  Cognition [*physiology]
KW  -  Controlled study
KW  -  Dysthymia
KW  -  Evidence based practice
KW  -  Exercise [*physiology]
KW  -  Experimental design
KW  -  Heart Rate [physiology]
KW  -  Heart rate
KW  -  Human
KW  -  Humans
KW  -  Male
KW  -  Memory, Short‐Term [*physiology]
KW  -  Mental Fatigue [physiopathology]
KW  -  Physical Exertion [physiology]
KW  -  Physical performance
KW  -  Randomized controlled trial
KW  -  Task performance
KW  -  Working memory
DO  -  10.1371/journal.pone.0217825
AB  -  Objectives To test the hypothesis that cognitive load (low vs. high load) during a 20 min self‐paced cycling exercise affects physical performance. Design A pre‐registered (https://osf.io/qept5/), randomized, within‐subject design experiment. Methods 28 trained and experienced male cyclists completed a 20 min self‐paced cycling time‐trial exercise in two separate sessions, corresponding to two working memory load conditions: 1‐back or 2‐back. We measured power output, heart rate, RPE and mental fatigue. Results Bayes analyses revealed extreme evidence for the 2‐back task being more demanding than the 1‐back task, both in terms of accuracy (BF10 = 4490) and reaction time (BF = 1316). The data only showed anecdotal evidence for the alternative hypothesis for the power output (BF10 = 1.52), moderate evidence for the null hypothesis for the heart rate (BF10 = 0.172), anecdotal evidence for RPE (BF10 = 0.72) and anecdotal evidence for mental fatigue (BF10 = 0.588). Conclusions Our data seem to challenge the idea that self‐paced exercise is regulated by top‐down processing, given that we did not show clear evidence of exercise impairment (at the physical, physiological and subjective levels) in the high cognitive load condition task with respect to the low working memory load condition. The involvement of top‐down processing in selfpacing the physical effort, however, cannot be totally discarded. Factors like the duration of the physical and cognitive tasks, the potential influence of dual‐tasking, and the participants' level of expertise, should be taken into account in future attempts to investigate the role of top‐down processing in self‐paced exercise.
UR  -  https://www.cochranelibrary.com/central/doi/10.1002/central/CN-01963341/full
ER  -  


Record #72 of 342
Provider: John Wiley & Sons, Ltd.
Content: text/plain; charset="UTF-8"

TY  -  JOUR
AN  -  CN-02878932
AU  -  Liu, H
AU  -  Wu, C
AU  -  Yang, J
TI  -  INTERVENTION MECHANISM OF BASKETBALL PHYSICAL TRAINING ON NEURODEVELOPMENTAL DISORDERS OF COLLEGE STUDENTS
JA  -  Current opinion in psychiatry
PY  -  2025
VL  -  38
SP  -  e13
C3  -  EMBASE 647608593
M3  -  Journal article; Conference proceeding
KW  -  *basketball
KW  -  *college student
KW  -  *mental disease
KW  -  *training
KW  -  Brain function
KW  -  Cardiopulmonary function
KW  -  Clinical examination
KW  -  Cognition
KW  -  Conference abstract
KW  -  Controlled study
KW  -  Drug therapy
KW  -  Endurance training
KW  -  Exercise
KW  -  Health education
KW  -  Human
KW  -  Human experiment
KW  -  Male
KW  -  Maximal oxygen uptake
KW  -  Muscle strength
KW  -  Neuropsychological assessment
KW  -  Physical activity
KW  -  Resistance training
KW  -  Therapy
DO  -  10.1097/01.yco.0001119264.43367.ef
AB  -  INTRODUCTION: Neurodevelopmental disorders are important health problems affecting cognitive, emotional and behavioral functions of college students. As a non‐drug intervention, physical exercise has been widely concerned in improving neurodevelopmental disorders in recent years. The purpose of this study is to explore the effect of basketball physical training on neurodevelopmental disorders of college students and its potential mechanism, so as to provide scientific basis for mental health education and sports intervention in colleges and universities. METHODS: A total of 84 college students with mild neurodevelopmental disorders were randomly divided into experimental group and control group, with 42 in each group. The experimental group received 12 weeks of systematic basketball physical training, including endurance training, strength training, coordination training and basketball special skills training, training 3 times a week, 90 minutes each time; The control group did regular physical activity. Before and after the training, neuropsychological assessment, physiological index detection and brain function imaging examination were performed on the two groups of college students. RESULTS: The research results show, the maximal oxygen uptake index of the experimental group before training was 38.5±4.2 ml/kg/min, and after training, the maximal oxygen uptake increased by 5.9 ml/kg/min, with an increase of about 15.3%, indicating that basketball physical training had a significant effect on the cardiopulmonary function of the experimental group. From the perspective of muscle strength index, the muscle strength index of the experimental group before training was 30.2±3.5 kg, and that of the experimental group after training was 36.4±4.0 kg, indicating that basketball physical training also significantly improved the muscle strength of the experimental group. In the control group, the changes of maximal oxygen uptake index and muscle strength index were not significant before and after the experiment, indicating that routine physical activity had limited effect on muscle strength. CONCLUSION: According to the results of the study, basketball physical training can significantly improve the symptoms of neurodevelopmental disorders in college students, and its mechanism is related to enhancing cardiopulmonary function and improving muscle strength. Future studies can further explore the effect of different intensity and types of basketball training on neurodevelopmental disorders, and combine more neurophysiological methods to further analyze its mechanism of action.
UR  -  https://www.cochranelibrary.com/central/doi/10.1002/central/CN-02878932/full
ER  -  


Record #73 of 342
Provider: John Wiley & Sons, Ltd.
Content: text/plain; charset="UTF-8"

TY  -  JOUR
AN  -  CN-02680854
AU  -  NCT06281795,
TI  -  Neuromodulation of the Autonomic Nervous System in Athletes
JA  -  https://clinicaltrials.gov/ct2/show/NCT06281795
PY  -  2024
C3  -  CTgov NCT06281795
M3  -  Trial registry record
KW  -  Fatigue
KW  -  Mental Fatigue
AB  -  Several studies have shown that transcutaneous vagus nerve stimulation (tVNS) potentiallyexhibits therapeutic effects similar to its invasive counterpart. tVNS is performed usingsurface electrodes and low‐frequency electrical currents, targeting specific locations,most commonly the auricular branch of the vagus nerve or its cervical branch.Stimulation of the auricular branch of the vagus nerve activates vagal sensory fibers,simulating sensory input to the brainstem and forming what is known as the auriculo‐vagalafferent pathway. Since these fibers project directly to the nucleus of the solitarytract (also known as the solitary tract nucleus), which in turn has direct or indirectprojections to nuclei that provide noradrenergic, endorphinergic, and serotonergic fibersin various parts of the brain, regulating systemic parameters of cardiovascular,respiratory, and immune functions, it can be expected that the body's response tostimulation of the auricular branch of the vagus nerve will be systemic.With the onset of physical exercise, sympathetic activity in the body increases andreaches a plateau value after a certain period of maximum activity. After the end ofphysical exercise, suppressed parasympathetic activity begins to intensify, and thesympathetic system gradually returns to a resting state. After training, parasympatheticsystem activation continues for up to 48 hours. In certain types of training, when thefrequency of anaerobic respiration increases during physical exertion, a decrease inparasympathetic reactivation may be observed.In the literature, there are individual studies that have evaluated the effects oftranscutaneous stimulation of the auricular branch of the vagus nerve for sports purposes(to accelerate recovery processes after physical exertion). It has been demonstrated thattVNS in athletes improves heart rate recovery, reduces lactate levels in plasma, reducespain sensations, decreases overtraining syndrome, and reduces fatigue levels.The aim of this study is to: evaluate the influence of low‐frequency electricalstimulation of the auricular branch of the vagus nerve on the functional reserve of thecardiovascular and respiratory systems in athletes during the post‐training period, afterhigh‐intensity workouts.
UR  -  https://www.cochranelibrary.com/central/doi/10.1002/central/CN-02680854/full
ER  -  


Record #74 of 342
Provider: John Wiley & Sons, Ltd.
Content: text/plain; charset="UTF-8"

TY  -  JOUR
AN  -  CN-01931820
AU  -  NCT03937115,
TI  -  Effect of tDCS on Sport Performance for Two Categories of Athletes : explosive Profile and Enduring Profile
JA  -  https://clinicaltrials.gov/show/NCT03937115
PY  -  2019
C3  -  CTgov NCT03937115
M3  -  Trial registry record
AB  -  Transcranial direct current stimulation is a technique of noninvasive brain stimulation which delivers a electrical current to the scalp to modulate the neuronal activity. Depending on the polarity of stimulation, tDCS induces a neural hyperexcitability (with anode) or hypoexcitability (with cathode) of the target area. Due to its neuromodulatory action, ease of use and low safety, tDCS can be used as a potential treatment but also as an investigative tool in neurophysiology. Thus, studies have shown a beneficial effect of tDCS on cognitive and motor functions. Nevertheless, studies conducted on motor performance and the reduction of neuromuscular fatigue show disparate results. It is impossible to conclude whether tDCS allows for improved performance and is a means of doping. With a prospective, sham‐controlled, crossover, double‐blind design, this study aims to evaluate the effect of tDCS on neuromuscular fatigue resistance during explosive (jumping) and endurance (cycling) exertion. This study is divided into two parts: ‐ Part A: jumping group ‐ Part B: cycling group. During Part A, participants visit the laboratory on 3 occasions. Each visit is organized in the same way and is at least 48 hours apart from the previous one. Participants are divided into two groups according to their level of experience (amateurs vs. high level). Before the session of tDCS, participants carry out a psychometric assessment (MCQ, BIS10) and experimental tasks (BART, EEFRT, STROOP test and Go NoGo task). Then, they performed three types of jumps (long jump, squat jump and countermovement jump). Finally, participants benefit from neuromuscular tests (EMG recording of plantar flexor muscle activity, percutaneous stimulation of the posterior tibial nerve). Subjects will be submitted to three sessions of tDCS (2 actives and one sham), one by visit, in the order of randomization. Current intensity will be of 2 mA (or 0 mA), through 25 cm² surface electrodes, during 20 minutes. The positioning of the stimulation electrodes will be carried out in compliance with EEG 10/20 standards: ‐ Sequence order determined by randomization: 1. Anode: F3 / Cathode: AF8/ Stimulation intensity: 2 mA 2. Anode: F3/ Cathode: AF8/ Stimulation intensity: 0 mA 3. Anode: FC2/ Cathode: Left shoulder/ Stimulation intensity: 2 mA Immediately after the stimulation, participants perform motor and cognitive task again and the results are compared. During part B, subjects participate in two training sessions of five days each. The training sessions are one month apart. Participants are divided into three groups according to their level of experience (amateurs vs. high level vs. sedentary). Each day, the subjects perform two twenty‐minute time trials during which they receive a session of tDCS. (one week with the active tDCS, one week with the sham). So, subjects will be submitted to 10 tDCS stimulation sessions (active or sham) for five consecutive days (2 sessions of 20 minutes/day). Current intensity will be of 2 mA, through 25 cm² surface electrodes, placed over the dlPFC and the supraorbital region (anode position over F3 and cathode over AF8, according to the EEG 10‐20 international system). At J1 and J5 of each session (before and after session training), subjects carry out a psychometric assessment (MCQ, BIS10) and experimental tasks (BART, EEFRT, STROOP test and Go NoGo task) and benefit from neuromusculars tests (EMG recording of plantar flexor muscle activity, percutaneous stimulation of the posterior tibial nerve). Baseline measures will be compared to those obtained immediately after the end of sessions (5 days: short‐term effects), and to 12 and 30 days later (long‐term effects). Active and sham stimulation sessions outcomes will as well be compared.
UR  -  https://www.cochranelibrary.com/central/doi/10.1002/central/CN-01931820/full
ER  -  


Record #75 of 342
Provider: John Wiley & Sons, Ltd.
Content: text/plain; charset="UTF-8"

TY  -  JOUR
AN  -  CN-02829881
AU  -  DRKS00036400,
TI  -  Influence of a single motor-cognitive exercise program on cognitive performance, cancer-related fatigue and brain activity in pediatric oncology patients during the acute phase
JA  -  https://trialsearch.who.int/Trial2.aspx?TrialID=DRKS00036400
PY  -  2025
C3  -  ICTRP DRKS00036400
M3  -  Trial registry record
AB  -  INTERVENTION: Group 1: Motor‐cognitive training session: in the intervention group, a single 40‐minute motor‐cognitive exercise session is integrated into the daily hospital routine of pediatric oncology patients. The training is carried out once in 1‐to‐1 supervision with sports scientists. The motor‐cognitive training consists of the simultaneous execution of an active movement and a cognitive task (dual task). Group 2: Motor training: in the observation group, a single 40‐minute motor exercise session is integrated into the daily hospital routine of pediatric oncology patients. These consist of a combination of strength, endurance and mobilization exercises (with and without small equipment). CONDITION: ; C00‐C97 C00‐C97 Malignant neoplasms PRIMARY OUTCOME: Influence of a singular motor‐cognitive exercise session on cognitive performance, cancer‐related fatigue (CRF) and brain activity in pediatric oncology patients during the acute phase assessed by a cognitive test battery (d2 test, trail making test), the PedsQL Multidimensional Fatigue Scale and EEG measurement. The parameters are measured at two time points. The initial measurement takes place before the intervention is carried out and the final measurement immediately after the one‐off 40‐minute intervention. SECONDARY OUTCOME: ‐ Influence of a single motor exercise session on cognitive performance, cancer‐related fatigue (CRF) and brain activity in pediatric oncology patients during the acute phase assessed by a cognitive test battery (d2 test, trail making test), the PedsQL Multidimensional Fatigue Scale and EEG measurement. ; ‐ ‐ Assessment of patient satisfaction measured on the dimensions of fun, ; motivation and participation with regard to motor‐cognitive training. ; ‐ Assessment of participating barriers in the training intervention. INCLUSION CRITERIA: ‐ Patients with an oncological disease (ICD10 C00‐C97), incl. relapse, who are undergoing inpatient or outpatient treatment and are receiving chemotherapeutic treatment. In the case of recurrence: The period between initial disease (last chemotherapy) and study inclusion must be at least two years ‐ Age: = 11 <18 years ‐ Gender: Both male and female ‐ Medical confirmation that physical activity is possible ‐ Study start within the first chemotherapy cycle ‐ Written declaration of consent from the legal guardian and the study participant must be available
UR  -  https://www.cochranelibrary.com/central/doi/10.1002/central/CN-02829881/full
ER  -  


Record #76 of 342
Provider: John Wiley & Sons, Ltd.
Content: text/plain; charset="UTF-8"

TY  -  JOUR
AN  -  CN-01479944
AU  -  NCT02019316,
TI  -  BioSteel Supplementation and Performance
JA  -  https://clinicaltrials.gov/show/NCT02019316
PY  -  2013
C3  -  CTgov NCT02019316
M3  -  Trial registry record
KW  -  Fatigue
AB  -  This study is expected to start in January 2014 and be completed by December 2014. Ten exercise trained male athletes (18‐35 years) will complete a repeated testing protocol under 2 experimental conditions in a systematically rotated blind crossover design: BSD and isoenergetic carbohydrate control, separated by 1 week. The testing protocol will consist of sprint interval exercise (4‐repeated Wingate cycle tests, resistance at 10% body mass separated by 4 min recovery bouts, followed by 4 muscular fatigue and 2 cognitive function tests). Approximately 1‐2 weeks prior to testing, participants will complete two familiarization sessions in the laboratory. During the first session ( 2h), participants will be asked to complete a physical activity readiness questionnaire and a participant information form for personal and familial health history to rule out any pathologies or health issues that may preclude them from participating in the present study. Additionally, their body composition will be determined via BodPod (air displacement chamber), and they will also be screened via 5 exercise tests used in National Hockey League Combine (150 lb bench press, 8 lb sitting medicine ball toss, standing long jump, vertical jump and maximal oxygen consumption test on a cycle ergometer). During the second session ( 1h), they will familiarize themselves with the 2 cognitive tests. This testing is designed to eliminate any learning effect of repeat testing. On test days ( 5h), participants will arrive at the laboratory at 0800h following a 12‐h overnight fast, and with limited activity (drive/use of the elevator to get to the lab). Participants will be fed a standardized breakfast (7 kcal/kg body weight) and allowed 2 hours to digest prior to testing. Thirty minutes before exercise, participants will ingest either 500ml of BSD (0.18 calories/kg body weight) or an isoenergetic carbohydrate control of similar taste/appearance in a blind fashion. Participants will be given a 5‐minute warm up, then complete a session of sprint interval exercise (4 repeated Wingate tests, separated by 4 minutes recovery). Following the exercise, 4 National Hockey League Combine tests will be completed to evaluate muscular fatigue (150 lb bench press, sitting medicine ball toss, standing long jump, and vertical jump), and 2 cognitive function tests. Participants will then receive a 15‐minute non‐exercise recovery where they will consume another 500ml of supplement (or placebo) and complete the testing protocol again. Ratings of perceived exertion (RPE) will be collected throughout the exercise and muscular fatigue tests. Test day timeline: 0800h: Arrive at lab 0805h: Standard breakfast 1025h: Blood sample 1030h: Take supplement (double blind) 1100h: Blood sample 1105h: Warm up 1110h: Sprint interval exercise: post test RPE 1130h: Muscular fatigue tests: post test RPE 1150h: Cognitive function tests 1200h: Rest 1215h: Sprint interval exercise: post test RPE 1245h: Muscular fatigue tests: post test RPE 1305h: Cognitive function tests 1315h: Blood sample 1320h: Leave lab During the experimental trial, participants will be able to drink water ad libidum (volume consumed will be quantified). The Gatorade condition will have a similar taste/appearance as BioSteel. Blood samples will be collected via venipuncture in the forearm at 3 time points: prior to supplement ingestion, 30 minutes post‐ingestion/pre‐exercise and immediately after the second testing protocol. Blood obtained will be analyzed for leucine, isoleucine, valine and tryptophan. All blood sampling will be done by a trained phlebotomist. Outcome Measures: Wingate test: Will be conducted using a cycle ergometer which electronically measures power (average, peak and decline). Resistance will be equal to 10% of subject body mass in kg. Eligibility Criteria: Individuals must be healthy, exercise‐trained males aged 18‐35 years. Participants will have never consumed BioSteel Sports Drink. To ensure participants are trained, they must achieve the 2013 National Hockey League Combine average scores or better on 5 exercise tests (150 lbs bench press, 4 kg sitting medicine ball toss, standing long jump, vertical jump and maximal oxygen consumption test on cycle ergometer). Women will be studied subsequently to asses whether gender differences exist. Blood Collection: Blood samples will be collected by venipuncture of an arm vein by a trained phlebotomist as with previous studies conducted in our lab. Briefly, participants will be sitting comfortably in a chair with an armrest for the specimen collection. In addition, subjects will be thoroughly briefed regarding the blood draws, and blankets, pillows, food and drink will be available in the event a subject reacts negatively. Standard sterile blood handling techniques will be used including disposable medical examination gloves, alcohol swabs, and needles. All blood contaminated materials will be disposed of in a hazardous material labeled disposal container, promptly after analysis. The specimens will be collected in EDTA‐treated tubes, undergo treatment following ELISA kit protocols, centrifuged, and stored in a freezer at ‐70°C in the Exercise Nutrition Research Lab until hormone analysis in the same laboratory. The frozen specimens will remain stable for approximately 1 month. Therefore, the blood analyses will be completed within that time frame, after which they will be disposed of appropriately. The samples will be controlled and cared for by the principal investigator Dr. Peter Lemon and Kolten Abbott. Body composition: Will be measured by densitometry using air displacement plethysmography via a BodPod® (involves sitting comfortably in a chamber for about five minutes while the space the body takes up is measured). Aerobic Capacity: Will be quantified via an incremental exercise cycle ergometer test. This test is conducted routinely in our laboratory and will follow American College of Sport Medicine guidelines (Gold standard). Muscular power and endurance: Four measurements will be conducted in accordance to the National Hockey League Combine guidelines (Gledhill & Jamnik, 2007). 1. Bench press repetitions of 150 lb (including the barbell) will be performed at a rate of 25 repetitions per minute, the number of consecutive repetitions until the individual can not keep up the cadence will be recorded. 2. Sitting medicine ball toss using a standard 8 lb medicine ball. Subject will sit on the floor with their back flat against the wall and legs straight out (hips flexed and the knees extended). The ball will start at the chest and be pushed out. When the ball first lands will be measured as the total distance (recorded in cm.) 3. Standing long jump will be conducted from a standing start with feet together. The distance from the jumping line to the individuals heels will recorded as the total distance (recorded in cm.) 4. Vertical jump will be conducted from a standing start. Fingers outstretched on the dominant arm will reach as a high as possible deflecting a plastic marker. Without a pre‐step individual will jump as a high as possible. Measurement is to the nearest cm. Cognitive function: Two tests will be conducted on a computer located within the Exercise Nutrition Research Laboratory. Subjects will receive 5 minutes to complete each cognitive test. 1. Modified Stroop test‐ a measurement of attentional fatigue and executive function, will be scored based on error rate and mean response time (Kane & Kay, 1992). 2. Trail Making Test Part B‐ a measurement of visual attention and speed of processing, will be scored on total time to completion (Sanchez‐Cubillo et al., 2009). Ratings of perceived exertion: Will be assessed after each sprint interval trial and at the conclusion of muscular endurance and power testing via a Borg Scale (Noble et al., 1983).
UR  -  https://www.cochranelibrary.com/central/doi/10.1002/central/CN-01479944/full
ER  -  


Record #77 of 342
Provider: John Wiley & Sons, Ltd.
Content: text/plain; charset="UTF-8"

TY  -  JOUR
AN  -  CN-01616808
AU  -  Vrijkotte, S
AU  -  Meeusen, R
AU  -  Vandervaeren, C
AU  -  Buyse, L
AU  -  Cutsem, JV
AU  -  Pattyn, N
AU  -  Roelands, B
TI  -  Mental Fatigue and Physical and Cognitive Performance During a 2-Bout Exercise Test
JA  -  International journal of sports physiology and performance
PY  -  2018
VL  -  13
IS  -  4
CC  -  Dementia and Cognitive Improvement
SP  -  510‐516
M3  -  Journal article
AB  -  PURPOSE: The 2‐bout exercise protocol has been developed to diagnose nonfunctional overreaching and the "overtraining syndrome." It consists of 2 maximal exercise bouts separated by 4 hours. Mental fatigue negatively influences performance, but the effects of its occurrence during the 2‐bout exercise protocol have never been investigated. The aim of this study was to examine whether mental fatigue (induced during the rest period) influences physical and cognitive performance during/after the second exercise bout of the 2‐bout exercise protocol. METHODS: Nine healthy, well‐trained male cyclists participated in a single‐blind, randomized, placebo‐controlled crossover study. The intervention consisted of either 1.5‐hour rest (control) or performing a computer‐based Stroop task to induce mental fatigue. Cognitive (Eriksen Flanker task), physiological (lactate, maximum heart rate, and maximum wattage), and subjective data (mental fatigue‐visual analog scale, Profile of Mood States, and rating of perceived exertion) were gathered. RESULTS: Ratings of fatigue, tension, and mental fatigue were affected in the mental fatigue condition (P<.05). Neither physiological nor cognitive differences were found between conditions. Ratings of mental fatigue were already affected after the first maximum exercise test (P<.05). CONCLUSIONS: Neither physical nor cognitive performance was affected by mental fatigue, but subjective ratings did reveal significant differences. It is recommended to exclude mentally challenging tasks during the 2‐bout exercise protocol rest period to ascertain unaffected subjective test results. This study should be repeated in athletes diagnosed with nonfunctional overreaching/overtraining syndrome.
UR  -  https://www.cochranelibrary.com/central/doi/10.1002/central/CN-01616808/full
ER  -  


Record #78 of 342
Provider: John Wiley & Sons, Ltd.
Content: text/plain; charset="UTF-8"

TY  -  JOUR
AN  -  CN-02071107
AU  -  RBR-32gwpm,
TI  -  Effects of physical training and psychological training on performance, physiology and physical and psychological health of elite athletes
JA  -  https://trialsearch.who.int/Trial2.aspx?TrialID=RBR-32gwpm
PY  -  2019
C3  -  ICTRP RBR‐32gwpm
M3  -  Trial registry record
AB  -  INTERVENTION: An intervention group with 20 female volleyball players will receive an intervention routine containing a full‐attention induction audio after training and competition for 4 weeks. Another intervention group with 20 female volleyball players will receive an intervention routine containing an audio with relaxing music after training and competition for 4 weeks. Control group: 20 female volleyball players will receive no intervention. Behavioural Mindfulness Music CONDITION: Affect Mental Fatigue Psychological stress; Sleep; Mental Fatigue; Affect ; Stress, Psychological ; Sleep ; Mental Fatigue ; Affect Sleep Stress, Psychological PRIMARY OUTCOME: Evaluate Total Quality of Recovery through the Total Quality Recovery scale (6‐20). Values above 17 on the scale after the intervention will be considered ideal.; SECONDARY OUTCOME: Evaluate Humor through the Brunel Humor Scale (BRUMS). Reduced values after tension, mental confusion, depression, fatigue and anger and increased vigor values after the intervention will be considered ideal. Evaluate Stress and Recovery through RESTQ. Reducing Stress Scales and Increasing Recovery Scales after the intervention will be considered ideal. ; To evaluate the Mental Fatigue through the Visual Analogical Scale of Mental Fatigue. Reduction of the values after the intervention will be considered ideal. To evaluate the Phisical Fatigue through the Visual Analogical Scale of Phisical Fatigue. Reduction of the values after the intervention will be considered ideal. INCLUSION CRITERIA: Federated athlete; to be part of the same volleyball team, to be training and competing regularly; to have no injury or any health problem that could interfere with the result at the beginning of the experiments; to have a regular menstrual cycle.
UR  -  https://www.cochranelibrary.com/central/doi/10.1002/central/CN-02071107/full
ER  -  


Record #79 of 342
Provider: John Wiley & Sons, Ltd.
Content: text/plain; charset="UTF-8"

TY  -  JOUR
AN  -  CN-01420344
AU  -  Gui, Z
AU  -  Sun, F
AU  -  Si, G
AU  -  Chen, Y
TI  -  Effect of protein and carbohydrate solutions on running performance and cognitive function in female recreational runners
JA  -  PloS one
PY  -  2017
VL  -  12
IS  -  10
CC  -  Dementia and Cognitive Improvement
SP  -  e0185982
C3  -  PUBMED 29023535,EMBASE 618724095
M3  -  Journal article
KW  -  *carbohydrate intake
KW  -  *cognition
KW  -  *marathon runner
KW  -  *physical performance
KW  -  *protein intake
KW  -  *running
KW  -  *sports and sport related phenomena
KW  -  Adult
KW  -  Article
KW  -  Athletic performance
KW  -  Cognition [*drug effects]
KW  -  Comparative study
KW  -  Controlled study
KW  -  Cross‐sectional study
KW  -  Dietary Carbohydrates [*pharmacology]
KW  -  Dietary Proteins [*pharmacology]
KW  -  Electrolyte intake
KW  -  Electrolytes [pharmacology]
KW  -  Endurance sport
KW  -  Endurance training
KW  -  Feedback system
KW  -  Female
KW  -  Human
KW  -  Human experiment
KW  -  Humans
KW  -  Nonnutritive sweetener
KW  -  Physical Endurance [drug effects]
KW  -  Randomized controlled trial
KW  -  Running [*physiology]
KW  -  Visuomotor coordination
DO  -  10.1371/journal.pone.0185982
AB  -  This study compared the effects of a carbohydrate‐electrolyte‐protein solution (CEPS, 2% protein plus 4% carbohydrate), carbohydrate‐electrolyte solution (CES, 6% carbohydrate), and noncaloric sweetened placebo (PLA) on both 21‐km running performance and cognitive function. Eleven female recreational endurance runners performed a 21‐km time‐trial running on three occasions, separated by at least 28 days. In a randomized cross‐over design, they ingested CEPS, CES, or PLA at a rate of 150 mL every 2.5 km with no time feedback. A cognitive function test was performed before and after the run. Participants ingested approximately 24 g/h carbohydrate plus 12 g/h protein in CEPS trial, and 36 g/h carbohydrate in CES trial during each 21‐km trial. Time to complete the time‐trial was slightly shorter (P < 0.05) during CES (129.6 ± 8.8 min) than PLA (134.6 ± 11.5 min), with no differences between CEPS and the other two trials. The CEPS trial showed higher composite of visual motor speed than the PLA trial (P < 0.05). In conclusion, CES feedings might improve 21‐km time‐trial performance in female recreational runners compared with a PLA. However, adding protein to the CES provided no additional time‐trial performance benefit. CEPS feeding during prolonged exercise could benefit visual motor speed compared to PLA alone, but no differences in the performance of the other cognitive function tests were found.
UR  -  https://www.cochranelibrary.com/central/doi/10.1002/central/CN-01420344/full
ER  -  


Record #80 of 342
Provider: John Wiley & Sons, Ltd.
Content: text/plain; charset="UTF-8"

TY  -  JOUR
AN  -  CN-02622350
AU  -  Quagliarotti, C
AU  -  Coloretti, V
AU  -  Dello Stritto, E
AU  -  Cuccurullo, S
AU  -  Acalai, J
AU  -  Lepers, R
AU  -  Fantozzi, S
AU  -  Cortesi, M
AU  -  Piacentini, MF
TI  -  Does Smartphone Use Affect a Subsequent Swimming Training Session? Preliminary Results in Amateur Triathletes
JA  -  Sensors (Basel, Switzerland)
PY  -  2023
VL  -  23
IS  -  13
C3  -  PUBMED 37447687,EMBASE 641800447
M3  -  Journal article
KW  -  *Athletic Performance [physiology]
KW  -  *Swimming [physiology]
KW  -  *kinematics
KW  -  *mental fatigue
KW  -  *motor coordination
KW  -  *preliminary data
KW  -  *smartphone
KW  -  *swimming
KW  -  *triathlete
KW  -  *warm up
KW  -  Article
KW  -  Athletes
KW  -  Biomechanics
KW  -  Exercise
KW  -  Heart rate
KW  -  Human
KW  -  Humans
KW  -  Inertial sensor
KW  -  Mental Fatigue
KW  -  Mental task
KW  -  Smartphone
KW  -  Stroop test
KW  -  Velocity
KW  -  Videorecording
KW  -  Visual analog scale
DO  -  10.3390/s23135837
AB  -  To date, the literature has failed to individuate a clear motivation for the performance decrement after a mental fatigue‐inducing task. This study aimed to evaluate biomechanical and perceptual variables during a swimming training session in different mental fatigue states. Seven amateur triathletes watched a documentary, utilized a smartphone, or performed an AX‐CPT for 45 min randomly on three different days. After, they performed a 15‐min warm‐up followed by 6 × 200 m at constant pre‐set speed plus one 200 m at maximal effort. The mental fatigue status was assessed by the visual analog scale (VAS) and short‐Stroop task results before, post‐mental task, and post‐swimming session. The biomechanical and motor coordination variables during swimming were assessed using five IMU sensors and video analysis. The heart rate and rate of perceived exertion were monitored during the task. No differences in biomechanical and perceptual variables were found between and within conditions. Higher mental fatigue was found only in the AX‐CPT condition at post task by VAS. In this preliminary study, no changes in swimming biomechanics were highlighted by mental fatigue, but the warm‐up performed may have counteracted its negative effects. Further studies are recommended.
UR  -  https://www.cochranelibrary.com/central/doi/10.1002/central/CN-02622350/full
ER  -  


Record #81 of 342
Provider: John Wiley & Sons, Ltd.
Content: text/plain; charset="UTF-8"

TY  -  JOUR
AN  -  CN-02824457
AU  -  NCT06865287,
TI  -  Effects of a Tactical Critical Thinking Program on Tactical Efficiency in Elite Underwater Rugby Male Players
JA  -  https://clinicaltrials.gov/ct2/show/NCT06865287
PY  -  2025
C3  -  CTgov NCT06865287
M3  -  Trial registry record
AB  -  1. Introduction Performance in team sports relies heavily on effective decision‐makingin dynamic environments. The complexity of these settings, with constantly shiftingvariables, demands cognitive adaptability and problem‐solving skills, moving beyondpre‐set responses. Traditional coaching methods, often focusing on technique, canfall short in preparing athletes for the unpredictability of competition, hinderingthe development of problem‐solving and adaptive decision‐making. This isparticularly true in sports like underwater rugby (UWR), where speed, precision, andcreative thinking are essential.Tactical learning, integrating decision‐making, problem‐solving, and execution,offers a more holistic training approach. However, its effectiveness, especially forelite athletes, is debated, particularly regarding implicit vs. explicit learning.While implicit learning fosters adaptability, explicit methods provide structuredguidance for mastering complex tactical behaviours. Research suggests elite athletesmay benefit more from explicit, sport‐specific training.The Tactical Programme for Critical Thinking (TPCT) offers a new approach todeveloping critical thinking and decision‐making. Based on socio‐constructivisttheory, it emphasises active learning, reflection, and collaboration. Althoughinitial TPCT applications in U‐14 football have shown promise, its impact on eliteathletes is less understood. Elite athletes may exhibit reduced sensitivity totraining adaptations, but the TPCT's structured, explicit nature may be beneficial,particularly in complex sports like UWR, where tactical awareness is vital.This study evaluated the TPCT's effect on the Tactical Performance Index (TPI) andcritical thinking (CT) in elite UWR players. By examining its impact in ahigh‐performance setting, this research aimed to contribute to the understanding ofexplicit training methods and inform sports science and elite coaching practice. 2. Methods 2.1 Participants This study involved 27 elite male underwater rugby (UWR)players, all members of the reigning world club champions (August‐October 2023).Participants were selected through a non‐probabilistic method based on convenienceand feasibility, ensuring the inclusion of world‐class players.Players were classified as Tier 5 athletes, denoting world‐class performance levelsaccording to the Participant Classification Framework. This classification includesplayers ranked among the top 3‐20 globally, finalists in World Championships, orthose competing at the highest levels internationally. Notably, 14 of the 27 playerswere three‐time world champions, underscoring the exceptional calibre of thiscohort. The remaining players were multiple‐time national champions with extensiveelite‐level experience, reinforcing the high expertise within the group.This study involved 24 elite male UWR players, divided into two groups: onefollowing a structured Tactical Programme for Critical Thinking (TPCT) interventionand the other maintaining their standard training routine (STR). The TPCT groupconsisted of 11 players (M±SD: age = 30.84±7.20 years, experience = 10.50±6.41years, height = 179.00±8.19 cm, mass = 87.83±11.90 kg), while the STR group included13 players (M±SD: age = 28.28±7.88 years, experience = 11.12±3.28 years, height =174.14±8.09 cm, mass = 85.94±12.80 kg). The intervention spanned 10 weeks,consisting of two training sessions per week, for a total of 20 sessions.The inclusion and exclusion criteria were carefully defined to ensure a reliable andhomogeneous group of participants. Players had to meet the inclusion criteria bothbefore and throughout the intervention. Specifically, they were required to maintaina minimum attendance rate of 80% during pre‐intervention training sessions anddemonstrate consistent commitment throughout the study. To enhance internal validityand minimise potential confounding variables, exclusion criteria were established.Players were excluded if they had musculoskeletal injuries or conditions that couldimpair their performance during the intervention. Additionally, those withoutmedical clearance to participate in high‐intensity underwater rugby sessions werenot included. Engagement in other competitive team sports during the interventionperiod was also an exclusion factor, as it could introduce variability in physicaland tactical adaptations. Furthermore, players with uncontrolled learning disordersor cognitive impairments that might interfere with their ability to understand andexecute the intervention tasks effectively were excluded. These criteria weredesigned to ensure a sample of elite players who could fully adhere to theintervention protocol, reducing external influences that might confound the results.By addressing these potential confounders, the study aimed to provide a moreaccurate assessment of the intervention's effects on performance outcomes.Randomisation was performed using block random number generation, with block sizesof 4‐6 and stratification based on experience (low: <2 years, medium: 2‐4 years,high: >4 years). An external individual, independent of the research team, carriedout the allocation to ensure unbiased group assignments. To minimise bias,participants were unaware of the study objectives or their group assignments.The intervention protocol was evaluated and approved by the bioethics committee ofthe local university on June 5, 2023. This study adhered to the principles outlinedin the Declaration of Helsinki, ensuring the protection of participants' rights,dignity, and confidentiality throughout the research process. Informed consent wasobtained from all participants, and they were fully briefed on the nature of thestudy, the voluntary nature of their involvement, and their right to withdraw at anytime without penalty. All data collected were handled in accordance with ethicalguidelines to ensure the participants' privacy and well‐being. The study alsocomplied with relevant national and international human rights regulations to ensurethat the research was conducted in an ethical and responsible manner.2.2 Procedures This study was conducted at the Complejo Acuático de Medellín,Colombia, home of the Orcas Underwater Rugby Club.Timeline:Pre‐testing: 7th ‐ 11th August 2023 (Allow sufficient time for all assessments)Intervention: 14th August ‐ 26th October 2023 (10 weeks, two sessions per week ‐Tuesdays and Thursdays) Post‐testing: 29th October ‐ 2nd November 2023 (Immediatelyfollowing the intervention) Location:All training sessions and testing took place at the Complejo Acuático de Medellín,located at Medellín, Colombia. The pool dimensions are 12x18x5m and the watertemperature is typically 28 degrees.Training Content:Both the TPCT and the standard training routine (STR) groups participated inidentical underwater rugby training sessions, focusing on developing key tacticalprinciples. The training sessions followed this structure:Warm‐up (15%): Included land‐based joint mobility exercises (5 minutes) followed byin‐water rondos (10 minutes). Small‐Sided Games (SSGs) with Tactical Manipulations(30%): Focused on specific tactical principles using modified game scenarios.Details of SSGs are provided below. Full‐Team Games (6v6) (45%): 5‐minute games with3‐minute recovery periods, allowing players to apply learned principles in a gamecontext. Cool‐down (10%): Light swimming and stretching. The 20 training sessionscovered the following tactical principles with 8 sessions (40%) dedicated todefensive principles and 12 sessions (60%) focused on offensive principles:Session Range Tactical Principle Description Focus 1‐4 Containment (Defensive) Stopor delay the opponent's attack. Positioning, communication, pressure. 5‐8 Recovery(Defensive) Regain possession after losing the ball. Transition speed,counter‐attacking. 9‐12 Penetration (Offensive) Attack directly towards theopponent's goal. Speed, passing accuracy, support play. 13‐16 Offensive Coverage(Offensive) Provide support to the ball carrier. Passing options, movement off theball. 17‐20 Space (Offensive) Use and expand the playing area. Width, depth, passinglanes.Detailed Small‐Sided Game (SSG):Containment SSG (Sessions 1‐4): Setup: Half‐field (4m x 8m). 6v6 (3 attackers vs. 3defenders per team). Rules: The attacking team (Team A) attempted to score byadvancing the ball into the defensive zone. The defending team (Team B) containedthe attack, with only two defenders allowed in their defensive half. Once Team Aentered Team B's half, only two players from Team B actively defended; the remainingdefenders stayed on the surface. If Team B recovered possession, all players fromTeam B joined the attack. If a goal was scored, the game restarted with all players.Players rotated between attacking and defending roles. Objectives: To developdefensive positioning, communication, and pressure to contain the attack and preventscoring opportunities. To improve the ability of the surface players to quickly jointhe play when possession was regained. Focus: Defensive organisation, communication,quick transitions. Recovery SSG (Sessions 5‐8): Setup: 3m x 8m playing area. 5v6 (5attackers vs. 6 defenders). Rules: The attacking team (Team A) attempted to score.The defending team (Team B) could only intercept or block passes; they could notmove with the ball. Team A players could not move with the ball; they passed toadvance. If a goal was scored, the game restarted. Players rotated between attackingand defending roles.Objectives: To improve the defending team's ability to intercept passes and regainpossession. To develop the attacking team's passing accuracy and ability to createscoring opportunities without moving with the ball. Focus: Interceptions, passingaccuracy, quick reactions. Penetration SSG (Sessions 9‐12): Setup: Half‐field (4m x8m) divided into two equal lanes (left and right). 4v2 (4 attackers vs. 2defenders). Rules: The attacking team (Team A) started with the ball and attackedwithin their designated lane. Only two players from Team A were allowed in eachlane. Defenders (Team B) moved freely. If Team A lost possession, two players fromTeam B entered the field, two players from Team A left, and the roles reversed.Objectives: To develop attacking players' ability to penetrate the defence usinglane discipline and coordinated movements. To improve defenders' ability to defendagainst attacks in confined spaces. Focus: Attacking in lanes, defensive pressure.Offensive Coverage SSG (Sessions 13‐16): Setup: Half‐field (4m x 8m). 6v6 (attackersvs. defenders). Rules: The attacking team (Team A) started with the ball. Attackingplayers moved without the ball. Defending players (Team B) were positionedstrategically in their defensive zone and did not move; they intercepted the ballfrom their position. If Team A lost possession, they regained it and continued theattack. Objectives: To develop attacking players' off‐the‐ball movement and abilityto create passing options. To improve defenders' ability to read the attack andintercept passes from static positions. Focus: Movement off the ball, passingoptions, defensive positioning. Space SSG (Sessions 17‐20): Setup: Half‐field (4m x8m). 3v4 (3 attackers vs. 4 defenders). Rules: The attacking team (Team A) startedwith the ball and moved forwards. The defending team (Team B) worked in two pairs;each pair held hands and moved as a unit. Defenders intercepted from their combinedposition. If Team A lost possession, roles reversed. Objectives: To developattacking players' ability to create and utilise space through forward movement. Toimprove defenders' ability to defend as a unit and intercept passes. Focus: Forwardmovement, creating space, coordinated defence. TPCT Specifics (TPCT Group): The TPCTgroup engaged in structured reflective discussions after the warm‐up, after theSSGs, and after the full‐team games. These discussions were facilitated by the coachand lasted approximately 10 minutes each. The coach guided the discussions usingopen‐ended questions and prompts designed to encourage critical thinking andreflection on tactical decision‐making. Prompts: General: "What were the key momentsin that activity?" "How effective were tactical decisions?" "What could have beendone differently?" Containment: "How well were the attackers contained?" "Whatcommunication strategies were most effective?" Recovery: "How quickly was thetransition from defence to attack?" "What factors hindered or helped recoveryefforts?" Penetration: "How successful were penetration attempts?" "What passingstrategies created the best scoring opportunities?" Offensive Coverage: "Wasadequate support provided to the ball carrier?" "How could movement off the ball beimproved?" Space: "Was the available space effectively utilised?" "How can morepassing lanes be created?" The coach encouraged players to analyse theirperformance, identify areas for improvement, and develop strategies for futureactions. The reflection process evolved over the 10 weeks, with players graduallytaking more ownership of the discussions. STR Group Activities: The STR groupfollowed the same training content as the TPCT group, but did not participate instructured reflective discussions. During the periods when the TPCT group wasreflecting, the STR group rested, hydrated, and received general feedback from thecoaching staff. Free Play: In addition to the structured training sessions, bothgroups participated in free play scrimmages 2 times per week, for a duration of 40minutes each time. These scrimmages simulated real‐game conditions, allowing playersto apply learned tactical principles in a dynamic and unpredictable environment. Noformal reflection took place during or after free play. Standardisation of Pre‐ andPost‐Test Conditions: To ensure the reliability of pre‐ and post‐test assessments,the following measures were implemented: Participants refrained from high‐intensitytraining, caffeine intake, and cognitively demanding activities for 48 hours priorto testing to minimise fatigue‐related confounding factors. Pilot testing wasconducted to optimise camera placement, action counting, and data processingprotocols, ensuring methodological rigor. Video analysts received detailed trainingin data analysis, following specific guidelines for the test methodology. Strictadherence to player selection criteria was maintained, with thorough verification toensure data integrity. Pilot tests focused on refining camera placement, actioncounting, and data coding, addressing any issues before full‐scale implementation.Data Collection Procedures: Data was collected using waterproof digital cameras(GoPro Hero 5) with a resolution of 1080p and a frame rate of 120 FPS. This setupcaptured high‐quality footage of training sessions and scrimmages. The cameraoperator performed panning movements to actively track the ball and key playermovements, providing continuous coverage of the game for RUSTAC coding. Prior to thestudy, all equipment was calibrated and tested. Evaluators underwent a two‐stagetraining protocol: Theoretical Training: Evaluators were trained on the use of theRUSTAC tool, including a written assessment to confirm understanding. PracticalTraining: Evaluators analysed game sequences from pilot test footage, with feedbacksessions to refine accuracy and consistency. Inter‐rater reliability (Cohen's Kappa)and intra‐observer reliability (Cohen's Kappa) were assessed to ensure thereliability of the evaluation process. 2.6 Instruments Tactical PerformanceAssessment: Tactical performance was assessed using the validated RUSTAC instrument(Content Validity Coefficient: 0.92). RUSTAC provides a comprehensive framework forevaluating tactical actions in underwater rugby, focusing on offensive and defensiveprinciples. Five key variables were assessed: penetration, offensive coverage,space, defensive coverage, and recovery. Tactical Performance Indices (TPI) werecalculated for offensive and defensive zones, along with a general gameplayefficiency index. Field Test Setup: 3v3 scrimmages were conducted on an 8m x 6mfield, adhering to RUSTAC methodology. Each scrimmage consisted of two 90‐secondperiods separated by a 60‐second recovery interval. Players from the TPCT and STRgroups were mixed and assigned to alternating teams (blue and white gear) to ensurebalanced skill levels. A standardised warm‐up, consisting of 100m swimming withoutfins and 200m with fins at low intensity, was performed before each test. Theplaying field was divided into offensive and defensive zones to facilitateobservation of transitions. An offensive sequence was defined as beginning with ballpossession and the team actively attempting to advance towards the opponent'sgoal/basket, concluding when possession was lost or a goal was scored. TacticalPerformance Calculation: All actions were coded according to the RUSTAC categories(Table 1). Effectiveness was evaluated, and TPIs were calculated as the ratio ofsuccessful actions to total actions, expressed per 100 actions. Full details of theRUSTAC coding system, area dimensions, scrimmage durations, and TPI calculationmethodology are available in the original publication. Table 1 (below) provides asummary of the tactical principles assessed. Table 1. Tactical principles inunderwater rugby Offensive Phase with Ball Possession Defensive Phase without BallPossession Penetration Containment and Concentration Attack (with ball possession)directly to the end line or the basket. Stop or delay the opponent's attack orcounterattack. Offensive Coverage Defensive Coverage Provide support to the ballcarrier by offering passing options for the continuation of the play. Serve as anadditional obstacle to the ball carrier if they pass the ball. Space Recovery Useand expand the effective playing space of the team by ensuring passing lines. Allowthe team to recover the ball in any play area. Mobility and Offensive Unity Createpassing lines in depth during defence‐to‐offense transitions.Critical Thinking Assessment:Critical thinking (CT) was assessed using the IMPC OSBA VS2 (Critical ThinkingMeasurement Index VS2), developed in Medellín, Colombia. This instrument evaluatesCT based on competencies including evaluation, argumentation, analysis, inference,and interpretation. Although designed for higher education students, the instrumentwas adapted for this study's participants (also from Medellín) to ensure culturalrelevance and compatibility. The instrument's reliability was established with aCronbach's alpha of 0.659, demonstrating acceptable internal consistency. Validitywas confirmed via the Kaiser‐Meyer‐Olkin (KMO) test (0.52) and Bartlett's test (p <0.001). The instrument explains 69.48% of the variance, indicating its capacity toeffectively assess key CT dimensions.Participant responses were scored following the original authors' methodology. Rawscores derived from participant answers were used to calculate final CT scores. Asaccess to the original developers' data is unavailable, the scoring methodologyoutlined in the original validation work was strictly adhered to in this study.2.7 Data Collection Data was collected using waterproof digital cameras (GoPro Hero5) with a resolution of 1080p and a frame rate of 120 FPS. Video recordings weremade of all training sessions, including warm‐ups, small‐sided games, full‐teamgames, and free play scrimmages. Cameras were positioned to provide a comprehensiveview of the playing field, with panning to follow the flow of play and capture allrelevant tactical actions. Specific camera placements included overhead view andsideline view. Recording protocols ensured consistent lighting.2.8 Data Analysis Data analysis was performed using SPSS software (Version 25; IBMCorp, Armonk, NY, USA) and GraphPad Prism (Version 5; GraphPad Software, San Diego,CA, USA) for data visualisation.Prior to analysis, data normality was assessed using the Shapiro‐Wilk test fordatasets with fewer than 50 data points. Levene's test was used to assess thehomogeneity of variances. Descriptive statistics were presented as means andstandard deviations for normally distributed variables, and as medians andinterquartile ranges for non‐normally distributed variables.To compare pre‐ and post‐intervention data between the TPCT and STR groups,independent samples t‐tests were used for normally distributed variables, andMann‐Whitney U tests were used for non‐normally distributed variables. Intragroupdifferences were also assessed, and percentage changes were calculated as:((post‐intervention value ‐ pre‐intervention value) / pre‐intervention value) * 100.Effect sizes were calculated to determine the magnitude of observed differences.Cohen's d was used for parametric data, and the rank‐biserial correlationcoefficient was used for non‐parametric data. Cohen's d effect sizes wereinterpreted as small (0.2), medium (0.5), and large (0.8). Rank‐biserial correlationeffect sizes were interpreted as small (0.1), medium (0.3), and large (0.5). Thealpha level for statistical significance was set at (Specify alpha level, usually0.05). 3. Ethical Considerations Ethical approval was obtained from the Ethics Committee atUniversidad San Buenaventura, Medellín Colombia before the study commenced. Thestudy adhered to the Declaration of Helsinki. All participants provided writteninformed consent after receiving a full explanation of the study's purpose,procedures, risks, and benefits. Participants were free to withdraw from the studyat any time without penalty.
UR  -  https://www.cochranelibrary.com/central/doi/10.1002/central/CN-02824457/full
ER  -  


Record #82 of 342
Provider: John Wiley & Sons, Ltd.
Content: text/plain; charset="UTF-8"

TY  -  JOUR
AN  -  CN-02866978
AU  -  NCT06990022,
TI  -  Carbohydrate Mouth Rinse (Small-Sided Soccer Games)
JA  -  https://clinicaltrials.gov/ct2/show/NCT06990022
PY  -  2025
C3  -  CTgov NCT06990022
M3  -  Trial registry record
KW  -  Fatigue
KW  -  Mental Fatigue
AB  -  The current study used a double‐blind, randomized, and counterbalanced crossover designto compare the effects of CHOMR or PLA on psychophysiological, kinematic responses andtechnical actions during 4‐a‐side SSGs. The study intervention programs lasted the sametime of the day during separate training sessions in the in‐season to avoid variouschronobiological factors. The average temperature was 30 °C, with a relative humidity of35% of the baseline assessments. Second assessments were recorded that the averagetemperature was 31 °C with a 35% relative humidity. Before the SSGs sessions,anthropometric characteristics were assessed. Players also completed the Yo‐YoIntermittent Recovery Test level 1 (YYIRTL‐1) to balance the groups and equallydistribute players among SSGs teams based on maximal oxygen uptake ( 2max). The order ofdifferent SSGs (CHOMR or PLA) and solutions (MR or PLA) was determined by randomization(www.randomization.com). Each SSGs was separated at least one week apart to minimize thepotential negative impact of physical and psychological fatigue on game performance.Continuous monitoring and recording of the heart rate (HR), rating of perceived exertion(RPE), enjoyment and mental fatigue (MF), kinematic responses, and technical actions wereconducted during all SSGs. Mood responses were assessed before and after each SSGs. UEFAA licenced strength and conditioning coaches consistently implemented all SSGs sessionson an artificial soccer pitch with verbal coach encouragement.
UR  -  https://www.cochranelibrary.com/central/doi/10.1002/central/CN-02866978/full
ER  -  


Record #83 of 342
Provider: John Wiley & Sons, Ltd.
Content: text/plain; charset="UTF-8"

TY  -  JOUR
AN  -  CN-01365181
AU  -  Smith, MR
AU  -  Zeuwts, L
AU  -  Lenoir, M
AU  -  Hens, N
AU  -  De Jong, LM
AU  -  Coutts, AJ
TI  -  Mental fatigue impairs soccer-specific decision-making skill
JA  -  Journal of sports sciences
PY  -  2016
VL  -  34
IS  -  14
SP  -  1297‐1304
C3  -  PUBMED 26949830,EMBASE 615600082
M3  -  Journal article
KW  -  *Decision Making
KW  -  *decision making
KW  -  *psychology
KW  -  Complication
KW  -  Controlled study
KW  -  Crossover procedure
KW  -  Cross‐Over Studies
KW  -  Dysthymia
KW  -  Human
KW  -  Humans
KW  -  Male
KW  -  Mental Fatigue [*complications]
KW  -  Motivation
KW  -  Randomized controlled trial
KW  -  Reaction Time
KW  -  Reaction time
KW  -  Soccer
KW  -  Soccer [*psychology]
KW  -  Task Performance and Analysis
KW  -  Task performance
KW  -  Vision
KW  -  Visual Perception
KW  -  Young Adult
KW  -  Young adult
DO  -  10.1080/02640414.2016.1156241
AB  -  This study aimed to investigate the impact of mental fatigue on soccer‐specific decision‐making. Twelve well‐trained male soccer players performed a soccer‐specific decision‐making task on two occasions, separated by at least 72 h. The decision‐making task was preceded in a randomised order by 30 min of the Stroop task (mental fatigue) or 30 min of reading from magazines (control). Subjective ratings of mental fatigue were measured before and after treatment, and mental effort (referring to treatment) and motivation (referring to the decision‐making task) were measured after treatment. Performance on the soccer‐specific decision‐making task was assessed using response accuracy and time. Visual search behaviour was also assessed throughout the decision‐making task. Subjective ratings of mental fatigue and effort were almost certainly higher following the Stroop task compared to the magazines. Motivation for the upcoming decision‐making task was possibly higher following the Stroop task. Decision‐making accuracy was very likely lower and response time likely higher in the mental fatigue condition. Mental fatigue had unclear effects on most visual search behaviour variables. The results suggest that mental fatigue impairs accuracy and speed of soccer‐specific decision‐making. These impairments are not likely related to changes in visual search behaviour.
UR  -  https://www.cochranelibrary.com/central/doi/10.1002/central/CN-01365181/full
ER  -  


Record #84 of 342
Provider: John Wiley & Sons, Ltd.
Content: text/plain; charset="UTF-8"

TY  -  JOUR
AN  -  CN-02410997
AU  -  IRCT20210617051606N6,
TI  -  Transcranial direct current stimulation and athletic performance in hypoxia
JA  -  https://trialsearch.who.int/Trial2.aspx?TrialID=IRCT20210617051606N6
PY  -  2022
C3  -  ICTRP IRCT20210617051606N6
M3  -  Trial registry record
AB  -  INTERVENTION: Intervention 1: Intervention group: In this study, all subjects will be exposed to two intervention conditions with an interval of at least 72 hours, including 1) anodal electrical brain stimulation of the primary motor cortex, 2) anodal electrical brain stimulation of the dorsolateral prefrontal cortex. In both conditions, the stimulation duration will be 20 minutes and its intensity will be 2 milliamperes. A Neurostim stimulator device made by Medina Teb Company will be used for brain stimulation. Target areas in the brain are identified using the International Brain Mapping 10‐20 System. The stimulation of target areas is performed using two special electrodes and a special electroencephalogram (EEG) cap. Intervention 2: Control group: In this study, in addition to two intervention sessions, all subjects were exposed to a control session including sham electrical brain stimulation (placebo effect). All details of the control session will be similar to the intervention sessions, except that in the control session, the brain is not electrically stimulated and the electrical current of the stimulator device will be deactivated after 30 seconds. The duration of control conditions will also be 20 minutes. CONDITION: The participants are healthy. PRIMARY OUTCOME: Amplitude of muscle electromyography. Timepoint: During and after reaching exhaustion in a sub‐maximal endurance activity. Method of measurement: Sixteen channels wireless electromyography device (Noraxon, Scottsdale, AZ85260). Change in time to exhaustion in a sub‐maximal endurance activity. Timepoint: Upon reaching exhaustion while performing a sub‐maximal endurance activity. Method of measurement: Recording time using a stopwatch. Rating of Perceived Exertion. Timepoint: During a sub‐maximal endurance activity. Method of measurement: By use of 6 to 20 perceived exertion Borg scale. Cognitive function. Timepoint: After reaching exhaustion in a sub‐maximal exhausting activity. Method of measurement: by the use of Stroop Color‐Word Test. SECONDARY OUTCOME: Pleasure sensation. Timepoint: Before and after exhaustion in a sub‐maximal endurance activity. Method of measurement: By the use of 11‐item Feel Scale. The degree of arousal. Timepoint: Before and after exhaustion in a sub‐maximal endurance activity. Method of measurement: By the use of 6‐item Felt Arousal Scale. Choice reaction time. Timepoint: Before and after exhaustion in a sub‐maximal endurance activity. Method of measurement: By the use of Response Panel (63035A, Lafayette, Indiana) reaction time device. INCLUSION CRITERIA: Aged between 18 to 30 years old Student of physical education and sport sciences, third semester or higher Reside in Kermanshah city Not climbing to an altitude of more than 2000 meters in the past month Getting the certification of no prohibition of participating in the exercise training program from a specialist
UR  -  https://www.cochranelibrary.com/central/doi/10.1002/central/CN-02410997/full
ER  -  


Record #85 of 342
Provider: John Wiley & Sons, Ltd.
Content: text/plain; charset="UTF-8"

TY  -  JOUR
AN  -  CN-02824914
AU  -  Naderi, A
AU  -  Gharaat, MA
AU  -  Berjisian, E
AU  -  Willems, MET
AU  -  Mojtahedi, S
AU  -  Goli, A
AU  -  Dehghankar, L
AU  -  Koozehchian, MS
TI  -  Effect of one-week New Zealand blackcurrant extract on rowing performance and cognitive function in National team male rowers
JA  -  Research in sports medicine (Print)
PY  -  2025
VL  -  33
IS  -  3
SP  -  266‐279
C3  -  PUBMED 39865670,EMBASE 646423478
M3  -  Journal article
KW  -  *Athletic Performance [physiology, psychology]
KW  -  *Cognition [drug effects]
KW  -  *Dietary Supplements
KW  -  *New Zealand
KW  -  *Performance‐Enhancing Substances [administration & dosage, pharmacology]
KW  -  *Plant Extracts [administration & dosage, pharmacology]
KW  -  *Ribes [chemistry]
KW  -  *Water Sports [physiology, psychology]
KW  -  *black currant
KW  -  *cognition
KW  -  *endurance training
KW  -  *rowing
KW  -  Adult
KW  -  Article
KW  -  Cognition assessment
KW  -  Controlled study
KW  -  Crossover procedure
KW  -  Cross‐Over Studies
KW  -  Double blind procedure
KW  -  Double‐Blind Method
KW  -  Effect size
KW  -  Ergometer
KW  -  Exercise
KW  -  Exercise Test
KW  -  Human
KW  -  Human experiment
KW  -  Humans
KW  -  Iran
KW  -  Male
KW  -  New Zealand
KW  -  Normal human
KW  -  Oral drug administration
KW  -  Physical Exertion [drug effects]
KW  -  Rowing ergometer
KW  -  Young Adult
DO  -  10.1080/15438627.2025.2455971
AB  -  This research investigated the impact of New Zealand blackcurrant (NZBC) on 2000‐meter rowing ergometer performance and cognitive abilities. Nine trained male rowers from Iran's national team participated in a double‐blind, placebo‐controlled crossover study, undergoing three sessions with NZBC (600 mg∙day‐1), placebo (PL), and control (CL) treatments over seven days, followed by a 14‐day washout period. Participants completed a 2000‐meter ergometer test provided self‐reported ratings of perceived exertion (RPE) and completed a cognitive function assessment five minutes following the rowing exercise. Findings indicated no significant ergogenic benefits from NZBC supplementation (420 ± 12 s) compared to PL (424 ± 15 s) and CL (423 ± 14 s), despite showing a minimal effect size (Cohen's d = 0.23). Six subjects had negligible enhancements in performance. No changes were seen in cognitive function or RPE (p > 0.05). A seven‐day regimen of NZBC did not enhance rowing performance, cognitive function, or RPE.
UR  -  https://www.cochranelibrary.com/central/doi/10.1002/central/CN-02824914/full
ER  -  


Record #86 of 342
Provider: John Wiley & Sons, Ltd.
Content: text/plain; charset="UTF-8"

TY  -  JOUR
AN  -  CN-00668916
AU  -  Hogervorst, E
AU  -  Bandelow, S
AU  -  Schmitt, J
AU  -  Jentjens, R
AU  -  Oliveira, M
AU  -  Allgrove, J
AU  -  Carter, T
AU  -  Gleeson, M
TI  -  Caffeine improves physical and cognitive performance during exhaustive exercise
JA  -  Medicine and science in sports and exercise
PY  -  2008
VL  -  40
IS  -  10
SP  -  1841‐1851
C3  -  PUBMED 18799996
M3  -  Journal article
KW  -  Adult
KW  -  Athletic Performance
KW  -  Beverages
KW  -  Bicycling
KW  -  Blood Glucose [analysis]
KW  -  Caffeine [administration & dosage, analysis, *pharmacology]
KW  -  Central Nervous System Stimulants [administration & dosage, analysis, *pharmacology]
KW  -  Cognition [*drug effects]
KW  -  Heart Rate
KW  -  Humans
KW  -  Learning
KW  -  Male
KW  -  Physical Endurance
KW  -  Physical Exertion
KW  -  Placebos
KW  -  Saliva [chemistry]
KW  -  Task Performance and Analysis
KW  -  Vision, Ocular
DO  -  10.1249/MSS.0b013e31817bb8b7
AB  -  Caffeine is thought to act as a central stimulant and to have effects on physical, cognitive, and psychomotor functioning. PURPOSE: To examine the effects of ingesting a performance bar, containing caffeine, before and during cycling exercise on physical and cognitive performance. METHODS: Twenty‐four well‐trained cyclists consumed the products [a performance bar containing 45 g of carbohydrate and 100 mg of caffeine (CAF), an isocaloric noncaffeine performance bar (CHO), or 300 mL of placebo beverage (BEV)] immediately before performing a 2.5‐h exercise at 60% VO2max followed by a time to exhaustion trial (T2EX) at 75% VO2max. Additional products were taken after 55 and 115 min of exercise. Cognitive function measures (computerized Stroop and Rapid Visual Information Processing tests) were performed before exercise and while cycling after 70 and 140 min of exercise and again 5 min after completing the T2EX ride. RESULTS: Participants were significantly faster after CAF when compared with CHO on both the computerized complex information processing tests, particularly after 140 min and after the T2EX ride (P < 0.001). On the BEV trial, performance was significantly slower than after both other treatments (P < 0.0001). There were no speed‐accuracy tradeoffs (P > 0.10). T2EX was longer after CAF consumption compared with both CHO and BEV trials (P < 0.05), and T2EX was longer after CHO than after BEV (P < 0.05). No differences were found in the ratings of perceived exertion, mean heart rate, and relative exercise intensity (% VO2max; P > 0.05). CONCLUSION: Caffeine in a performance bar can significantly improve endurance performance and complex cognitive ability during and after exercise. These effects may be salient for sports performance in which concentration plays a major role.
UR  -  https://www.cochranelibrary.com/central/doi/10.1002/central/CN-00668916/full
ER  -  


Record #87 of 342
Provider: John Wiley & Sons, Ltd.
Content: text/plain; charset="UTF-8"

TY  -  JOUR
AN  -  CN-02871154
AU  -  Hara, Y
AU  -  Nakamura, U
AU  -  Koga, K
AU  -  Yamashita, Y
AU  -  Kim, Y
AU  -  Hagiwara, G
AU  -  Furukado, R
TI  -  γ-Aminobutyric Acid Intake Improves Psychological State and Performance in Esports: a Randomized, Placebo-Controlled, Double-Blind Crossover Study
JA  -  Nutrients
PY  -  2025
VL  -  17
IS  -  11
C3  -  PUBMED 40507139
M3  -  Journal article
KW  -  *Athletic Performance [psychology]
KW  -  *gamma‐Aminobutyric Acid [administration & dosage, pharmacology]
KW  -  Affect [drug effects]
KW  -  Cognition [drug effects]
KW  -  Cross‐Over Studies
KW  -  Dietary Supplements
KW  -  Double‐Blind Method
KW  -  Humans
KW  -  Male
KW  -  Young Adult
DO  -  10.3390/nu17111870
AB  -  Objective: This study focused on the effect of γ‐aminobutyric acid (GABA) intake on psychological state and game performance during esports gameplay. Methods: A randomized, double‐blind, placebo‐controlled crossover study was conducted with eight healthy male university students aged 20‐24 years who regularly play esports. The participants ingested either 200 mg of GABA or a placebo prior to gameplay and then completed a standardized esports task using the Mobalytics Proving Ground™ (MPG), a perceptual‐cognitive task within "League of Legends" designed to train and evaluate player performance. Subjective psychological states were assessed pre‐ and post‐gameplay using the Profile of Mood States 2 (POMS2®) short version. Esports task performance was evaluated based on MPG scores. Results: GABA intake significantly reduced psychological confusion‐bewilderment and fatigue in the POMS 2® short version during esports gameplay. Furthermore, the game scores were significantly higher in the GABA group compared to the placebo group. Conclusions: These findings suggest that GABA intake may serve as a potential strategy to enhance both the mental state and performance of esports players.
UR  -  https://www.cochranelibrary.com/central/doi/10.1002/central/CN-02871154/full
ER  -  


Record #88 of 342
Provider: John Wiley & Sons, Ltd.
Content: text/plain; charset="UTF-8"

TY  -  JOUR
AN  -  CN-01795973
AU  -  NCT03810755,
TI  -  EfiKroniK Research Program: physical Exercise for People With Chronic Pathologies
JA  -  https://clinicaltrials.gov/show/NCT03810755
PY  -  2018
C3  -  CTgov NCT03810755
M3  -  Trial registry record
KW  -  Schizophrenia
AB  -  Study design: This will be a multicentre pragmatic open‐label type I hybrid implementation‐effectiveness trial, in which a total of 370 patients each with one of 4 different chronic conditions, namely, solid cancer (n=100) and blood cancers (n=70), COPD (n=100) or schizophrenia (n=100), will be randomised to one of two parallel groups, stratified by illness type: the EfiKroniK group (EG) (tailored exercise supervised by fitness and health professionals) or the reference group (PVS group) (36). We deliberately opted to study diverse illnesses seeking to demonstrate any common effect of physical exercise across all of them, independent of any additional effects on each condition separately, and for this purpose, this design is much more efficient than separate clinical trials for each illness. Cardiorespiratory functional capacity at 3, 6 and 12 months and quality of life at baseline at 6 and 12 months will be considered the primary outcome variables, and will compare changes over time in both groups. Additionally, we will explore the perceptions of participants and professionals in terms of the feasibility of the programme, as well as the barriers and facilitators for adherence and continuity. Study population Inclusion criteria: Participants are required to be between 18 and 75 years old and diagnosed with: stage IV solid cancer specifically colon, breast or non‐small‐cell lung cancer, have an Eastern Cooperative Oncology Group ECOG Performance Status of ≤1, and be on standard first‐line chemotherapy; malignant blood cancer and have received an autologous transplant or non‐localised lymphoma and be on immune therapy; schizophrenia including first‐episode psychosis or other psychotic disorders; or clinically stable (no exacerbation, antibiotic treatment, systemic corticosteroid therapy or hospitalization in the previous 30 days) COPD with a BODE index of 3‐7 and a life expectancy >2 years. In addition, the following are required for patients to be eligible for inclusion: good renal, liver and blood function, with haemoglobin levels >10 g/dl, a platelet count > 50,000, neutrophil count > 1,000, and Karnofsky Performance Status score >60, and an Eastern Cooperative Oncology Group Performance Status score ≥ 1. Exclusion criteria Patients are to be excluded if they have brain metastasis, high risk of fracture due to bone metastasis, severe emotional instability, cardiorespiratory compromise or uncontrolled infection; relapse or progression of blood cancer; alterations in communication or significant cognitive impairment that might hinder data collection; bronchiectasis or lung disease other than COPD; other comorbidities that might hinder or prevent them from following the exercise programme; or uncontrolled high blood pressure (systolic >200 or diastolic >110 mmHg). Recruitment The Oncology, Haematology and Pulmonology services, primary care doctors and the Mental Health Network of Bizkaia have established an active surveillance system to identify patients with the chronic conditions under study. Doctors will inform patients about the study and invite them to participate. After signing an informed consent form, patients will be referred by the study coordination group to their primary care doctor who will gather baseline data. Before each patient's group allocation is known, a fitness and health professional will measure the study variables at baseline and provide the standardised healthy lifestyle prescription, encouraging physical activity, a balanced diet and smoking cessation. Randomisation Once informed consent has been obtained and baseline measurements taken, patients will be randomised blindly and centrally to either the EG or PVS group, stratified by illness type, at the coordinating centre, the Primary care Research Unit of Bizkaia of the Biocruces Bizkaia Health Research Institute. The randomization will be performed using computer‐generated random numbers in a 1:1 ratio, stratified by illness type, with a block size of 4 or 6.(Fig.1) Protocol for the PVS group On recruitment, all participants will receive a standard healthy lifestyle prescription, encouraging physical activity, a balanced diet and smoking cessation, using the PVS computer tool, which is integrated into the electronic health record. In addition to other measurements at 3, 6 and 12 months, the follow‐up will include assessment of potential changes in these habits. Protocol for the EfiKroniK group First phase: the EfiKroniK group are to participate in an innovative physical exercise programme supervised by fitness and health professionals, ensuring patient safety and adjusting the intensity of the exercise to each patient. In this phase, patients are to develop the skills necessary to become an expert regarding the ideal dose of exercise for them. It consists of 36 sessions of exercise of progressively increasing intensity and tailored to the physical condition of each patient, assessed based on metabolic thresholds. Two sessions a week are to be performed in the laboratory, combining aerobic and strength exercises with stretching, under the supervision of fitness and health professionals and one session a week independently near the health centre, monitored with a HR monitor programmed by the fitness and health professionals. In addition to HR measured with the monitor, exercise is monitored with the modified Borg Rating of Perceived Exertion Scale (37) and the appearance of any symptoms. Second phase: In this phase, patients are to work independently following a physical exercise programme similar to that of the first phase, taking advantage of resources in the community. To make this feasible, patients are to have been trained during the first phase in the type of exercise and appropriate intensity (Borg Scale,HR monitor, symptoms), and at the end of the 3‐month training programme, we will contact individuals who can provide support in the community. We will calculate the real dose of physical exercise each person has been exposed to: cumulative metabolic equivalent (MET)*h/week and time spent doing moderate and/or vigorous intensity of exercise and intensity of exercise under supervision based on the percentage of heart rate reserve (HRR). Intensity of aerobic exercise: The American College of Sports Medicine recommends doing at least 150 minutes/week of moderate or 75 minutes/week of vigorous physical activity or a combination of both (38). Regarding the definition of relative intensity, 45‐59% of the HRR corresponds to a moderate intensity. Use of this indicator, however, implies carrying out a maximum stress test, the results of which may be distorted by the high degree of fatigue, weakened immune system and reduced peripheral muscle strength of patients who are receiving intensive treatments and have a low level of fitness (28). Furthermore, at the same relative intensity (59% of HRR), the metabolic response varies greatly between individuals (21). For these reasons, we will measure MLs in each patient to allow us to: 1) assess patient aerobic capacity and changes therein, given their strong association with maximum rate of oxygen consumption (VO2max), and 2) ensure patient safety and provide them with a level of metabolic stimulus that is similar across patients and effective in improving biochemical parameters (e.g., reduction in inflammation and improvements in the immune system, blood glucose levels and lipid profile). In particular, the aerobic threshold (LT) can be used in this way given the parallel response between the exponential increase in lactate concentrations that occurs after this LT and the secretion of catecholamines, neurotrophic hormones associated with improvements in cognitive function (BDNF) and anti‐inflammatory interleukins (IL‐6) involved in reductions in tumour size and reproducibility (39). The two lactate thresholds will be used as a reference for designing exercise intensity zones for each patient, in terms of speed and HR as well as perceived exertion. The speed at the LT or aerobic threshold determined during an incremental lactate test and the corresponding HR will define the lower limit of the moderate intensity zone. On the other hand, the speed at the threshold, considered the anaerobic threshold, used the measure the maximal lactate steady state (MLSS) (38) and the corresponding HR will be taken as the upper limit of the moderate intensity zone. Based on the individual MLs, we will design five intensity zones. The zone of low‐intensity training (LIT) corresponds to exercise carried out at a HR lower than the LT ( 20% of the HRR) and the zone of moderate intensity zone to exercise carried out between the LT and the MLSS ( 20‐85% of HRR or between 1‐2.3 Mmol/L), this in turn being divided into three equally‐sized zones: low‐moderate (M1), medium‐moderate (M2) and high‐moderate (M3) intensity. Finally, the zone of high‐intensity training (HIT) (>MLSS, > 55‐65% of the 1 repetition maximum, seeking to avoid excessive muscle damage and inflammation) and using machines, dumbbells, weight bars and plates, elastic straps and wearable weights. This type of strength training has shown to be effective for releasing anabolic myokines (IL‐4, IL‐13, IL‐15, leukaemia inhibitory factor) and have great therapeutic potential against osteoporosis and sarcopenia/cachexia (responsible for around 20% of cancer‐related deaths) associated with metastatic cancer and associated treatments (39,42), as well as resulting in only mild muscle damage and inflammation. Outcome measures These measurements are made by an interviewer blind to group allocation. Primary outcome measure (baseline, 3, 6 and 12 months): ‐ Cardiorespiratory functional capacity, as assessed using a 400‐m walk test ‐ Changes in health‐related quality of life, as assessed using the 36‐item Short‐Form Health Survey (SF‐36) and disease‐specific questionnaires: the European Organization for the Research and Treatment of Cancer Quality of Life Questionnaire (EORTC QLQ‐C30) in patients with cancer; and the COPD Assessment Test (CAT) and Chronic Respiratory Disease Questionnaire (CRQ) in patients with COPD. Secondary outcome measures (baseline, 3, 6 and 12 months): ‐ Muscle strength test measured by the handgrip strength and sit‐and‐stand tests ‐ Thresholds for lactate (LT) and anaerobic threshold or maximal lactate steady state (MLSS), HR, and accelerometer activity counts for tailoring the exercises, determined in submaximal walking or running tests. For detecting the LT, a test will be carried out on a 20‐metre track. This will be an incremental test combining 2‐minute active period and 1‐minute rest period. To help the participant adjust their speed in each 2‐minute period, red markers will be placed every 5 metres on the floor and on the wall on both sides and two large cones on the floor at each end of the track. Participants will be asked to reach the next red markers each time they hear a beep, continually adjusting their speed but without stopping; that is, they should go faster or more slowly seeking to pass each set of markers at the time of the corresponding beep. The speed will start at 2.4 km/h in the first stage; and will increase by 0.61 km/h each stage (42). At the end of each stage, the following will be recorded: HR, Rating of Perceived Exertion and lactate concentration, by taking a blood sample from each earlobe to find the minimum lactate equivalent (LEmin) above which the lactate concentration starts to increase exponentially. Hence, the aerobic threshold is defined as the intensity of exercise (speed) at which the lowest recorded lactate level is followed by changes ≥ 0.1 mmol/L in the next stage and >0.2 mmol/L the one after (25). The test will be stopped if the participant becomes exhausted or lactate levels exceed 3 mmol/L. To identify MLSS, another test will be performed a week after the incremental lactate test to identify the corresponding LT. Based on certain parameters from this progressive test, detailed below, it has been shown to be possible to estimate the speed at which an individual reaches the MLSS accurately (estimates accounting for 86% of the variance in MLSS with standard error of the estimate of 0.385 km/h and the difference between the estimated value of MLSS and the true value lying between ‐0.77 and 0.81 km/h 95% of the time) (25). For assessing the MLSS, the patient should return to the health centre where the measurements are taken 1 week later. The infrastructure required is the same as for the incremental lactate test; all that changes is the protocol. An audio recording will be made with two blocks of 10 minutes separated by a 2‐minute recovery period, at an MLSS speed estimated using the results obtained in the incremental lactate test and the following equation: MLSS = 3.408 + (1.094·LEmin+1 mM) ‐ (0.036·age ‐ (0.013· LEmin HR)) (25) ‐ Physical activity performed. For this, each participant will be fitted with an Actigraph wGT3X‐BT accelerometer on their right hip at the level of the iliac crest and a HR monitor band (Polar OH1). They should wear these monitors for a week and complete a daily record of their activity, to monitor activity counts during different intensities of activity. To analyse these data, we will assess the activity counts which correlated with the LT during the incremental test and thereby be able to assess their weekly physical activity based on personal activity count thresholds. ‐ Body composition (OMROM body fat percentage), body mass index and abdominal circumference, estimated cardiovascular risk and the onset of any cardiovascular events ‐ Psychological changes assessed using Goldberg's 12‐item General Health Questionnaire (GHQ‐12) and Duke Social Support Index ‐ In addition, in the case of schizophrenia, changes in mental state assessed using the Positive and Negative Syndrome Scale (PANSS), and the severity of the patient's condition and changes therein during the course of the programme assessed using the Clinical Global Impression (CGI) and the Global Assessment of Functioning (GAF) scale ‐ Lipid profile, as well as levels of C‐reactive protein, glucose, insulin and specific exercise‐related parameters: adiponectin, BDNF in participants with schizophrenia, TNF‐α in those with cancer and Il‐1 and Il‐6 in those who have COPD or are transplant recipients (at baseline and 3 months). ‐ Potential predictive, modifying and confounding factors: sex, age, comorbidities (Adjusted Clinical Groups Case‐Mix System), risk factors, socioeconomic status, drug treatments and characteristics of each chronic condition. 85% of the HRR). During the first month, participants will start carrying out sessions involving endurance exercise, which will be divided into 3 intervals of 8 minutes each at an M2 intensity, alternating with 2 minutes at an M1 intensity. In the session in which patients work independently, they will be monitored with HR monitor and it will be explained that they should exercise for 30 minutes and for as much of that time as possible at M1. During the second month, the maximum intensity of the intervals will increase to M3, nearing the anaerobic threshold HR. Specifically, the fully supervised exercise will be divided into four intervals of 5 minutes at M3, alternating with 3 minutes at M1, while the indirectly monitored (semi‐supervised) session will be of 30 minutes at M2 (Figure 2). Three months after the beginning of the project, the assessments are to be repeated and new intensity zones prescribed, in line with changes in functional capacity as assessed by the lactate tests. At this point, patients are to be given a report of the results of these assessments together with guidelines for exercising independently during the following months. During the same appointment, we will explain to patients how to use the HR zones prescribed during exercise and we will warn them about any potential risk factors detected (39,40). Given that a relatively high proportion of people on the same training programme do not show a good response in various metabolic parameters (41), patients who adapt well to the training will be recommended to continue exercising at a moderate‐high intensity (M3), while those with a poorer response will be encouraged to continue their training at least at low‐ to medium‐moderate intensities (M1‐M2). Strength and endurance exercises: Strength training is a key element of the exercise programme in these conditions which are associated with reduced peripheral muscle strength and a low level of fitness. The approach taken consists of exercising the largest muscle groups at high speed and moderate intensity with a moderate load. In each session, 5 exercises are performed involving major muscle groups, namely, the chest, quadriceps, back, hamstring and gluteal muscles, as well as the shoulder, these being performed in 2‐3 series of 8‐12 repetitions of 16‐20 possible exercises (
UR  -  https://www.cochranelibrary.com/central/doi/10.1002/central/CN-01795973/full
ER  -  


Record #89 of 342
Provider: John Wiley & Sons, Ltd.
Content: text/plain; charset="UTF-8"

TY  -  JOUR
AN  -  CN-02924045
AU  -  Mousavian, F
AU  -  Dehkordi, PS
AU  -  Khalaji, M
TI  -  Effects of Physical and Brain Activity Until Exhaustion on Heart Rate and Perceived Exertion of Fatigue in Females
JA  -  Scientific journal of rehabilitation medicine
PY  -  2025
VL  -  14
IS  -  4
SP  -  618‐635
C3  -  EMBASE 2037162348
M3  -  Journal article
KW  -  *electroencephalogram
KW  -  *exercise
KW  -  *exhaustion
KW  -  *fatigue
KW  -  *heart rate
KW  -  *physical activity
KW  -  Adult
KW  -  Article
KW  -  Attention
KW  -  Cognition
KW  -  Cognitive load
KW  -  Controlled study
KW  -  Duration
KW  -  Fatigue assessment
KW  -  Female
KW  -  Human
KW  -  Human experiment
KW  -  Iran
KW  -  Major clinical study
KW  -  Male
KW  -  Mental fatigue
KW  -  Mental performance
KW  -  Normal human
KW  -  Prematurity
KW  -  Quasi experimental study
KW  -  Stroop test
DO  -  10.32598/SJRM.14.4.3355
AB  -  Background and Aims Fatigue resulting from physical and cognitive activities is one of the fundamental challenges in sports sciences and neurosciences, which can affect an individual’s physical and psychological performance. The present study aims to compare the effects of physical activity and brain activity until exhaustion on heart rate (objective physiological response) and perceived exertion of fatigue (subjective response) in females. Methods This is a quasi‐experimental study on 20 female students aged 25‐30 from Alzahra University, Tehran, Iran, who were selected using a purposive sampling method. They were divided into two groups: brain activity (n=10) and physical activity (n=10). The physical activity group performed the plank exercise for 15 minutes or more until reaching fatigue, while the brain activity group performed the Stroop task for 45 minutes. Borg’s Rating of Perceived Exertion Scale, Falstein et al.’s 10‐item fatigue assessment scale, and a Polar heart rate monitor were used to collect data. Perceived exertion of physical and mental fatigue, and heart rate in each group were recorded before the activity, 5 and 10 minutes during the activity, immediately after, and five minutes after the end of the activity. Results The results of repeated measures analysis of variance showed that the heart rate and perceived exertion of physical and mental fatigue in both groups increased with increasing duration of physical or mental exercises. The mean heart rate and perceived exertion of physical fatigue were significantly higher in the physical activity group than in the brain activity group in the fifth and tenth minutes during the activity, immediately after the end of the activity, and five minutes after the activity (P=0.001). The mean perceived exertion of mental fatigue was higher in the brain activity group than in the physical activity group in the fifth and tenth minutes during the activity, immediately after the end of the activity, and five minutes after the activity (P=0.001). Conclusion Physical activity until exhaustion mainly increases the physiological load (heart rate) of females, while brain activity until exhaustion increases their cognitive load (perceived exertion of mental fatigue). These results can provide a scientific basis for optimizing training programs for women by balancing between physical and mental loads. Designing effective exercise protocols for women requires simultaneous attention to physical and mental dimensions of fatigue. This integrated approach not only prevents the occurrence of premature exhaustion but also significantly reduces the risk of exercise‐induced injuries.
UR  -  https://www.cochranelibrary.com/central/doi/10.1002/central/CN-02924045/full
ER  -  


Record #90 of 342
Provider: John Wiley & Sons, Ltd.
Content: text/plain; charset="UTF-8"

TY  -  JOUR
AN  -  CN-02363403
AU  -  Basset, FA
AU  -  Kelly, LP
AU  -  Hohl, R
AU  -  Kaushal, N
TI  -  Type of self-talk matters: its effects on perceived exertion, cardiorespiratory, and cortisol responses during an iso-metabolic endurance exercise
JA  -  Psychophysiology
PY  -  2022
VL  -  59
IS  -  3
SP  -  e13980
C3  -  PUBMED 34837395,EMBASE 637138407
M3  -  Journal article
KW  -  *endurance training
KW  -  *exercise
KW  -  *inner speech
KW  -  *running
KW  -  Adult
KW  -  Article
KW  -  Athlete
KW  -  Athletic performance
KW  -  Breathing rate
KW  -  Cardiorespiratory Fitness
KW  -  Controlled study
KW  -  Dissociation
KW  -  Emotion
KW  -  Exercise [*physiology]
KW  -  Heart Rate [physiology]
KW  -  Heart rate
KW  -  Human
KW  -  Human experiment
KW  -  Humans
KW  -  Hydrocortisone [*analysis]
KW  -  Lung minute volume
KW  -  Male
KW  -  Maximal oxygen uptake
KW  -  Oxygen Consumption [physiology]
KW  -  Physical Exertion [*physiology]
KW  -  Randomized controlled trial
KW  -  Respiration
KW  -  Runner
KW  -  Running [*physiology]
KW  -  Saliva [chemistry]
KW  -  Steady state
KW  -  Time Factors
KW  -  Treadmill
KW  -  Wakefulness
DO  -  10.1111/psyp.13980
AB  -  Self‐talk is an effective mental training technique that has been shown to facilitate or debilitate an athlete's performance, depending on its valence. Although the effects of self‐talk have been supported by observing change in sport performance, little is known about how self‐talk can induce physiological changes. Specifically, it is important to understand if the type of self‐talk (positive, neutral, or negative) and can influence stress‐related parameters, such as perceived exertion, cardiorespiratory, and cortisol responses. The study's objective was therefore to investigate the top‐down effect of positive and negative self‐talk compared to a dissociative activity during an iso‐metabolic running exercise on autonomic regulation of cardiorespiratory function. Twenty‐nine well‐trained male runners [38 ± 13 years, 177 ± 7 cm and 73 ± 7 kg] volunteered to participate in a randomized‐group design study that included a negative self‐talk (NST), a positive self‐talk, and a dissociative group (DG). First, participants underwent an incremental running test on a treadmill to determine the maximal oxygen uptake (V̇O2max ). Next, participants received a mental training session on self‐talk and created three positive and three negative self‐talk statements. Finally, participants underwent a 60‐min steady‐state running exercise on a treadmill at 70% of V̇O2max , during which they were cued at 20‐, 35‐, and 50‐min with their personal self‐created positive or negative self‐talk statements while the DG listened to a documentary. Cardiorespiratory parameters and rate of perceived exertion (RPE) were recorded throughout the 60‐min endurance exercise. In addition, salivary cortisol samples were obtained at waking and after treatment. Although oxygen uptake, carbon dioxide production, RPE, and heart rate significantly changed overtime during the 60‐min steady‐state running exercise, no significant main treatment effect was found. However, RPE scores, minute ventilation, breathing frequency, and salivary cortisol were significantly higher in the NST group compared to the two other groups. These data suggest that NST [emotion‐induced stress, as reflected by elevated cortisol] altered the breathing frequency response. In conclusion, manipulating self‐talk alters hormonal response patterns, modulates cardiorespiratory function, and influences perceived exertion.
UR  -  https://www.cochranelibrary.com/central/doi/10.1002/central/CN-02363403/full
ER  -  


Record #91 of 342
Provider: John Wiley & Sons, Ltd.
Content: text/plain; charset="UTF-8"

TY  -  JOUR
AN  -  CN-01110834
AU  -  Duncan, MJ
AU  -  Fowler, N
AU  -  George, O
AU  -  Joyce, S
AU  -  Hankey, J
TI  -  Mental fatigue negatively influences manual dexterity and anticipation timing but not repeated high-intensity exercise performance in trained adults
JA  -  Research in sports medicine (Print)
PY  -  2015
VL  -  23
IS  -  1
SP  -  1‐13
C3  -  PUBMED 25630242
M3  -  Journal article
KW  -  Adult
KW  -  Anticipation, Psychological
KW  -  Athletic Performance [physiology, *psychology]
KW  -  Exercise Test
KW  -  Exercise [physiology, *psychology]
KW  -  Female
KW  -  Humans
KW  -  Male
KW  -  Mental Fatigue [*physiopathology]
KW  -  Psychomotor Performance
KW  -  Time Factors
DO  -  10.1080/15438627.2014.975811
AB  -  This study examined the impact of a period of mental fatigue on manual dexterity, anticipation timing and repeated high intensity exercise performance. Using a randomised, repeated measures experimental design, eight physically trained adults (mean age = 24.8 ± 4.1 years) undertook a 40 minute vigilance task to elicit mental fatigue or a control condition followed by four repeated Wingate anaerobic performance tests. Pre, post fatigue/control and post each Wingate test, manual dexterity (Seconds), coincidence anticipation (absolute error) were assessed. A series of two (condition) by six (time) ways repeated measures ANOVAs indicated a significant condition by time interactions for manual dexterity time (p = 0.021) and absolute error (p = 0.028). Manual dexterity and coincidence anticipation were significantly poorer post mental fatigue compared with control. There were no significant differences in mean power between conditions or across trials (all p > 0.05).
UR  -  https://www.cochranelibrary.com/central/doi/10.1002/central/CN-01110834/full
ER  -  


Record #92 of 342
Provider: John Wiley & Sons, Ltd.
Content: text/plain; charset="UTF-8"

TY  -  JOUR
AN  -  CN-02725361
AU  -  Menzies, C
AU  -  Clarke, ND
AU  -  Pugh, CJA
AU  -  Steward, CJ
AU  -  Thake, CD
AU  -  Cullen, T
TI  -  Post-exercise hot or cold water immersion does not alter perception of effort or neuroendocrine responses during subsequent moderate-intensity exercise
JA  -  Experimental physiology
PY  -  2024
VL  -  109
IS  -  9
SP  -  1505‐1516
C3  -  PUBMED 38970776,EMBASE 2030489843
M3  -  Journal article
KW  -  *Cold Temperature
KW  -  *Exercise [physiology]
KW  -  *Hot Temperature
KW  -  *Immersion
KW  -  *Perception [physiology]
KW  -  *Physical Exertion [physiology]
KW  -  *energy recovery
KW  -  *exercise
KW  -  *hot or cold water immersion
KW  -  *neuroendocrine response
KW  -  *neuroendocrine system
KW  -  *water immersion
KW  -  Acute recovery and stress scale
KW  -  Adult
KW  -  Article
KW  -  Athletic performance
KW  -  Body mass
KW  -  Clinical article
KW  -  Controlled study
KW  -  Crossover procedure
KW  -  Disease assessment
KW  -  Epinephrine [blood]
KW  -  Fatigue
KW  -  Female
KW  -  Femoral artery flow
KW  -  Heart Rate [physiology]
KW  -  Heart rate
KW  -  Human
KW  -  Humans
KW  -  Interleukin‐6 [blood]
KW  -  Male
KW  -  Mental performance
KW  -  Neurosecretory Systems [physiology]
KW  -  Norepinephrine [blood]
KW  -  Physical performance
KW  -  Randomized controlled trial
KW  -  Rating of perceived exertion
KW  -  Rectal temperature
KW  -  Running
KW  -  Training
KW  -  Water
KW  -  Young Adult
DO  -  10.1113/EP091932
AB  -  Post‐exercise hot (HWI) and cold (CWI) water immersion are popular strategies used by athletes in a range of sporting contexts, such as enhancing recovery or adaptation. However, prolonged heating bouts increase neuroendocrine responses that are associated with perceptions of fatigue. Fourteen endurance‐trained runners performed three trials consisting of two 45‐min runs at 95% lactate threshold on a treadmill separated by 6 h of recovery. Following the first run, participants completed one of HWI (30 min, 40°C), CWI (15 min, 14°C) or control (CON, 30 min rest in ambient conditions) in a randomised order. Perceived effort and recovery were measured using ratings of perceived exertion (RPE) and the Acute Recovery and Stress Scale (ARSS), whilst physiological responses including venous concentrations of a range of neuroendocrine markers, superficial femoral blood flow, heart rate and rectal temperature were measured. Exercise increased neuroendocrine responses of interleukin‐6, adrenaline and noradrenaline (all P < 0.001). Additionally, perceptions of overall recovery (P < 0.001), mental performance capacity (P = 0.02), physical performance capability (P = 0.01) and emotional balance (P = 0.03) were reduced prior to the second run. However, there was no effect of condition on these variables (P > 0.05), nor RPE (P = 0.68), despite differences in rectal temperature, superficial femoral blood flow following the first run, and participants' expected recovery prior to the intervention (all P < 0.001). Therefore, athletes may engage in post‐exercise hot or cold‐water immersion without negatively impacting moderate‐intensity training sessions performed later the same day.
UR  -  https://www.cochranelibrary.com/central/doi/10.1002/central/CN-02725361/full
ER  -  


Record #93 of 342
Provider: John Wiley & Sons, Ltd.
Content: text/plain; charset="UTF-8"

TY  -  JOUR
AN  -  CN-01603182
AU  -  Heinzel, S
AU  -  Rapp, MA
AU  -  Fydrich, T
AU  -  Strohle, A
AU  -  Teran, C
AU  -  Kallies, G
AU  -  Schwefel, M
AU  -  Heissel, A
TI  -  Neurobiological mechanisms of exercise and psychotherapy in depression: the SPeED study-Rationale, design, and methodological issues
JA  -  Clinical trials (London, England)
PY  -  2018
VL  -  15
IS  -  1
SP  -  53‐64
C3  -  PUBMED 28905640,EMBASE 620625253
M3  -  Journal article
KW  -  *Research Design
KW  -  *cognitive behavioral therapy
KW  -  *endurance training
KW  -  *major depression /therapy
KW  -  *neurobiology
KW  -  Adolescent
KW  -  Adult
KW  -  Aged
KW  -  Article
KW  -  Beck Depression Inventory
KW  -  Brain‐Derived Neurotrophic Factor [blood]
KW  -  Cognitive Behavioral Therapy [*methods]
KW  -  Combined Modality Therapy
KW  -  Depressive Disorder, Major [*physiopathology, *therapy]
KW  -  Emotionality
KW  -  Emotions [physiology]
KW  -  Exercise Therapy [*methods]
KW  -  Female
KW  -  Functional magnetic resonance imaging
KW  -  Hamilton Depression Rating Scale
KW  -  Human
KW  -  Humans
KW  -  Hydrocortisone [blood]
KW  -  Learning
KW  -  Learning [physiology]
KW  -  Longitudinal Studies
KW  -  Male
KW  -  Memory [physiology]
KW  -  Middle Aged
KW  -  Neuropsychological test
KW  -  Priority journal
KW  -  Psychiatric Status Rating Scales
KW  -  Quality of life
KW  -  Randomized controlled trial (topic)
KW  -  Reward learning
KW  -  Self Efficacy
KW  -  Self concept
KW  -  Working memory
KW  -  Young Adult
DO  -  10.1177/1740774517729161
AB  -  Background/Aims: Even though cognitive behavioral therapy has become a relatively effective treatment for major depressive disorder and cognitive behavioral therapy–related changes of dysfunctional neural activations were shown in recent studies, remission rates still remain at an insufficient level. Therefore, the implementation of effective augmentation strategies is needed. In recent meta‐analyses, exercise therapy (especially endurance exercise) was reported to be an effective intervention in major depressive disorder. Despite these findings, underlying mechanisms of the antidepressant effect of exercise especially in combination with cognitive behavioral therapy have rarely been studied to date and an investigation of its neural underpinnings is lacking. A better understanding of the psychological and neural mechanisms of exercise and cognitive behavioral therapy would be important for developing optimal treatment strategies in depression. The SPeED study (Sport/Exercise Therapy and Psychotherapy—evaluating treatment Effects in Depressive patients) is a randomized controlled trial to investigate underlying physiological, neurobiological, and psychological mechanisms of the augmentation of cognitive behavioral therapy with endurance exercise. It is investigated if a preceding endurance exercise program will enhance the effect of a subsequent cognitive behavioral therapy. Methods: This study will include 105 patients diagnosed with a mild or moderate depressive episode according to the Diagnostic and Statistical Manual of Mental Disorders (4th ed.). The participants are randomized into one of three groups: a high‐intensive or a low‐intensive endurance exercise group or a waiting list control group. After the exercise program/waiting period, all patients receive an outpatient cognitive behavioral therapy treatment according to a standardized therapy manual. At four measurement points, major depressive disorder symptoms (Beck Depression Inventory, Hamilton Rating Scale for Depression), (neuro)biological measures (neural activations during working memory, monetary incentive delay task, and emotion regulation, as well as cortisol levels and brain‐derived neurotrophic factor), neuropsychological test performance, and questionnaires (psychological needs, self‐efficacy, and quality of life) are assessed. Results: In this article, we report the design of the SPeED study and refer to important methodological issues such as including both high‐ and low‐intensity endurance exercise groups to allow the investigation of dose–response effects and physiological components of the therapy effects. Conclusion: The main aims of this research project are to study effects of endurance exercise and cognitive behavioral therapy on depressive symptoms and to investigate underlying physiological and neurobiological mechanisms of these effects. Results may provide important implications for the development of effective treatment strategies in major depressive disorder, specifically concerning the augmentation of cognitive behavioral therapy by endurance exercise.
UR  -  https://www.cochranelibrary.com/central/doi/10.1002/central/CN-01603182/full
ER  -  


Record #94 of 342
Provider: John Wiley & Sons, Ltd.
Content: text/plain; charset="UTF-8"

TY  -  JOUR
AN  -  CN-01475375
AU  -  Dunican, I
AU  -  Martin, D
AU  -  Halson, S
AU  -  Dawson, B
AU  -  Eastwood, P
TI  -  Evening use of electronic devices-effects on sleep, cognition and performance of elite athletes
JA  -  Sleep and biological rhythms
PY  -  2015
VL  -  13
SP  -  76
C3  -  EMBASE 72072108
M3  -  Journal article; Conference proceeding
KW  -  *athlete
KW  -  *cognition
KW  -  *devices
KW  -  *human
KW  -  *sleep
KW  -  Athletic performance
KW  -  Australian
KW  -  Control group
KW  -  Exercise
KW  -  Fatigue
KW  -  Female
KW  -  Friend
KW  -  Hops
KW  -  Judo
KW  -  Leg
KW  -  Male
KW  -  Night
KW  -  Physical performance
KW  -  Sample size
KW  -  Sleep time
KW  -  Sport
DO  -  10.1111/sbr.12132
AB  -  Introduction: Elite athletes tend to utilise electronic devices to stay connected with family and friends and to promote competitive events. However, excessive late night use of electronic devices can decrease the total time available for sleep. The aim of this study was to determine the effect of evening use of electronic devices on overnight sleep and nextday athletic and cognitive performance in elite Judo athletes (Judokas). Methods: Twenty‐three Australian Judokas (11 females, 12 males, aged 18 years, range 16‐26 years) attended an international Judo camp at the Australian Institute of Sport (Canberra, ACT). Over a 6‐day period each athlete wore an actigraph (Readiband, Fatigue Science). Daily diaries were completed of self‐reported sleep onset, wake time duration; electronic device use, caffeine use and rate of perceived exertion during training periods. Cognitive performance was assessed using a Cogstate test battery (Cogstate Ltd). Physical performance was assessed using a single leg ‐ triple hop test. 14 of the participants (intervention group, 3 females and 11 males) agreed to have their electronic devices removed on days 3 and 4 (48 hours) and returned on day 5. The remaining 9 participants (control group) were permitted to use their devices as normal for the 6 days. Results: Five of the 14 athletes in the intervention group were excluded from final analyses due to their unanticipated use of electronic devices during days 3 and 4. When considering night 2 data as 'baseline' for both groups, compared to the control group, the intervention group increased sleep duration by 17 ± 78 minutes on night 3 (p = 0.66) and by 4 ± 70 minutes on night 4 (p = 0.28) and sleep onset decreased by 39 ± 8 minutes on night 3 (p = 0.06) and 37 ± 5 minutes on night 4 (p = 0.002). There were no differences in any measure of physical or cognitive function between the groups. Conclusion: This study has shown statistically insignificant trends for an increase in sleep duration and decrease in sleep onset as a consequence of evening removal of electronic devices. These changes did not appear to affect next‐day athletic performance or cognitive function. The lack of statistically significant difference between the groups may be due to the small sample sizes, and that greater changes in sleep duration are required before changes in athletic performance or cognition can be observed in elite Judoka athletes.
UR  -  https://www.cochranelibrary.com/central/doi/10.1002/central/CN-01475375/full
ER  -  


Record #95 of 342
Provider: John Wiley & Sons, Ltd.
Content: text/plain; charset="UTF-8"

TY  -  JOUR
AN  -  CN-02569249
AU  -  NCT05884385,
TI  -  Effect of Surgeon Warm-up and Mental Visualisation During Robot-assisted Laparoscopic Surgery
JA  -  https://clinicaltrials.gov/ct2/show/NCT05884385
PY  -  2023
C3  -  CTgov NCT05884385
M3  -  Trial registry record
KW  -  Cognition Disorders
KW  -  Cognitive Dysfunction
AB  -  BACKGROUND There is an increased utilisation of minimally invasive surgery (MIS) byvirtue of it being more beneficial to patients, however, an increase in musculoskeletal(MSK) demands is observed when the modality of standard laparoscopic (LS) techniques areused compared with robot‐assisted laparoscopic techniques (RALS). Studies have furtherhighlighted that RALS is significantly associated with decreased musculoskeletal demandsfor surgeons, including findings from our recent study exploring the demands of RALS andLS surgery (MURALS study ‐ NCT04477746).Although most studies additionally observe that surgeons experienced less cognitivedemands with RALS, the MURALS study on the other hand found that the favourable MSKeffects associated with RALS come with a "cost" of concomitantly increasing surgeons'attentional demands. This finding is associated with the design of the robotic console'sviewing cart which has a binocular design displaying high‐definition 3‐dimensional imagessimilar to virtual reality headsets, thereby requiring fusion of images from both eyes toproduce clear images of the operating field through the process of stereopsis. Also, thisdesign of the viewing cart additionally acts to isolate the visual senses and block outother distractions within the surgeon's visual field.The modern technology of RALS, therefore, offers better ergonomic advantages which couldprotect surgeons from adverse MSK effects and potentially prolong their surgical careers.The consequent effect of this would be an increase in the years' surgeons remain inactive duty thereby being able to operate and provide life‐changing treatments to anadditional number of patients over the span of their careers.Warm‐up exercises, such as aerobic or stretching exercises and performing simulatedtasks, all represent types of interventions associated with improved task performance,decreased completion times, and reduced errors. Warm‐up exercises are routinely practicedby athletes before competing and amongst musicians and dancers prior to performanceswhich are complex psychomotor tasks requiring high cognitive function and coordinatedmotor skill. Similarly, surgeons performing fundamental surgical skills like suturingperformed simulations on mobile devices or on surgical simulators prior to being assessedusing validated global rating scales like the Kundhal or Reznick scale demonstratedimproved task performance, also consistent with the findings in a systematic review onthe effect of warm‐up exercises on surgical performance.Another simple and inexpensive tool utilised by athletes to enhance performance is mentalvisualisation or mental imagery which is the cognitive rehearsal of tasks in the absenceof physical movements for the purpose of mental rehearsal, relaxation or goal‐settingpurposes. Whilst athletes experience a myriad of different mental states during taskperformance, this technique of mental imagery has been shown to improve optimalperformance in athletes by inducing, a flow state ‐ which is characterized by automaticinformation processing without conscious thinking by suppressing prefrontal cortexactivity temporarily. There is also an association between mental imagery and an observedgreater power of alpha waves especially associated with the parietal (somatosensoryprocesses) and occipital (visual processes) cortex. Studies in neurophysiology haveclearly established that the neuroplastic changes observed during mental visualisationare similar to those which occur when physically performing tasks, due to the fact thatperformed or imagined movements stimulate the same neurons, engaging comparable patternsof connectivity between cortical motor regions.Mental imagery has also been studied amongst surgeons, using the mind as a simulator forprior rehearsal of steps involved in a procedure with consequent improved overallperformance and enhanced motor skills observed when surgeons performed both simple orcomplex procedures. Mental visualisation could therefore potentially serve as a tool foroffsetting the cognitive demands associated with RALS.The time‐pressured, demanding nature of surgeons' jobs together with the working timedirective leaves a little amount of time for training in methods to alleviate the demandsassociated with performing surgery. Therefore, warm‐up exercises and mental visualisationcan serve as simple, readily available, and cost‐effective ways through which surgeonscan maintain lower MSK demands and lessen the cognitive demands associated with RALSsurgeons.The Rationale for Current Study The investigators hypothesise that structured simulatedwarm‐up exercises prior to performing surgery aimed at improving surgeons' ergonomicawareness will maintain the low muscle impact of RALS.The investigators also hypothesize that mental imagery, inducing a flow state associatedwith overall cortical synchronisation could decrease cognitive demands experienced bysurgeons and potentially mitigate against the cognitive fatigue surgeons experiencewhilst performing procedures, as observed in athletes demonstrating high alphaevent‐related synchronization when performing tasks.The aim of this proposed study is to investigate the effect of warm‐up exercises andmental visualisation in mitigating against the cognitive demands associated with RALSwhilst retaining the advantage of decreased muscle demands.Study Objectives To determine the effect of a) warm‐up exercises and b) mentalvisualisation on the musculoskeletal demands and cognitive demands respectively duringrobot‐assisted laparoscopic surgery.To address these aims, the investigators will subject surgeons to three types ofconditions: no intervention, simulated exercises pre‐surgery as a form of warm‐upexercise, and mental visualisation. These will be administered to surgeons whilst usingcutting‐edge physiological and neuroscientific methods to establish the mechanisms andpatterns of fatigue associated with robot‐assisted laparoscopic surgery.Study Design and Data Collection Methods Study Setting Surgeons will be invited to takepart in the study from East Lancashire Hospitals NHS Trust through their trust emailaddresses. Interested surgeons will then provide written informed consent beforeparticipating in the study, then they will be provided with study identification numbersin a sequential manner. A randomisation process maintaining the basic principles ofsequence generation, allocation concealment, and implementation will be carried out usingGraphPad software. This will provide the sequence of how each surgeon will be subjectedto the different study conditions.To avoid any unnecessary burdens, prior to the day of the first surgery, surgeons willcomplete validated questionnaires. These will include one regarding general healthconditions using SF36 Health questionnaire and one regarding physical activity levelusing the International Physical Activity Questionnaire (IPAQ). Surgeons' basicdemographic characteristics will be recorded on the first day of surgery including; age,BMI, handedness, glove size, and years of experience.As part of the standard process of consenting patients for surgery, the surgeons or amember of the research team will inform the patients about the decision and consentprovided by their surgeon to participate in the research study i.e. to allow datacollection on their surgeon.Robotic surgical procedures based on the specialty (e.g., nephrectomies, bowelresections, hysterectomies, hepatectomies) will be used for data collection by fittingSurgeons with both EMG and EEG wireless devices. This study is being conducted inreal‐life surgeries and controlling for conditions between operations will be uniquelychallenging, therefore any operations where complications result in the surgery takingbeyond 50% of the mean average surgery time, to prevent this skewing the data toward aneffect increased musculoskeletal and cognitive demands. Data already collected will bestored and if applicable, analysis to the point of exclusion will be carried out, Becausethe surgical procedures are different between specialties, predefined points of interest(POI) which are similar between the various surgical procedures will be used as points ofinterest for data recording. These points of recording provide discrete areas ofcomparison because, the skills and techniques used at these points are similar and areexpected to provide similar challenges to the surgeons and they will include thedissection of vessels, mobilisation of organs, dissection of target tissues, andsuturing.Study Outcome Measures Measurement of musculoskeletal demands (EMG) Electromyography(EMG) will be used to determine the varying degrees of musculoskeletal demandsexperienced by surgeons in the different experimental conditions whilst performingsurgery using RALS. This will be achieved using Surface EMG which is a non‐invasiveprocedure that measures muscle activity by recording the electrical signals generatedwithin muscle fibres during contractions. EMG has been used to assess MSK demands indifferent settings, in athletes, dentists, and in surgeons, more recently in our MURALSstudy.EMG data will be collected for 180 seconds at the predefined POIs throughout the surgery.The changes in muscle electrical activity noted on EMG will be used as a marker of MSKdemands. For example, a reduction in amplitude with a corresponding increase in frequencyindicates fatigue being induced, as the muscle's recruitment has changed to deal with thedemand. Monitoring with be performed using the Four muscle groups (Biceps, Deltoid,Trapezius, and latissimus dorsi muscles) frequently associated with increased MSK demandswhen surgery is performed using MIS techniques. Because RALS is performed by surgeonssitting at the console, with a brow‐ and arm‐rest, this considerably lowers the workloadon the lower limbs, therefore these will not be included to avoid any confoundingfactors.EMG protocol. Surgeons will scrub up and place the robotic ports required to insertinstruments into the body cavity where the surgery will be performed. They then dock therobot's instrument cart before un‐scrubbing. Before they proceed to the robotic controlconsole, surgeons will be fitted with wireless EMG sensors. This will be done followingstandard and established procedures, over the skin which overlies the bellies of the fourmuscles and parallel to the muscle's fibres having an inter‐electrode distance of 20mm.The EMG data collection procedures will follow established protocols regarding sitepreparation and electrode placement, as well as data collection, processing, andnormalisation. A wireless EMG system has been selected so that it is minimally invasiveand does not impede a surgeon's movement with wires.Measurement of cognitive demands (EEG) Electroencephalography (EEG) will be used todetermine the varying degrees of cognitive demands surgeons in the different experimentalconditions experience whilst performing surgery using RALS. EEG measures the ongoingelectrical activity of the brain across the scalp (standard EEG) or within the brainmatter (intracranial EEG) during a given task. The investigators will utilise a wirelessstandard EEG device, which is a non‐invasive technique and provides physiologicalquantification of an individual's neurophysiological state in real‐time, which can belinked to cognitive function. This approach removes reliance on subjective measures suchas self‐report or questionnaires. Different brain waves are captured by EEG which reflectneural oscillations occurring at different frequencies.The alpha‐band frequency (8‐ 13 Hz) which is associated with a relaxed wakefulness state,and decreases with concentration has predominantly been used in studies as a proxy toindex cognitive fatigue, however, beta wave activity (frequency of 13 ‐ 20 Hz) has alsobeen noted to increase with alertness level and decrease during drowsiness.Alpha waves have been used in studies to measure cognitive fatigue both in drivers, trainoperators, and for the first time in surgeons in our MURALS study. The alpha‐waveactivity is considered to reflect individual fatigue states and can be quantified interms of their peak frequency, duration, and amplitude, giving rise to an individual'salpha signature. There is also a large precedent in the literature relating observedchanges in alpha power to be specifically associated with visual attentional demands.High alpha power has been associated with 'idling' of the cortex, when the brain is notactively processing information, and a decrease in alpha power from baseline indicates achange from a resting to an activated brain state because the cortical modules in visualareas display a smaller degree of cooperation and are less synchronized as they maintainvisual encoding and processing, relative to baseline.Further analysis of EEG data to scrutinize the behaviour and trend of beta wave activitywill serve to strengthen observed findings in the study.EEG protocol. Whilst surgeons are having EMG electrodes fitted, a similar procedure willbe completed for the wireless Enobio 8 5G wireless EEG device (Neuroelectrics, Cambridge,MA, USA). Surgeons will be fitted with an appropriate size EEG electrode cap andelectrode gel applied onto the scalp using the wells on the EEG cap. This does notinterfere with the surgeon's comfort and if a surgeon requires the electrode cap to beremoved during a procedure due to any reason, this can be performed seamlessly within aminute and without breaching sterility. a member of the research team who in addition tobeing an investigator on this project, is a medically qualified surgical trainee familiarwith the theatre environment will perform this by asking the surgeon to step aside fromthe operating table, the electrode cap removed from any position of their comfort andtheir surgical cap put back in place.Electrodes will be placed over the cortex using the eight channels montage: Cz, Fz, P7,P8, P3, P4, O1, and O2, in accordance with the international 10‐20 Montage system.Similar to the EMG data capture, EEG data will also be collected during data will becollected for 180 seconds at the predefined POIs throughout the surgery.Statistics and Data Analysis Plan All collected data will be anonymised and transferredto Lancaster University for data analysis. Data analysis will be facilitated by a SeniorLecturer in Research Methods for the undergraduate and postgraduate degrees at the Schoolof Sport and Exercise Sciences.EMG data analysis. Using recommended normalisation, sampling, filtering, and smoothingtechniques data will be analysed using EMG Works (Delsys Inc., Boston, MA, USA). Changein EMG variables, such as frequency and amplitude, across the three experimentalconditions, can provide information on how muscle fibre recruitment has changed and thus,provide an insight into the effects of the various interventions on MSK demands surgeons'experience.EEG data analysis. Data will be collected and analysed using ENOBIO NIC1.4 software(Neuroelectrics, Spain) using standard referencing, sampling, filtering, and smoothingtechniques. The different peak alpha powers, and alpha spindle duration and amplitude,across the three experimental conditions, will be noted. These will provide crucialinformation about what the cognitive demands are associated with the differentinterventions.Statistical analysis To determine differences in musculoskeletal demands associated withwarm‐up exercises and the effect of mental imagery on cognitive demands, a repeatedmeasure one ‐ way within group ANOVA will be used to analyse the EMG and EEG datarespectively to aid in drawing meaningful conclusions for dissemination using variousacademic mediums (publications and conferences).This study should further highlight the benefits of reduced musculoskeletal demandsassociated with RALS and develop a case for incorporating warm‐up exercises and mentalvisualisation to mitigate against the demands associated with performing minimallyinvasive surgery.Sampling technique Power calculation and Sample Size Determination The investigators haveused an A priori power calculation to compute the required sample size using G*Power 3.Warm‐up exercises are estimated to improve surgical performance evidenced by higherReznick composite mean scores, with a warm‐up score of 22.96 and without warm‐up of19.33, p‐value of ≤ 0.001(33). This is similar to the effect in another study showingsignificant differences between the warm‐up versus the non‐warm‐up groups noted in medianscores, 28.5 and 19.25 respectively, p = 0.042. Therefore address the effect of warm‐upon surgeons, effect size is predicted to be (Cohen's d) of 4.62 however pragmaticallyusing a small effect size of 1.5, the investigators will require 4 surgeons in each ofwarm‐up and without warm‐up conditions (total 8) with each surgeon performing 1 ‐ 2operations during each condition.Mental imagery improves surgical performance with an effect size of 0.24 as reported in ameta‐analysis exploring the role of mental training in the acquisition of surgicalskills. Significant correlation with mental imagery and performance (ranging from0.47‐0.80) were obtained using Objective Structured Assessment of Technical Skills(OSATS) performance scores, therefore will use data from the 10 surgeons per condition tostudy this effect.The investigators have chosen the higher of these three values for our power calculation(an effect size of 0.24) which requires 10 surgeons per condition performing at least 1procedure during each experimental condition, for 80% power to detect a differencebetween the conditions, at an alpha of 0.05.The investigators aim to collect at least 10% additional data per surgeon to mitigateagainst factors which can affect data collected as previously noted in the previoussimilar study the investigators conducted in surgeons, for example procedures beingconverted to open surgery or missing data points due to equipment errors.4.5 Participant/Sample Recruitment Surgeons: The investigators will screen between 10 ‐15 surgeons, aiming to recruit at least 10, who have completed their surgical trainingand currently consultant grade surgeons in the National Health Service (NHS) from variousspecialties; Urology, Gynaecology, Hepato‐pancreatic and Colorectal Surgery, which arespecialties that perform procedures involving abdominal and pelvic organs, where thebenefit of RALS has mainly been demonstrated.This will be a counterbalanced design where surgeons will be subjected to all 3conditions; no interventions performed, simulated exercise ‐ performing pre‐surgery warmup tasks, and mental imagery ‐ performing pre‐surgery mental visualisation. All surgeonswill undergo the three conditions which will enable uniformity and facilitate meaningfulcomparisons between the study conditions.Any procedures with complications or significant difficulty will be excluded as thiscould serve to confound the findings of the study.Participant/Sample identification Prior informal information about the study will bedisseminated during surgical departmental meetings and the Blackburn Research InnovationDevelopment group in general surgery (BRIDGES) meetings. Email addresses of Surgeons willbe identified from the various workforce managers of the surgical departments andSurgeons will be contacted via their trust emails and will be provided with a briefintroduction to the study and the Participant information Sheet (PIS). Surgeons who meetthe inclusion criteria and perform operations using RALS and have expressed interest inparticipating in the study will then be selected and have a meeting arranged forconsenting onto the study.During this meeting a member of the research team will go through the PIS in details andanswer any queries raised and the EMG and EEG processes will be explained and how thesefit into the surgeon's operation. Surgeons who decide to take part will be consented tothe most current and up‐to‐date PIS and Informed consent form.Based on the surgeon's diary and theatre lists, a day will be chosen when they havesuitable operations (e.g., Bowel resection) to be performed via RALS and prior emailreminder will be sent to confirm any changes to their general health, or presence of anymusculoskeletal symptoms that may interfere with the study.Subject coding will be carried out with sequential codes at the point of surgeons beingrecruited.Participant Consent Process All surgeons participating in the study will be provided withresearch information packs describing the nature and goals of the research, and studyconsent form. This will also contain the contact details of members of the research teamwho will be available to clarify and answer any questions. Consent forms must becompleted, signed, and dated after the surgeon has received detailed information aboutthe study and made their decision. Consenting process will be carried out by any memberof the study group.As part of the consenting process, Surgeons will consent to verbally informing theirpatients that, they (the surgeons) are taking part in a research study and assure themthe study will not in way affect their surgery and no data is being collected from themas patients. Research team members will also inform patients about this, especially whensurgeons cannot facilitate due to clinical commitments or if the initial consent forsurgery has already occurred. For patients being consented on the day of surgery, theywill be informed about the study whilst being provided relevant information on theirstandard care in the day care unit by the surgeon or the research team.No patient data is required hence, a patient consent will not be required for the study.Consenting surgeons will have dates identified in their diaries when surgical proceduresrelevant to the study are selected. Surgeons are free to withdraw from the study withoutgiving reasons and without prejudice at any time during the study.Participant Withdrawal Criteria Any study participant may withdraw their participation atany time by contacting the CI or any members of the research. The surgeons will contactthe PI or any member of the research team, who will note in the participant's record thedate of the request together with the written notification of withdrawal of consent.Study InterventionsThe study involves each surgeon performing three surgical procedures under threedifferent conditions:Condition 1 ‐ Surgeons will perform the robotic procedure as they would normally dowithout any changes. EMG and EEG monitoring will be conducted by collecting data atpredefined POIs.Condition 2 ‐ Surgeons will perform a preloaded simulated task for 5 minutes on therobotic console that emulates fundamental skills required to perform robot‐assistedlaparoscopic surgery. They will then perform the surgery as they would normally do whileundergoing EMG and EEG monitoring, collecting data at the predefined POIs.Condition 3 ‐ Mental training scripts based on the different surgical procedures will bedeveloped using the Mackay nodal model of mental practice. Surgeons will perform 5minutes of guided mental visualization using these scripts after performing the initialtheatre briefing. They will then perform surgery as they would normally do whileundergoing EMG and EEG monitoring, collecting data at the predefined POIs.Overall, the study aims to investigate the impact of these three different conditions onthe surgeons' performance during the surgical procedures, as measured by the EMG and EEGdata collected at predefined POIs.
UR  -  https://www.cochranelibrary.com/central/doi/10.1002/central/CN-02569249/full
ER  -  


Record #96 of 342
Provider: John Wiley & Sons, Ltd.
Content: text/plain; charset="UTF-8"

TY  -  JOUR
AN  -  CN-01255924
AU  -  Ludyga, S
AU  -  Gronwald, T
AU  -  Hottenrott, K
TI  -  Effects of high vs. low cadence training on cyclists' brain cortical activity during exercise
JA  -  Journal of science and medicine in sport
PY  -  2016
VL  -  19
IS  -  4
SP  -  342‐347
C3  -  PUBMED 25912908
M3  -  Journal article
KW  -  Adaptation, Physiological
KW  -  Adult
KW  -  Anaerobic Threshold
KW  -  Athletic Performance [*physiology]
KW  -  Bicycling
KW  -  Brain [*physiology]
KW  -  Electroencephalography
KW  -  Exercise Test
KW  -  Exercise [*physiology]
KW  -  Female
KW  -  Humans
KW  -  Male
KW  -  Oxygen Consumption
KW  -  Physical Conditioning, Human [*methods]
KW  -  Physical Endurance
DO  -  10.1016/j.jsams.2015.04.003
AB  -  OBJECTIVES: As brain cortical activity depends on cadence, exercise at different pedaling frequencies could provide efficient stimuli for functional adaptations of the brain. Therefore, the purpose of the study was to investigate the effects of cadence‐specific training on brain cortical activity as well as endurance performance. DESIGN: Randomized, controlled experimental trial in a repeated measure design. METHODS: Male (n=24) and female (n=12) cyclists were randomly assigned to either a high cadence group (HCT), a low cadence group (LCT) or a control group (CON) for a 4 week intervention period. All groups performed 4h of basic endurance training per week. Additionally, HCT and LCT completed four cadence‐specific 60min sessions weekly. At baseline and after 4 weeks subjects performed an incremental test with spirometry as well as an interval session (constant load; varying cadences) with continuous recording of electroencephalographic (EEG) rhythms. RESULTS: In contrast to CON, HCT and LCT elicited similar improvements of maximal oxygen uptake and power at the individual anaerobic threshold. Additionally, there was a reduction of alpha‐, beta‐ and overall‐power spectral density in HCT, which was more pronounced at high cadences. Improvements of endurance performance were correlated with reductions of EEG spectral power at 90 and 120rpm. CONCLUSIONS: Whereas high and low cadence training elicit similar improvements in endurance performance, brain cortical activity is especially sensitive to high cadence training. Its reduction can be interpreted in the sense of the neural efficiency hypothesis and might as well influence the sensation of central fatigue positively.
UR  -  https://www.cochranelibrary.com/central/doi/10.1002/central/CN-01255924/full
ER  -  


Record #97 of 342
Provider: John Wiley & Sons, Ltd.
Content: text/plain; charset="UTF-8"

TY  -  JOUR
AN  -  CN-02668836
AU  -  Wang, S
AU  -  Nazarudin, MNB
TI  -  RESEARCH ON OVERCOMING SPORTS SLACK BY RELYING ON PARENT-CHILD SPORTS ACTIVITIES UNDER THE BACKGROUND OF SPORTS PSYCHOLOGY
JA  -  Psychiatria Danubina
PY  -  2022
VL  -  34
SP  -  S216‐S217
C3  -  EMBASE 643516250
M3  -  Journal article; Conference proceeding
KW  -  *parent
KW  -  *psychology
KW  -  *sport
KW  -  *sports psychology
KW  -  Adult
KW  -  Anxiety
KW  -  Athlete
KW  -  Attention
KW  -  Attitude
KW  -  Boredom
KW  -  Child
KW  -  Cognition
KW  -  Competition
KW  -  Conference abstract
KW  -  Conflict
KW  -  Education
KW  -  Emotion
KW  -  Endurance
KW  -  Excitement
KW  -  Feedback system
KW  -  Female
KW  -  Game
KW  -  High school
KW  -  High school student
KW  -  Human
KW  -  In‐law
KW  -  Law
KW  -  Laziness
KW  -  Male
KW  -  Mental health
KW  -  Mental performance
KW  -  Mood
KW  -  Neglect
KW  -  Participation
KW  -  Physical education
KW  -  Profile of Mood States
KW  -  Psychological counseling
KW  -  Role playing
KW  -  Teacher
KW  -  Teaching
KW  -  Test anxiety
AB  -  Background: As a branch of psychology, sports psychology mainly studies the psychological performance of sports participants and related sports laws, that is, the two‐way influence mechanism between sports activities and human psychological activities. In the current sports competition, paying attention to the psychological suggestion and psychological counseling of athletes has gradually become one of the important pre competition preparation activities. Giving full play to the role of sports psychology in sports activities or competition events can effectively exert varying degrees of intervention on participants according to their psychological state and emotional fluctuation. Positive psychological training and suggestion will strengthen the affirmation and confidence of sports participants in their physical quality and potential, produce positive self‐worth and emotional excitement, and then win the game. On the contrary, negative psychological training will reduce the psychological “potential energy” of participants, and then affect their physical quality and psychological state. It is difficult to participate in sports events with a full attitude. With the continuous advancement of the process of teaching reform, the overall health quality of students is gradually placed in an important position, and the focus of health quality education is to pay attention to the individual's mental health and its changes, followed by physical quality. The development and effect of sports are closely related to the changes of participants' psychological situation. At the same time, the emotional changes of participants will also have a certain impact on the sports results. The current academic pressure and test anxiety make high school students neglect to pay attention to sports activities, and the frequency of sports teaching has changed from once a week to once a fortnight or once a month. This kind of irregular sports activities will also make students inevitably have emotional states such as sports slack, and corresponding psychological problems such as anxiety, conflict and anxiety, which is not conducive to the improvement of their physical and psychological quality. Parent‐child sports activities refer to inviting students and their parents to participate in sports activities together to improve the enthusiasm and initiative of participants through this way of intimate contact. At the same time, this way of sports participation with clear role orientation can make participants change their views on the items of activities, and the sense of group honor will bring positive psychological hints to the psychological situation of participants. Therefore, the research explores the relationship between parent‐child sports activities and students' sports slack with the help of sports psychology, so as to alleviate their negative psychological problems in sports. Objective: In order to improve students' slack psychology and negative emotion in sports activities and help them improve their physical quality and mental health, this paper studies the relationship between parent‐child sports activities and students' slack psychology with the help of sports psychology. Subjects and methods: The research take 80 students in a senior high school as the research object. Firstly, the information of their sports psychology and emotional state is collected, and then the mood state of the research object is evaluated with the help of the profile of mood states (POMS). Method design: The research objects were randomly divided into group A and group B. both groups used the same sports activity training, and the training time was once a week. Group A improved the original sports teaching classroom based on the concept of parent‐child sports activities and sports physical education, so that it could participate in sports activity training in the way of parent‐child cooperation, while group B used the conventional sports teaching mode for sports activity training, and the training time was 4 weeks. After the experiment, collect the mood state and movement of the subjects before and after the experiment, and count the score data. Methods: With the help of Excel and SPSS22.0 statistical analysis tools to process and analyze data. Results: Parent‐child sports activities are sports activities completed by the joint participation and cooperation of parents and children, including collective activities and group activities. Teachers can guide parents and students to participate in sports interaction from the aspects of platform construction and improvement of measures, and carry out targeted intervention according to the psychological change law of participants in sports activities. The results show that parent‐child sports participation can greatly improve students' enthusiasm and initiative in participating in sports activities, improve their attention to sports results, reduce sports slack psychology and improve their mental health level. Table 1 shows the statistics of sports psychological scores of the research object after the experiment. Conclusions: Different ways of participating in sports activities will have a great impact and interference on the changes of individual sports psychology and emotion, and then produce different feedback mechanisms on their sports cognitive attitude. As a sports event, in addition to the physical function of the participants themselves, the psychological quality of athletes will have a great impact on their endurance and mental state, and then have an impact on people's performance in sports activities. With the help of sports psychology, improving the physical education classroom and grasping the combination degree of physical education teaching and psychological intervention can effectively improve the level of physical education teaching, so as to alleviate the boredom and laziness of students participating in physical education teaching and reduce the generation of negative psychological problems in sports. (Table Presented).
UR  -  https://www.cochranelibrary.com/central/doi/10.1002/central/CN-02668836/full
ER  -  


Record #98 of 342
Provider: John Wiley & Sons, Ltd.
Content: text/plain; charset="UTF-8"

TY  -  JOUR
AN  -  CN-02768800
AU  -  NCT06634862,
TI  -  Comparison of the Effects of Intermittent Pneumatic Compression, Graston Technique and Percussive Therapy
JA  -  https://clinicaltrials.gov/ct2/show/NCT06634862
PY  -  2024
C3  -  CTgov NCT06634862
M3  -  Trial registry record
KW  -  Fatigue
AB  -  a‐ Subject and Objective (the importance of the subject, why this subject is the problemand the objectives of the study will be written based on the literature with thenarration of the researcher):Studies on the intermittent pneumatic compression device, graston technique andpercussive therapy (massage weapons) have focused on investigating their use in athletehealth. During the literature review, it was realised that the use of these and otherauxiliary therapies and elements that increase the speed of recovery has not beeninvestigated for sedentary individuals. The necessity and benefits of regular exercisefor sedentary individuals as well as athletes in daily life have been proven by manystudies. It has become a common belief that exercise should be a part of the life ofevery adult individual, whether athlete or sedentary, in order to maintain a healthylife. Furthermore, enjoyment of exercise and perceived exercise intensity play animportant role in the adherence of sedentary individuals; moderate intensity exercise ismore likely to be enjoyable and adaptive for this population. Psychological factors suchas mood and self‐efficacy also influence exercise behaviours in sedentary individuals,with negative exercise‐related cognitions potentially moderating the exercise‐effectrelationship and affecting feelings of pleasure during and after exercise. However, oneof the biggest obstacles for sedentary individuals to form a sports habit is the fatigueand muscle pain they experience after exercise. These effects, which make it difficult tocontinue daily life the next day, distract the person from the habit of exercisingregularly. Furthermore, the psychosocial benefits of incorporating regular exercise intothe daily life flow are well documented and emphasise the wider positive impact ofexercise beyond physical health.Intermittent Pneumatic Compression (IPC) is a mechanical method used to apply compressionto limbs and has a number of therapeutic uses. The device consists of a pair ofinflatable sleeves wrapped around the leg and an electric pneumatic pump that inflatesthe sleeves with air, compressing deep veins and displacing blood proximally. The workingprinciple of IPC is based on passively increasing blood flow by applying externalpressure to the extremity, but the exact physiological mechanisms are only partiallyunderstood. However, despite its widely recognised use and positive effects oncirculatory conditions, the literature on the use of IPC in musculoskeletal treatment islimited. The available evidence has been investigated in several studies, including theefficacy of IPC, its effect on vasodilatory effects in distal skeletal muscle and itseffect on serum indices of muscle function, pain and muscle damage. Studies have alsoreported improvements in exercise duration as well as fatigue when using pneumaticcompression during rest after warm‐up exercises. IPC devices are particularly popularamong endurance athletes because they have the potential to reduce exercise‐inducedmuscle damage. Research on IPC has shown that the devices increase muscle blood flowduring exercise and increase blood flow during post‐exercise recovery. More research isneeded on the effects of IPC in musculoskeletal treatment, especially on exercise‐inducedmuscle damage and pain. In conclusion, IPC devices have shown promising results invarious therapeutic applications, especially in athlete rehabilitation and post‐exerciserecovery. Furthermore, all of this information demonstrates the great potential of thesedevices for health and sports applications.The Graston Technique (GT) is a form of instrument‐assisted soft tissue mobilisation thatuses stainless steel instruments to perform manual therapy on soft tissues. It is widelyused by clinicians to treat various soft tissue disorders. Research has reported that iteffectively promotes collagen synthesis and inhibition of adhesion of treated tissues.Furthermore, the graston technique has been used to manage pain and range of motionlimitations caused by scar tissue and musculoskeletal injuries. Overall, the grastontechnique has been studied in a variety of contexts and has demonstrated potentialeffects on range of motion, pain relief and musculoskeletal conditions. Some studiesreported direct effects on specific outcomes, while others emphasised its potential whencombined with other therapeutic interventions. These findings contribute to theunderstanding of the graston technique as a modality for soft tissue mobilisation andmusculoskeletal disorders in the field of physiotherapy and rehabilitation, particularlyhighlighting its potential to manage muscle pain and promote recovery. In conclusion, thegraston technique is a widely used form of instrument‐assisted soft tissue mobilisationwith reported efficacy in the management of various musculoskeletal disorders.Percussive therapy has gained popularity in recent years as a potential intervention toalleviate post‐exercise muscle pain and fatigue. This therapy involves the use of amechanical system to provide percussive massage and its effectiveness in promotingrecovery and reducing muscle soreness has been a topic of interest in the field of sportsmedicine and rehabilitation. Several studies have investigated the acute effects ofpercussive therapy on muscle recovery and pain, aiming to understand its potentialbenefits for athletes and individuals engaged in physical activities. Furthermore, theuse of percussive therapy with resistance training has been shown to have acute effectson movement velocity, suggesting the potential to influence exercise performance andrecovery. These findings contribute to the understanding of how percussive therapy caninfluence muscle function and recovery processes. In the context of pain management,exercise therapy has been advocated as an effective treatment for chronic low back pain,suggesting the potential for therapeutic interventions, including percussive therapy, toaddress musculoskeletal pain and discomfort. Although the acute effects of percussivetherapy on muscle recovery have been the focus of research, the underlying mechanisms andlong‐term effects of this therapy need to be further investigated. Understanding theimpact of percussive therapy on muscle regeneration, inflammation and tissue repairprocesses may provide valuable insights into its potential to enhance recovery and reducemuscle fatigue. In conclusion, research on massage gun or percussive therapy demonstratesits potential as a valuable intervention to address post‐exercise muscle pain andfatigue. Further investigation of the underlying mechanisms, long‐term effects andcomparative effectiveness of percussive therapy may provide valuable insights into itsrole in promoting muscle recovery and enhancing exercise performance.Considering all these, it is necessary to compare these modalities among each other andto investigate their contribution to the health of sedentary individuals as well asathletes. Although there are studies in the literature on the comparison of thesemodalities with classical physiotherapy and rehabilitation modalities, there is nocomparative study on their contribution to the recovery process. In addition to itscontribution to the literature, this study is thought to be useful for physiotherapistswho use these and similar modalities in the clinical environment.The main aim of this study was to investigate the effects of these therapeutic treatmentmodalities on post‐exercise muscle pain, muscle tone and fatigue. Post‐exercise recoveryis a very popular topic in recent times, especially for athletes. Many different methodsare used for this purpose in the clinical environment. In this study, the effectivenessof these modalities on recovery and their superiority over each other will beinvestigated.H0 Hypothesis: Intermittent pneumatic compression, graston technique and percussivetherapy have no effect on muscle pain, muscle tone and balance after quadriceps fatigueprotocol.H1 Hypothesis: Intermittent pneumatic compression device application is more effectivethan graston technique and percussive therapy on muscle pain, muscle tone and balanceafter quadriceps fatigue protocol.H2 Hypothesis: Graston technique application is more effective than intermittentpneumatic compression device and percussive therapy on muscle pain, muscle tone andbalance after quadriceps fatigue protocol.H3 Hypothesis: Percussive therapy is more effective than intermittent pneumaticcompression device and graston technique on muscle pain, muscle tone and balance afterquadriceps fatigue protocol.
UR  -  https://www.cochranelibrary.com/central/doi/10.1002/central/CN-02768800/full
ER  -  


Record #99 of 342
Provider: John Wiley & Sons, Ltd.
Content: text/plain; charset="UTF-8"

TY  -  JOUR
AN  -  CN-02725445
AU  -  BenSalem, S
AU  -  Salem, A
AU  -  Boukhris, O
AU  -  Taheri, M
AU  -  Ammar, A
AU  -  Souissi, N
AU  -  Glenn, JM
AU  -  Trabelsi, K
AU  -  Chtourou, H
TI  -  Acute ingestion of acetaminophen improves cognitive and repeated high intensity short-term maximal performance in well-trained female athletes: a randomized placebo-controlled trial
JA  -  European journal of applied physiology
PY  -  2024
VL  -  124
IS  -  11
SP  -  3387‐3398
C3  -  PUBMED 38951182,EMBASE 644672552
M3  -  Journal article
KW  -  *Acetaminophen [administration & dosage, pharmacology]
KW  -  *Athletic Performance [physiology]
KW  -  *athlete
KW  -  *attention
KW  -  *cognition
KW  -  *fatigue
KW  -  *ingestion
KW  -  *mood
KW  -  Adult
KW  -  Affect [drug effects]
KW  -  Analgesics, Non‐Narcotic [administration & dosage, pharmacology]
KW  -  Article
KW  -  Athletes
KW  -  Athletic performance
KW  -  Body mass
KW  -  Cognition [drug effects]
KW  -  Controlled study
KW  -  Crossover procedure
KW  -  Cross‐Over Studies
KW  -  Double blind procedure
KW  -  Double‐Blind Method
KW  -  Exercise
KW  -  Female
KW  -  Human
KW  -  Human experiment
KW  -  Humans
KW  -  Muscle soreness
KW  -  Myalgia [drug therapy]
KW  -  Normal human
KW  -  Pain
KW  -  Physical Exertion [drug effects, physiology]
KW  -  Physical performance
KW  -  Profile of Mood States
KW  -  Randomized controlled trial
KW  -  Running
KW  -  Young Adult
DO  -  10.1007/s00421-024-05534-y
AB  -  This study examined the effect of acute acetaminophen (ACTP) ingestion on physical performance during the 5 m shuttle run test (5mSRT), attention, mood states, and the perception of perceived exertion (RPE), pain (PP), recovery (PRS), and delayed onset of muscle soreness (DOMS) in well‐trained female athletes. In a randomized, placebo‐controlled, double‐blind, crossover trial, fifteen well‐trained female athletes (age 21 ± 2 years, height 165 ± 6 cm, body mass 62 ± 5 kg) swallowed either 1.5 g of ACTP or 1.5 g of placebo. The profile of mood states (POMS) and digit cancellation (DCT) were assessed 45 min postingestion, and 5mSRT was performed 60 min postingestion. The RPE and PP were determined immediately after each 30‐s repetition of the 5mSRT, and the PRS and DOMS were recorded at 5 min and 24 h post‐5mSRT. For the 5mSRT, ACTP ingestion improved the greatest distance (+ 10.88%, p < 0.001), total distance (+ 11.33%, p = 0.0007) and fatigue index (+ 21.43%, p = 0.0003) compared to PLA. Likewise, the DCT score was better on the ACTP (p = 0.0007) than on the PLA. RPE, PP, PRS, and DOMS scores were improved after ACTP ingestion (p < 0.01 for all comparisons) compared to PLA. POMS scores were enhanced with ACTP ingestion compared to PLA (p < 0.01). In conclusion, this study indicates that acute acetaminophen ingestion can improve repeated high intensity short‐term maximal performance, attention, mood states, and perceptions of exertion, pain, recovery, and muscle soreness in well‐trained female athletes, suggesting potential benefits for their overall athletic performance and mood state.
UR  -  https://www.cochranelibrary.com/central/doi/10.1002/central/CN-02725445/full
ER  -  


Record #100 of 342
Provider: John Wiley & Sons, Ltd.
Content: text/plain; charset="UTF-8"

TY  -  JOUR
AN  -  CN-02817723
AU  -  DRKS00036211,
TI  -  Effects of an eight-week prevention course on physical activity and cognitive performance in esports athletes
JA  -  https://trialsearch.who.int/Trial2.aspx?TrialID=DRKS00036211
PY  -  2025
C3  -  ICTRP DRKS00036211
M3  -  Trial registry record
AB  -  INTERVENTION: Group 1: Supervised full‐body strength endurance training 1x/week for 60 minutes in a group setting for 8 weeks. In addition, content should be repeated independently at home 1x/week. Group 2: Waiting control group, which will be offered the program at the end of the 8 weeks. CONDITION: Healthy amateur athletes without acute/chronic disorders PRIMARY OUTCOME: ‐ Cognitive fatigue and resilience: Cognitive Demand Battery (Kennedy et al., 2008):; ‐ Cognitive control and inhibition: Stroop Task (Stroop, 1935); ‐ Reaction times: Simple Reaction Task (Bliss, 1893); ‐ Memory performance: Dot Memory Task (Sliwinski et al., 2018); ‐ Measurement of subjective & objective physical activity (questionnaire: EHIS‐PAQ; accelerometer: Axivity ‐ AX3); ; Measurement points: ; ‐ Tpre (5‐7 days before start of the intervention): Hand over accelerometer, familiarization with cognitive testing; ‐ T0 (baseline): Data collection before the start of the exercise course (questionnaires & cognitive tests); ‐ T1 (interim): data collection after 4 weeks; ‐ T2 (final): Data collection after 8 weeks SECONDARY OUTCOME: ‐ Sitting times (Sedentary Behavior Questionnaire) ; ‐ Well‐being (WHO‐5) ; ‐ Health‐related quality of life (SF12) INCLUSION CRITERIA: ‐ Healthy ‐ Competitive video game min. 5h/week ‐ Video game genres: FPS, MOBA, sports games (FIFA), Battle Royal (Fortnite) ‐ In‐game rank 31 ‐ 99 %
UR  -  https://www.cochranelibrary.com/central/doi/10.1002/central/CN-02817723/full
ER  -  


Record #101 of 342
Provider: John Wiley & Sons, Ltd.
Content: text/plain; charset="UTF-8"

TY  -  JOUR
AN  -  CN-02799641
AU  -  Ben-Ari, A
AU  -  Silverman, Y
AU  -  Obolski, U
AU  -  Halperin, I
TI  -  On Your Mark, Get Set, Choose! A Randomized Cross-Over Study Comparing Fixed and Self-Selected Rest Periods in Interval Running Among Professional Female Soccer Players
JA  -  Sports medicine - open
PY  -  2025
VL  -  11
IS  -  1
SP  -  2
C3  -  PUBMED 39806263
M3  -  Journal article
DO  -  10.1186/s40798-024-00803-8
AB  -  BACKGROUND: Studies on rest durations during high‐intensity interval training (HIIT) often compare fixed and self‐selected (SS) rest allocation approaches. Frequently, the rest duration under SS conditions is unlimited, leading to inconsistent total rest durations compared to fixed rest conditions. To address this limitation, we recently compared fixed and SS rest conditions during cycling HIIT sessions, while keeping the total rest duration equivalent. However, our protocol required athletes to divide a long total rest duration (720 s) across nine intervals, which may have been overly cognitively demanding. The current study aimed to explore the effects of the SS approach with a simplified rest allocation task on performance, physiological, and psychological outcomes. METHODS: Following a familiarization session, 24 professional female soccer players completed two running HIIT sessions on a non‐motorized treadmill. Each session consisted of twelve 15 s intervals, divided into three blocks, with the goal of maximizing the distance covered. In both conditions, the between‐interval rest duration per block amounted to 270 s. In the fixed condition, the rest was uniformly allocated to 90 s between each interval, whereas in the SS condition, the athletes chose how to allocate the entirety of the 270 s of rest. We compared the following outcomes: distance, heart rate, perception of fatigue, effort, autonomy, enjoyment, boredom, and athletes' preferences. Outcomes were compared using aggregated measures via paired univariate tests, and across the intervals via mixed‐effects models. RESULTS: We observed comparable results in most outcomes with the exception of higher autonomy (1‐15 points) in the SS condition (mean difference = 2.1, 95%CI (0.9, 3.3) points) and a negligibly higher heart rate in the SS condition when comparing the observations across intervals (estimate = 2.5, 95%CI (0.9, 4.2) beats × min‐1). Additionally, participants chose to rest for longer durations as the block progressed. Finally, the majority of participants (65%) favored the SS condition. CONCLUSION: This study further solidifies that SS and fixed approaches with matched total rest durations result in similar performance, physiological, and psychological responses. This effect persists even when the total rest duration required to be allocated is relatively short. Therefore, coaches and trainees can choose either approach based on their preferences and training goals.
UR  -  https://www.cochranelibrary.com/central/doi/10.1002/central/CN-02799641/full
ER  -  


Record #102 of 342
Provider: John Wiley & Sons, Ltd.
Content: text/plain; charset="UTF-8"

TY  -  JOUR
AN  -  CN-02326449
AU  -  Wang, Y
AU  -  Tian, J
AU  -  Yang, Q
TI  -  On Mindfulness Training for Promoting Mental Toughness of Female College Students in Endurance Exercise
JA  -  Evidence-based complementary and alternative medicine
PY  -  2021
VL  -  2021
CC  -  Complementary Medicine
C3  -  EMBASE 2014506380
M3  -  Journal article
KW  -  *college student
KW  -  *endurance training
KW  -  *mindfulness
KW  -  Adult
KW  -  Article
KW  -  Body mass
KW  -  Comparative study
KW  -  Connor Davidson resilience scale
KW  -  Controlled study
KW  -  Exercise intensity
KW  -  Female
KW  -  Five facet mindfulness questionnaire
KW  -  Human
KW  -  Major clinical study
KW  -  Questionnaire
KW  -  Sampling
KW  -  Statistical significance
KW  -  Student t test
KW  -  Young adult
DO  -  10.1155/2021/5596111
AB  -  Objective. The aim of this study was to examine the promoting effects of mindfulness training on female college students' mental toughness in endurance exercise. Methods. A cluster sampling method was used to select 60 female college students as subjects. Based on the body mass index (BMI), stratified randomization was used to divide them into the mindfulness‐training group and the control group. Participants in mindfulness‐training group had an 8‐week mindfulness training, while participants in control group waited. Before and after training, Five Facet Mindfulness Questionnaire (FFMQ) and Connor‐Davidson Resilience Scale (CD‐RISC) were used for pretest and posttest, and paired t‐test and covariance analysis were performed on pretest and posttest between‐group data. Results. (1) Paired t‐test results showed the posttest scores (26.67 ± 3.56; 20.97 ± 3.66; 126.53 ± 8.59) of the three dimensions of description, nonresponse and FFMQ total score of the mindfulness‐training group were higher than the pretest scores (25.53 ± 3.74; 19.23 ± 3.59; 121.43 ± 6.78). Statistical significance was shown in their differences (t = ‐2.25; ‐2.70; ‐3.25, p<0.05). However, there was no statistical significance in the pretest and posttest of control group. The covariance analyses showed the posttest scores of the mindfulness‐training group in three dimensions of description, nonresponse, and FFMQ were higher than the posttest scores of the control group. Statistical significance was shown in their differences (F = 6.55; 6.08; 5.91; p<0.05). (2) Paired t‐test showed posttest scores (46.50 ± 5.93; 30.40 ± 3.75; 15.00 ± 2.34) were significantly higher than pretest scores (42.60 ± 7.68; 26.50 ± 4.32; 12.87 ± 2.51) in all dimensions of the mental toughness of the mindfulness‐training group. Statistical significance was shown in their differences (t = ‐3.135, ‐4.765, ‐4.922, p<0.01). However, there was no significant difference in the pretest and posttest scores in all dimensions of the mental toughness of the control group. The covariance analysis showed that the posttest scores of all dimensions of the mental toughness of the mindfulness‐training group were higher than those of the control group, and the differences were statistically significant (F = 11.133, 12.101, 16.053, all p<0.001). (3) Paired t‐test showed that the posttest score of the mindfulness‐training group on exercise intensity perception immediately after 800‐meter endurance run (5.67 ± 2.61) was lower than the pretest score (7.03 ± 1.24) and the difference was statistically significant (t = 4.18, p<0.001), while the difference was not statistically significant in the control group. The covariance analysis showed that the posttest score of the mindfulness‐training group on exercise intensity perception was lower than that of the control group, and the difference was statistically significant (F = 15.81, p<0.001). Conclusion. Mindfulness training improved the level of female college students' mindfulness and mental toughness in their endurance sports, while reducing the fatigue feeling of female college students in endurance sports.
UR  -  https://www.cochranelibrary.com/central/doi/10.1002/central/CN-02326449/full
ER  -  


Record #103 of 342
Provider: John Wiley & Sons, Ltd.
Content: text/plain; charset="UTF-8"

TY  -  JOUR
AN  -  CN-02933419
AU  -  Takahashi, S
AU  -  Kosugi, W
AU  -  Kagesawa, J
AU  -  Mizuno, S
AU  -  Matsui, T
TI  -  Sparkling Water Limits Cognitive Fatigue with Stable Pupil Diameter during Real-World Esports Training
JA  -  bioRxiv: the preprint server for biology
PY  -  2025
C3  -  EMBASE 2040930035
M3  -  Preprint
KW  -  *carbonated water
KW  -  *cognition
KW  -  *executive function
KW  -  *fatigue
KW  -  *inhibitory control
KW  -  *pupil diameter
KW  -  *training
KW  -  Adult
KW  -  Athlete
KW  -  Beverage
KW  -  Controlled study
KW  -  Crossover procedure
KW  -  Female
KW  -  Fluid intake
KW  -  Football
KW  -  Game
KW  -  Heart rate
KW  -  Human
KW  -  Human experiment
KW  -  Male
KW  -  Motivation
KW  -  Normal human
KW  -  Preprint
KW  -  Pupil
KW  -  Saliva
KW  -  Water
DO  -  10.1101/2025.09.21.677562
AB  -  Prolonged esports play induces cognitive fatigue with reduced executive function and pupil constriction as a neurobiomarker of prefrontal activity across expertise levels. Since this pupil‐linked cognitive fatigue is mitigated by sparkling water intake in casual players, we hypothesized that sparkling water prevents cognitive fatigue and sustains esports performance in esports athletes under real training conditions that reflect competitive practice. To test this hypothesis, nineteen hardcore esports players participated in a randomized crossover trial. Each completed two 3‐hour sessions of head‐to‐head virtual football matches while consuming either sparkling water or plain water. Subjective fatigue, enjoyment, and executive function (flanker task) were assessed, and pupil diameter, heart rate, and salivary cortisol were continuously monitored. In‐game performance was also recorded. Accuracy declined and pupil constriction progressed under the plain water condition, whereas executive accuracy was preserved and pupil diameter was maintained over the three‐hour session in the sparkling water condition. Subjective ratings of fatigue and enjoyment increased similarly in both conditions. Heart rate, including both mean and peak values, and salivary cortisol concentrations showed no significant differences between conditions. In terms of in‐game performance, goals, passes, and interceptions did not differ between conditions, whereas the number of fouls was lower and the number of shots was higher in the sparkling water condition. These findings demonstrate that sparkling water mitigates cognitive fatigue and sustains esports performance in esports athletes under real training conditions. As a caffeine‐ and sugar‐free beverage, sparkling water may serve as a practical, low‐risk intervention for managing cognitive fatigue and supporting daily practice in modern esports settings.
UR  -  https://www.cochranelibrary.com/central/doi/10.1002/central/CN-02933419/full
ER  -  


Record #104 of 342
Provider: John Wiley & Sons, Ltd.
Content: text/plain; charset="UTF-8"

TY  -  JOUR
AN  -  CN-01988510
AU  -  Kern, F
AU  -  Ludwig, N
AU  -  Backes, C
AU  -  Maldener, E
AU  -  Fehlmann, T
AU  -  Suleymanov, A
AU  -  Meese, E
AU  -  Hecksteden, A
AU  -  Keller, A
AU  -  Meyer, T
TI  -  Systematic Assessment of Blood-Borne MicroRNAs Highlights Molecular Profiles of Endurance Sport and Carbohydrate Uptake
JA  -  Cells
PY  -  2019
VL  -  8
IS  -  9
C3  -  PUBMED 31500139,EMBASE 629268275
M3  -  Journal article
KW  -  *DNA microarray
KW  -  *endurance sport
KW  -  *homeostasis
KW  -  *nutrition
KW  -  Adult
KW  -  Aerobic capacity
KW  -  Aging
KW  -  Article
KW  -  Biomarkers [metabolism]
KW  -  Carbohydrate Metabolism [genetics]
KW  -  Carbohydrates [genetics]
KW  -  Case study
KW  -  Circulating MicroRNA
KW  -  Cross‐Over Studies
KW  -  Diabetes mellitus
KW  -  Drug combination
KW  -  Drug therapy
KW  -  Endurance training
KW  -  Exercise [*physiology]
KW  -  Female
KW  -  Gene expression profiling
KW  -  Genetic marker
KW  -  Genetic transcription
KW  -  Genomics
KW  -  Healthy Volunteers
KW  -  Human
KW  -  Humans
KW  -  Major clinical study
KW  -  Male
KW  -  MicroRNAs [analysis, blood, *genetics]
KW  -  Muscle, Skeletal [metabolism]
KW  -  Obesity
KW  -  Oxygen Consumption [*genetics]
KW  -  Oxygen [metabolism]
KW  -  Phenotype
KW  -  Physical Endurance [physiology]
KW  -  Protein function
KW  -  Randomized controlled trial
KW  -  Running
KW  -  Running [physiology]
KW  -  Validation study
DO  -  10.3390/cells8091045
[truncated: 1,419,987 more chars]
