# Supplementary material for: Effects of brain endurance training on physical and cognitive performance in athletes and physically active individuals: a systematic review
Source: Front Psychol. 2026 Jun 1;17:1828644. doi: 10.3389/fpsyg.2026.1828644 (PMC13265369; doi:10.3389/fpsyg.2026.1828644)
Supplement: Supplementary file 2 [file Data_Sheet_2.ZIP › Supplementary File 3/Original database search histories/Cochrance/cochrance342search.txt]

Search Name:	brain endurance training
Last Saved:	15/01/2026 23:10:21
Comment:
ID	Search
#1	(brain endurance training):ti,ab,kw OR (cognitive endurance training):ti,ab,kw OR (mental endurance training):ti,ab,kw OR (cognitive fatigue training):ti,ab,kw OR (mental fatigue training):ti,ab,kw (Word variations have been searched)
#2	brain endurance training
#3	#1OR#2
#4	MeSH descriptor: [Athletic Performance] explode all trees
#5	(athletic performance):ti,ab,kw OR (sport performance):ti,ab,kw OR (physical performance):ti,ab,kw OR (technical performance):ti,ab,kw OR (decision making):ti,ab,kw (Word variations have been searched)
#6	#4OR#5
#7	MeSH descriptor: [Athletes] explode all trees
#8	(Athletes):ti,ab,kw OR (athlete):ti,ab,kw OR (sport):ti,ab,kw OR (player):ti,ab,kw OR (players):ti,ab,kw (Word variations have been searched)
#9	#7OR#8
#10	#3AND#6AND#9
