# Supplementary material for: Effects of brain endurance training on physical and cognitive performance in athletes and physically active individuals: a systematic review
Source: Front Psychol. 2026 Jun 1;17:1828644. doi: 10.3389/fpsyg.2026.1828644 (PMC13265369; doi:10.3389/fpsyg.2026.1828644)
Supplement: Supplementary file 2 [file Data_Sheet_2.ZIP › Supplementary File 3/Original database search histories/Scopus/scopus_export_Jan 16-2026_12.ris]

TY  - JOUR
AU  - Varesco, G.
AU  - Staiano, W.
AU  - Bracco, M.
AU  - Pageaux, B.
AU  - Soulas, L.
AU  - Goisbault, M.
AU  - Doron, J.
AU  - Jubeau, M.
TI  - Effects of 5-Week Brain Endurance Training on Fatigue and Performance in Elite Youth Epée Fencers
PY  - 2025
T2  - International Journal of Sports Physiology and Performance
VL  - 20
IS  - 7
SP  - 979
EP  - 985
DO  - 10.1123/ijspp.2024-0396
UR  - https://www.scopus.com/inward/record.uri?eid=2-s2.0-105008681691&doi=10.1123%2Fijspp.2024-0396&partnerID=40&md5=98292713d329b64ad49da36b8326d7a7
AB  - Purpose: To examine the effectiveness of 5 weeks of brain endurance training (BET) in reducing impairments in sustained attention, performance at a specific fencing test, and perceived fatigue after a cognitive fatiguing task in youth épée elite fencers during the preseason. Methods: Using a quasi-randomized controlled trial, 19 elite youth fencers (8 women, 18 [1] y) were divided into a BET (n = 11) or control (n = 8) group. Both groups trained for 5 sessions/wk during 5 weeks. The BET group completed the BET sessions before, during, or after fencing training, 3 or 4 times a week. The control group performed only fencing training. Before and after the 5 weeks, fencers performed a psychomotor vigilance test and fencing test before and after 40 minutes of a reverse Stroop task. Perceived fatigue was scored on a 10-cm visual analog scale. Results: After 5 weeks, perceived fatigue, reaction time, and number of lapses in the psychomotor vigilance test increased from before to after the reverse Stroop task only in the control group (P ≤ .011), with no pre-to-post difference for the BET group (P > .059). No differences were found in fencing-test performance (P > .07). Effort for the reverse Stroop task increased for both groups after the 5 weeks (P = .043). We observed an increase in perceived fatigue, reaction time, and number of lapses in the BET group before the fatiguing task (P ≤ .028). Conclusion: BET reduced the negative effects of a cognitive fatiguing task on sustained attention, without a clear improvement in performance on the fencing test, and represents a possible tool to mitigate fatigue in fencing. © 2025 Human Kinetics, Inc.
KW  - combat sport
KW  - mental fatigue
KW  - sport performance
KW  - Stroop task
KW  - young athletes
M3  - Article
DB  - Scopus
N1  - Export Date: 16 January 2026; Cited By: 1
ER  -

TY  - JOUR
AU  - Chmiel, J.
AU  - Buryta, R.
TI  - The Effect of Transcranial Direct Current Stimulation on Basketball Performance—A Scoping Review
PY  - 2025
T2  - Journal of Clinical Medicine
VL  - 14
IS  - 10
C7  - 3354
DO  - 10.3390/jcm14103354
UR  - https://www.scopus.com/inward/record.uri?eid=2-s2.0-105006720221&doi=10.3390%2Fjcm14103354&partnerID=40&md5=f312641bae7e27aa3f61f715e03bdbdc
AB  - Introduction: Basketball performance requires not only intermittent high-intensity movements—such as sprinting, jumping, and rapid directional changes—but also rapid decision-making under cognitive and psychological stress. Transcranial direct current stimulation (tDCS) has emerged as a potential modality to enhance both physical and mental performance due to its capacity to modulate cortical excitability and promote synaptic plasticity. Although the broader literature suggests that tDCS can benefit motor performance and endurance across various sports, its specific impact on basketball remains underexplored. Methods: This scoping review aimed to summarize current evidence on the effects of tDCS in basketball. A comprehensive literature search was conducted across databases including PubMed/Medline, Google Scholar, and Cochrane, identifying studies published between January 2008 and February 2025. Only clinical trials investigating tDCS interventions in basketball players were included. Eleven articles met the inclusion criteria and were synthesized narratively, with a focus on stimulation parameters (site, duration, intensity) and performance outcomes (shooting accuracy, dribbling, sprinting, decision-making, fatigue). Results: The reviewed studies indicated that tDCS—particularly when applied over the motor cortex—was associated with moderate improvements in shooting accuracy, dribbling time, repeated-sprint performance, and decision-making under fatigue. Some studies reported delayed rather than immediate benefits, suggesting that tDCS may prime neural networks for enhanced learning and retention. However, not all findings were consistent; certain interventions produced minimal or no significant effects, especially regarding subjective mental fatigue and cognitive workload. The variability in electrode placements and stimulation protocols highlights the need for methodological standardization. Conclusions: Current evidence partially supports the potential of tDCS to improve specific performance domains in basketball, particularly in skill acquisition, neuromuscular efficiency, and decision-making. Nevertheless, the findings are limited by small sample sizes, heterogeneous protocols, and a lack of long-term follow-up. Future research should prioritize larger, multisite studies with standardized tDCS parameters and ecologically valid outcome measures to confirm the efficacy and practical relevance of tDCS in competitive basketball settings. © 2025 by the authors.
KW  - basketball
KW  - neuromodulation
KW  - neurostimulation
KW  - non-invasive brain stimulation
KW  - sport
KW  - sport performance
KW  - tDCS
KW  - transcranial direct current stimulation
KW  - creatine phosphate
KW  - anxiety
KW  - athlete
KW  - athletic performance
KW  - autonomic nervous system
KW  - basketball
KW  - basketball player
KW  - brain cell
KW  - brain depth stimulation
KW  - Cochrane Library
KW  - cognition
KW  - cognitive defect
KW  - cognitive flexibility
KW  - cortical excitability
KW  - deceleration
KW  - decision making
KW  - decision making task
KW  - dorsolateral prefrontal cortex
KW  - electric potential
KW  - electroencephalogram
KW  - electroencephalography
KW  - emotion
KW  - emotional stress
KW  - endurance
KW  - evidence synthesis
KW  - eye tracking
KW  - fatigue
KW  - fatigue assessment
KW  - follow up
KW  - functional magnetic resonance imaging
KW  - heart rate
KW  - hippocampus theta rhythm
KW  - human
KW  - intrinsic motivation
KW  - jumping
KW  - lactate blood level
KW  - Medline
KW  - membrane steady potential
KW  - mental concentration
KW  - mental fatigue
KW  - mental performance
KW  - mental stress
KW  - motor cortex
KW  - motor performance
KW  - muscle strength
KW  - nerve cell network
KW  - nerve cell plasticity
KW  - nerve stimulation
KW  - neuroimaging
KW  - neuromodulation
KW  - neuromuscular system
KW  - neurophysiological recruitment
KW  - occipital cortex
KW  - physical performance
KW  - physiological stress
KW  - premotor cortex
KW  - primary motor cortex
KW  - reaction time
KW  - reference electrode
KW  - Review
KW  - risk assessment
KW  - scoping review
KW  - search engine
KW  - sports science
KW  - stimulation
KW  - Stroop test
KW  - transcranial direct current stimulation
KW  - velocity
KW  - visual analog scale
KW  - visual cortex
M3  - Review
DB  - Scopus
N1  - Export Date: 16 January 2026; Cited By: 0
ER  -

TY  - JOUR
AU  - Ding, C.
AU  - Soh, S.K.
AU  - Sun, H.
AU  - Roslan, S.
AU  - Cao, S.
AU  - Zhao, Y.
TI  - Does music counteract mental fatigue? A systematic review
PY  - 2025
T2  - PLOS ONE
VL  - 20
IS  - 1 JANUARY
C7  - e0316252
DO  - 10.1371/journal.pone.0316252
UR  - https://www.scopus.com/inward/record.uri?eid=2-s2.0-85214116775&doi=10.1371%2Fjournal.pone.0316252&partnerID=40&md5=f6a8e0acb54058c1606fc8ed916737f1
AB  - Introduction Mental fatigue, a psychobiological state induced by prolonged and sustained cognitive tasks, impairs both cognitive and physical performance. Several studies have investigated strategies to counteract mental fatigue. However, potential health risks and contextual restrictions often limit these strategies, which hinder their practical application. Due to its noninvasive and portable nature, music has been proposed as a promising strategy to counteract mental fatigue. However, the effects of music on performance decrements vary with different music styles. Synthesizing studies that systematically report music style and its impact on counteracting performance decrements is crucial for theoretical and practical applications. Objectives This review aims to provide a comprehensive systematic analysis of different music styles in counteracting mental fatigue and their effects on performance decrements induced by mental fatigue. Additionally, the mechanisms by which music counteracts mental fatigue will be discussed. Methods A comprehensive search was conducted across five databases—Web of Science, PubMed, SCOPUS, SPORTDiscus via EBSCOhost, and the Psychological and Behavioral Sciences Collection via EBSCOhost—up to November 18, 2023. The selected studies focused solely on music interventions, with outcomes including subjective feelings of mental fatigue, physiological markers, and both cognitive and behavioral performance. Results Nine studies met the predetermined criteria for inclusion in this review. The types of music interventions that counteract mental fatigue include relaxing, exciting, and personal preference music, all of which were associated with decreased subjective feelings of mental fatigue and changes in objective physiological markers. Cognitive performance, particularly in inhibition and working memory tasks impaired by mental fatigue, was countered by both relaxing and exciting music. Exciting music was found to decrease reaction time more effectively than relaxing music in working memory tasks. The physiological marker of steady-state visually evoked potential-based brain-computer interface (SSVEP-BCI) amplitude increased, confirming that exciting music counteracts mental fatigue more effectively than relaxing music. Behavioral performance in tasks such as arm-pointing, the Yo-Yo intermittent test, and the 5 km time-trial, which were impaired by mental fatigue, were counteracted by personal preference music. Conclusion Relaxing music, exciting music, and personal preference music effectively counteract mental fatigue by reducing feelings of fatigue and mitigating performance decrements. Individuals engaged in mentally demanding tasks can effectively counteract concurrent or subsequent cognitive performance decrements by simultaneously listening to relaxing or exciting music without lyrics or by using music during recovery from mental fatigue. Exciting music is more effective than relaxing music in counteracting mental fatigue. Personal preference music is effective in counteracting behavioral performance decrements in motor control and endurance tasks. Mentally fatigued individuals could apply personal preference music to counteract subsequent motor control performance decrements or simultaneously listen to it to counteract endurance performance decrements. Future studies should specify and examine the effects of different music genres, tempos, and intensities in counteracting mental fatigue. Additionally, the role of music in counteracting mental fatigue in contexts such as work productivity, traffic accident risk, and sports requires further investigation, along with the underlying mechanisms. © 2025 Ding et al. This is an open access article distributed under the terms of the Creative Commons Attribution License, which permits unrestricted use, distribution, and reproduction in any medium, provided the original author and source are credited.
KW  - Article
KW  - behavior assessment
KW  - cognition
KW  - electroencephalography
KW  - executive function
KW  - human
KW  - mental fatigue
KW  - mental performance
KW  - meta analysis (topic)
KW  - motor control
KW  - music
KW  - neuropsychological assessment
KW  - outcome assessment
KW  - physical performance
KW  - randomized controlled trial (topic)
KW  - risk assessment
KW  - sport
KW  - systematic review
KW  - task performance
KW  - traffic accident
KW  - working memory
KW  - music therapy
KW  - physiology
KW  - prevention and control
KW  - procedures
KW  - psychology
KW  - Cognition
KW  - Humans
KW  - Mental Fatigue
KW  - Music
KW  - Music Therapy
M3  - Article
DB  - Scopus
N1  - Export Date: 16 January 2026; Cited By: 6
ER  -

TY  - JOUR
AU  - Staiano, W.
AU  - Díaz-García, J.
AU  - García-Calvo, T.
AU  - Ring, C.
TI  - Brain endurance training improves soccer-specific technical skills and cognitive performance in fatigued professional soccer players
PY  - 2025
T2  - Journal of Science and Medicine in Sport
VL  - 28
IS  - 1
SP  - 69
EP  - 76
DO  - 10.1016/j.jsams.2024.08.203
UR  - https://www.scopus.com/inward/record.uri?eid=2-s2.0-85202971752&doi=10.1016%2Fj.jsams.2024.08.203&partnerID=40&md5=faffadc2cceb7f6b3dd275ba06a701b1
AB  - Objectives: Brain Endurance Training (BET) — the addition of mentally fatiguing cognitive tasks to standard physical training — could improve performance in soccer. We tested whether BET, with cognitive tasks intermixed with physical training activities, improved players' cognitive and soccer-specific technical performance compared to physical training alone when fresh and fatigued. Design: The study employed a pre/training/midtest/training/posttest design. Methods: 31 professional male soccer players were randomly assigned to BET or control groups and completed 18 physical training sessions over 6 weeks. In between the physical training activities, the BET group completed demanding cognitive tasks, whereas the control group rested. Players completed the Loughborough soccer passing (LSPT) and shooting test (LSST) before and after completing a 30-min Stroop task. A brief psychomotor vigilance test (PVT-B), a visual analog rating of mental fatigue (MF-VAS), and rating of perceived exertion (RPE) were measured during testing and training. Results: During testing, the 30-min Stroop task elicited a state of MF, confirmed by higher subjective ratings (P < .01). Compared to pre-testing, at mid- and post-testing, the BET group improved passing (all P < .01), shooting (all P < .01), and PVT-B performance (all P < .01) when tested after (fatigued) but not before (fresh) the Stroop task, whereas the control group did not change performance either way. During training the BET group reported higher MF (P < .01) and exhibited slower PVT-B responses (P < .01) compared to control. Conclusions: Intermixed BET was more effective than physical training alone at improving cognitive and soccer-specific technical performance of professional soccer players when fatigued. © 2024 The Authors
KW  - Cognitive training
KW  - Elite athletes
KW  - Mental fatigue
KW  - Neuro-performance
KW  - Sport performance
KW  - Team sport
KW  - adult
KW  - Article
KW  - athletic performance
KW  - cognition
KW  - cognitive rehabilitation
KW  - controlled study
KW  - effect size
KW  - elite athlete
KW  - endurance training
KW  - exercise
KW  - human
KW  - inhibitory control
KW  - male
KW  - mental fatigue
KW  - mental performance
KW  - psychomotor vigilance task
KW  - reaction time
KW  - soccer player
KW  - Stroop test
KW  - Student t test
KW  - task performance
KW  - team sport
KW  - training
KW  - brain
KW  - physiology
KW  - prevention and control
KW  - procedures
KW  - randomized controlled trial
KW  - soccer
KW  - young adult
KW  - Adult
KW  - Athletic Performance
KW  - Brain
KW  - Cognition
KW  - Endurance Training
KW  - Humans
KW  - Male
KW  - Mental Fatigue
KW  - Soccer
KW  - Young Adult
M3  - Article
DB  - Scopus
N1  - Export Date: 16 January 2026; Cited By: 7
ER  -

TY  - JOUR
AU  - Herman, C.
AU  - Sandri Heidner, G.
AU  - Wentz, L.M.
AU  - Shaver, A.A.
AU  - Murray, N.P.
TI  - Influence of modified starches on mental performance and physical activity following an exhaustive bout of exercise
PY  - 2024
T2  - Physiological Reports
VL  - 12
IS  - 3
C7  - e15927
DO  - 10.14814/phy2.15927
UR  - https://www.scopus.com/inward/record.uri?eid=2-s2.0-85184218144&doi=10.14814%2Fphy2.15927&partnerID=40&md5=258a05edd8a3b01ea1a2f1e2af4d5944
AB  - Slow-releasing carbohydrates may delay the effects of fatigue after exhaustive exercise. The purpose of this study was to observe the influence that hydrothermally modified starches (HMS) and traditional maltodextrin (MAL) supplements had on physical endurance and mental performance following exhaustive exercise. Male participants completed a VO<inf>2</inf> max and 2 days of cycling sessions using a Velotron ergometer. Cycling sessions were performed at 70% of the VO<inf>2</inf> max workload for 150 min. Supplements were consumed 30 min before cycling and during exercise at the 120-min mark (1 g CHO/kg body weight). Brain activity was measured using a Neuroscan 64-channel electroencephalogram cap. Go-no-go and N-back tasks were performed before and after cycling bouts. Blood glucose, lactate, ketones, and urine-specific gravity were measured before, during, and after cycling. VO<inf>2</inf> and rate of perceived exertion were recorded in 15-min intervals. Ketones increased significantly more for HMS than MAL from pre- to postcycling measurements (p < 0.05). Reaction times for go-no-go and N-back were faster for HMS postexercise. Event-related potential differences were present in both mental tasks following exhaustive exercise. HMS supplementation decreased the impact of cognitive and physical fatigue postexercise. © 2024 The Authors. Physiological Reports published by Wiley Periodicals LLC on behalf of The Physiological Society and the American Physiological Society.
KW  - EEG
KW  - hydrothermally modified starches
KW  - maltodextrin
KW  - maximal exericse
KW  - carbohydrate
KW  - glucose
KW  - hydrothermally modified starch
KW  - ketone
KW  - lactic acid
KW  - maltodextrin
KW  - starch
KW  - unclassified drug
KW  - adult
KW  - amplitude modulation
KW  - analysis of variance
KW  - Article
KW  - artifact subspace reconstruction
KW  - body weight
KW  - capnometry
KW  - carbohydrate intake
KW  - chemical composition
KW  - cycle testing
KW  - cycling
KW  - cycling bout
KW  - diet supplementation
KW  - electroencephalogram
KW  - event related spectral analysis
KW  - exercise
KW  - fatigue
KW  - female
KW  - gas exchange
KW  - Go No Go task
KW  - heart rate
KW  - high intensity exercise
KW  - human
KW  - human experiment
KW  - male
KW  - maximal oxygen uptake
KW  - mental performance
KW  - middle aged
KW  - n back task
KW  - normal human
KW  - peak oxygen consumption test
KW  - peak oxygen uptake
KW  - physical activity
KW  - questionnaire
KW  - rate of perceived exertion
KW  - reaction time
KW  - skinfold thickness
KW  - sports drink
KW  - urinalysis
KW  - urine specific gravity
KW  - working memory
KW  - workload
KW  - endurance
KW  - oxygen consumption
KW  - pharmacology
KW  - Bicycling
KW  - Dietary Carbohydrates
KW  - Exercise
KW  - Fatigue
KW  - Humans
KW  - Ketones
KW  - Lactic Acid
KW  - Male
KW  - Oxygen Consumption
KW  - Physical Endurance
KW  - Physical Exertion
KW  - Starch
M3  - Article
DB  - Scopus
N1  - Export Date: 16 January 2026; Cited By: 0
ER  -

TY  - JOUR
AU  - Díaz-García, J.
AU  - García-Calvo, T.
AU  - Manzano-Rodríguez, D.
AU  - López-Gajardo, M.Á.
AU  - Parraça, J.A.
AU  - Ring, C.
TI  - Brain endurance training improves shot speed and accuracy in grassroots padel players
PY  - 2023
T2  - Journal of Science and Medicine in Sport
VL  - 26
IS  - 7
SP  - 386
EP  - 393
DO  - 10.1016/j.jsams.2023.06.002
UR  - https://www.scopus.com/inward/record.uri?eid=2-s2.0-85165028451&doi=10.1016%2Fj.jsams.2023.06.002&partnerID=40&md5=20e1b73fb8ac554cf903d4736f437f51
AB  - Objectives: Evidence that mental fatigue impairs sport performance has created a demand for countermeasures. We examined the effects of brain endurance training, a form of fatigue-inoculation, on shot performance in grassroots padel players. Design: A pre-, mid- and post-test design, with participants randomized to brain endurance training (n = 30) or control (n = 31) groups. Methods: During testing, participants completed a Padel Stroke Performance Test, before and after a demanding 30-min cognitive task (Stroop). Training comprised 3 sessions/week for 6 weeks. In each training session, participants completed 10-min warm-up, 15-min technical drills, 15-min tactical drills, and 20-min simulated games. These physical activities were intermixed with short 4-min periods of Stroop (brain endurance training group) or rest (control group) totaling 20-min. Performance was measured by shot speed and accuracy of padel strokes. Mental fatigue indices were measured before and after the Stroop task using a visual analog scale rating, a psychomotor vigilance task, and a go/no-go task. Results: During testing, the 30-min Stroop task elicited a state of mental fatigue, confirmed by higher subjective ratings, slower responses during the psychomotor vigilance task, and slower saccade latencies during the go/no go task. Compared to pre-testing, in mid- and post-testing, the brain endurance training group hit progressively faster and more accurate padel shots after the Stroop task compared to controls. Conclusions: Brain endurance training enhanced skill-based psychomotor performance when fatigued compared to standard padel training. Brain endurance training is a countermeasure that promotes mental fatigue durability. © 2023 The Author(s)
KW  - Cognitive load
KW  - Fatigue inoculation
KW  - Psychomotor performance
KW  - Racket sport
KW  - accuracy
KW  - adult
KW  - alertness
KW  - Article
KW  - clinical article
KW  - cognitive load
KW  - controlled study
KW  - endurance training
KW  - female
KW  - Go No Go task
KW  - human
KW  - male
KW  - mental fatigue
KW  - physical activity
KW  - psychomotor performance
KW  - psychomotor vigilance task
KW  - pupil diameter
KW  - racquet sport
KW  - reaction time
KW  - saccadic eye movement
KW  - Stroop test
KW  - visual stimulation
KW  - warm up
KW  - athletic performance
KW  - brain
KW  - physiology
KW  - randomized controlled trial
KW  - Athletic Performance
KW  - Brain
KW  - Endurance Training
KW  - Humans
KW  - Mental Fatigue
KW  - Psychomotor Performance
M3  - Article
DB  - Scopus
N1  - Export Date: 16 January 2026; Cited By: 15
ER  -

TY  - JOUR
AU  - Staiano, W.
AU  - Marcora, S.
AU  - Romagnoli, M.
AU  - Kirk, U.
AU  - Ring, C.
TI  - Brain Endurance Training improves endurance and cognitive performance in road cyclists
PY  - 2023
T2  - Journal of Science and Medicine in Sport
VL  - 26
IS  - 7
SP  - 375
EP  - 385
DO  - 10.1016/j.jsams.2023.05.008
UR  - https://www.scopus.com/inward/record.uri?eid=2-s2.0-85161623602&doi=10.1016%2Fj.jsams.2023.05.008&partnerID=40&md5=39a4a6da11c5af30c96d3175f016795c
AB  - Objectives: To evaluate the effects of brain endurance training (BET) on endurance and cognitive performance in road cyclists. Design: Two independent randomized controlled pretest–posttest training studies. Methods: In both studies cyclists trained five times/week for six weeks and completed either cognitive response inhibition tasks (Post-BET group) or listened to neutral sounds (control group) after each training session. In Study-1, 26 cyclists performed a time to exhaustion (TTE) test at 80 % peak power output (PPO), followed by a 30-min Stroop task, and a TTE test at 65 % PPO. In Study-2, 24 cyclists performed a 5-min time trial, followed by a 30-min Stroop task, 60-min submaximal incremental test, and a 20-min . Heart rate, lactate, rating of perceived exertion (RPE), Stroop reaction time and accuracy were also measured. Results: During Study 1, Post-BET improved TTE at 80 % (p = 0.032) and 65 % PPO (p = 0.011) significantly more than control with lower RPE (all p < 0.043). In Study 2, 5-min TT performance did not differ between groups. During the 60-min submaximal incremental test, RPE was lower in the Post-BET group compared to the control group (p = 0.034) and 20-min TT performance improved significantly more in the Post-BET group than in the control group (all p < 0.031). No group differences were found in physiological measures. In both studies, Stroop reaction times improved significantly more in the Post-BET group than in the control group (all p < 0.033). Conclusions: These findings suggest that Post-BET may be used to improve the performance of road cyclists. © 2023 The Authors
KW  - Cognitive training
KW  - Elite athletes
KW  - Mental fatigue
KW  - Physical exercise
KW  - RPE
KW  - Sport performance
KW  - lactic acid
KW  - adult
KW  - Article
KW  - athletic performance
KW  - brain
KW  - cadence (gait)
KW  - cognition
KW  - controlled study
KW  - cyclist
KW  - demoralization
KW  - endurance training
KW  - environmental temperature
KW  - follow up
KW  - Go No Go task
KW  - heart rate
KW  - human
KW  - human experiment
KW  - humidity
KW  - lactate blood level
KW  - male
KW  - mental fatigue
KW  - mental performance
KW  - motivation
KW  - normal human
KW  - reaction time
KW  - Stroop test
KW  - valence (emotion)
KW  - cycling
KW  - endurance
KW  - oxygen consumption
KW  - physiology
KW  - Bicycling
KW  - Brain
KW  - Cognition
KW  - Endurance Training
KW  - Heart Rate
KW  - Humans
KW  - Lactic Acid
KW  - Oxygen Consumption
KW  - Physical Endurance
M3  - Article
DB  - Scopus
N1  - Export Date: 16 January 2026; Cited By: 24
ER  -

TY  - JOUR
AU  - Fortes, L.D.S.
AU  - Faro, H.
AU  - de Lima-Júnior, D.
AU  - Albuquerque, M.R.
AU  - Elisa Caputo Ferreira, M.E.C.
TI  - Non-invasive brain stimulation over the orbital prefrontal cortex maintains endurance performance in mentally fatigued swimmers
PY  - 2022
T2  - Physiology and Behavior
VL  - 250
C7  - 113783
DO  - 10.1016/j.physbeh.2022.113783
UR  - https://www.scopus.com/inward/record.uri?eid=2-s2.0-85126979926&doi=10.1016%2Fj.physbeh.2022.113783&partnerID=40&md5=ddf0aaa0f6db0a6a8e696678368a4820
AB  - Background:: Using anodal transcranial direct current stimulation (a-tDCS) on frontal brain areas might be a promising strategy to mitigates mental fatigue and maintain endurance performance swimmers. Objective:: The objective was to analyze the effect of a-tDCS over the orbital prefrontal cortex (oPFC) on endurance performance of mentally fatigued female amateur swimmer. Methods:: Nineteen female amateur swimmers participated in this study. In two experimental visits, the swimmers completed the 3-min all-out tethered swimming after performing a 30-min Stroop test with a-tDCS or placebo (Sham) stimulation over the left-oPFC. The brain stimulation conditions (i.e., a-tDCS and Sham) were performed in a double-blinded and counterbalanced order. Results:: It was found lower critical force, mean force, force minimum, fatigue index, and aerobic impulse for Sham than a-tDCS (p < 0.05). There was no main effect of condition for peak force (p > 0.05). Conclusion:: We concluded that a-tDCS applied over the left-oPFC in female amateur swimmers mentally fatigued maintained endurance performance. From a practical point of view, the use of a-tDCS should be considered to counteract harmful cognitive effects and maintain endurance performance during competitive race events. © 2022
KW  - Cognitive fatigue
KW  - Mental fatigue
KW  - Neuroscience
KW  - Swimming
KW  - Transcranial direct current stimulation
KW  - placebo
KW  - adult
KW  - Article
KW  - athletic performance
KW  - brain depth stimulation
KW  - computer model
KW  - controlled study
KW  - electric current
KW  - electroencephalogram
KW  - endurance
KW  - fatigue index
KW  - female
KW  - force
KW  - frontal cortex
KW  - human
KW  - human experiment
KW  - mental fatigue
KW  - neuroscience
KW  - orbital prefrontal cortex
KW  - prefrontal cortex
KW  - primary motor cortex
KW  - reaction time
KW  - Stroop test
KW  - swimming
KW  - transcranial direct current stimulation
KW  - athlete
KW  - physiology
KW  - Athletes
KW  - Female
KW  - Humans
KW  - Prefrontal Cortex
KW  - Swimming
KW  - Transcranial Direct Current Stimulation
M3  - Article
DB  - Scopus
N1  - Export Date: 16 January 2026; Cited By: 22
ER  -

TY  - JOUR
AU  - Jopowicz, A.
AU  - Wiśniowska, J.
AU  - Tarnacka, B.
TI  - Cognitive and Physical Intervention in Metals’ Dysfunction and Neurodegeneration
PY  - 2022
T2  - Brain Sciences
VL  - 12
IS  - 3
C7  - 345
DO  - 10.3390/brainsci12030345
UR  - https://www.scopus.com/inward/record.uri?eid=2-s2.0-85126567887&doi=10.3390%2Fbrainsci12030345&partnerID=40&md5=e33feb7c53d421d81869c3335a5d6566
AB  - Metals—especially iron, copper and manganese—are important elements of brain functions and development. Metal-dysregulation homeostasis is associated with brain-structure damage to the motor, cognitive and emotional systems, and leads to neurodegenerative processes. There is more and more evidence that specialized cognitive and motor exercises can enhance brain function and attenuate neurodegeneration in mechanisms, such as improving neuroplasticity by altering the synaptic structure and function in many brain regions. Psychological and physical methods of rehabilitation are now becoming increasingly important, as pharmacological treatments for movement, cognitive and emotional symptoms are limited. The present study describes physical and cognitive rehabilitation methods of patients associated with metal-induced neurotoxicity such as Alzheimer’s disease, Parkinson’s disease, amyotrophic lateral sclerosis, Huntington’s disease and Wilson’s dis-ease. In our review, we describe physical (e.g., virtual-reality environments, robotic-assists training) and psychological (cognitive training, cognitive stimulation, neuropsychological rehabilitation and cognitive-behavioral and mindfulness-based therapies) methods, significantly improving the quality of life and independence of patients associated with storage diseases. Storage diseases are a diverse group of hereditary metabolic defects characterized by the abnormal cumulation of storage material in cells. This topic is being addressed due to the fact that rehabilitation plays a vital role in the treatment of neurodegenerative diseases. Unfortunately so far there are no specific guidelines concerning physiotherapy in neurodegenerative disorders, especially in regards to duration of exercise, type of exercise and intensity, as well as frequency of exercise. This is in part due to the variety of symptoms of these diseases and the various levels of disease progression. This further proves the need for more research to be carried out on the role of exercise in neurodegenerative disorder treatment. © 2022 by the authors. Licensee MDPI, Basel, Switzerland.
KW  - Cognitive rehabilitation
KW  - Metals
KW  - Neurodegeneration
KW  - Neurodegenerative disorders
KW  - Physical rehabilitation
KW  - ceruloplasmin
KW  - copper
KW  - dopamine receptor stimulating agent
KW  - iron
KW  - levodopa
KW  - aerobic exercise
KW  - akathisia
KW  - Alzheimer disease
KW  - amyotrophic lateral sclerosis
KW  - anxiety
KW  - apathy
KW  - aphasia
KW  - apraxia
KW  - aquatic exercise
KW  - ataxia
KW  - athlete
KW  - auditory stimulation
KW  - autism
KW  - Berg Balance Scale
KW  - body mass
KW  - bradykinesia
KW  - brain depth stimulation
KW  - brain function
KW  - caregiver
KW  - cerebellar ataxia
KW  - chorea
KW  - clinical decision making
KW  - cognition
KW  - cognitive defect
KW  - cognitive rehabilitation
KW  - cognitive therapy
KW  - concussion
KW  - coping behavior
KW  - daily life activity
KW  - degenerative disease
KW  - dementia
KW  - depression
KW  - depth perception
KW  - disease exacerbation
KW  - dysarthria
KW  - dyskinesia
KW  - dysphagia
KW  - dyspnea
KW  - dystonia
KW  - electroencephalogram
KW  - electromyography
KW  - electrostimulation
KW  - emotional stability
KW  - endurance training
KW  - episodic memory
KW  - exercise intensity
KW  - fatigue
KW  - fitness
KW  - football player
KW  - forced vital capacity
KW  - frontotemporal dementia
KW  - gait
KW  - genetic screening
KW  - hand function
KW  - hepatic encephalopathy
KW  - homeostasis
KW  - human
KW  - Huntington chorea
KW  - hypersalivation
KW  - hypersexuality
KW  - hyposmia
KW  - hypotension
KW  - inborn error of metabolism
KW  - insomnia
KW  - kinematics
KW  - knee function
KW  - language disability
KW  - life expectancy
KW  - lung function
KW  - mental concentration
KW  - mental disease
KW  - mental stress
KW  - mindfulness
KW  - Mini Mental State Examination
KW  - motor dysfunction
KW  - motor performance
KW  - muscle growth
KW  - muscle mass
KW  - muscle rigidity
KW  - muscle strength
KW  - muscle training
KW  - music therapy
KW  - nerve cell plasticity
KW  - nerve degeneration
KW  - neuromuscular electrical stimulation
KW  - neuropsychological test
KW  - neurotoxicity
KW  - noninvasive ventilation
KW  - nuclear magnetic resonance imaging
KW  - orthostatic hypotension
KW  - Parkinson disease
KW  - parkinsonism
KW  - patient safety
KW  - phonetics
KW  - physical activity
KW  - physical capacity
KW  - physical performance
KW  - physiotherapy
KW  - pilates
KW  - practice guideline
KW  - prevalence
KW  - protein intake
KW  - psychotherapy
KW  - pyramidal tract
KW  - quality of life
KW  - questionnaire
KW  - range of motion
KW  - repetitive transcranial magnetic stimulation
KW  - resistance training
KW  - respiratory failure
KW  - restless legs syndrome
KW  - Review
KW  - risk factor
KW  - shoulder girdle
KW  - six minute walk test
KW  - sleep disorder
KW  - sleep quality
KW  - sleep time
KW  - social interaction
KW  - spasticity
KW  - spinal muscular atrophy
KW  - storage disease
KW  - Stroop test
KW  - training
KW  - transcranial magnetic stimulation
KW  - treadmill exercise
KW  - Unified Huntington Disease Rating Scale
KW  - Unified Parkinson Disease Rating Scale
KW  - ventral striatum
KW  - virtual reality
KW  - walking
KW  - walking speed
KW  - Wilson disease
KW  - working memory
KW  - yoga
M3  - Review
DB  - Scopus
N1  - Export Date: 16 January 2026; Cited By: 30
ER  -

TY  - JOUR
AU  - de Souza, R.A.S.
AU  - da Silva, A.G.
AU  - de Souza, M.F.
AU  - Ferreira Souza, L.K.
AU  - Roschel, H.
AU  - Da Silva, S.F.
AU  - Saunders, B.
TI  - A systematic review of CrossFit® workouts and dietary and supplementation interventions to guide nutritional strategies and future research in CrossFit®
PY  - 2021
T2  - International Journal of Sport Nutrition and Exercise Metabolism
VL  - 31
IS  - 2
SP  - 187
EP  - 205
DO  - 10.1123/IJSNEM.2020-0223
UR  - https://www.scopus.com/inward/record.uri?eid=2-s2.0-85103773234&doi=10.1123%2FIJSNEM.2020-0223&partnerID=40&md5=dac5ba023d27dba9ad5862753632a3be
AB  - CrossFit® is a high-intensity functional training method consisting of daily workouts called “workouts of the day.” No nutritional recommendations exist for CrossFit® that are supported by scientific evidence regarding the energetic demands of this type of activity or dietary and supplement interventions. This systematic review performed in accordance with PRISMA guidelines aimed to identify studies that determined (a) the physiological and metabolic demands of CrossFit® and (b) the effects of nutritional strategies on CrossFit® performance to guide nutritional recommendations for optimal recovery, adaptations, and performance for CrossFit® athletes and direct future research in this emerging area. Three databases were searched for studies that investigated physiological responses to CrossFit® and dietary or supplementation interventions on CrossFit® performance. Various physiological measures revealed the intense nature of all CrossFit® workouts of the day, reflected in substantial muscle fatigue and damage. Dietary and supplementation studies provided an unclear insight into effective strategies to improve performance and enhance adaptations and recovery due to methodological shortcomings across studies. This systematic review showed that CrossFit® is a high-intensity sport with fairly homogenous anaerobic and aerobic characteristics, resulting in substantial metabolic stress, leading to metabolite accumulation (e.g., lactate and hydrogen ions) and increased markers of muscle damage and muscle fatigue. Limited interventional data exist on dietary and supplementation strategies to optimize CrossFit® performance, and most are moderate to very low quality with some critical methodological limitations, precluding solid conclusions on their efficacy. High-quality work is needed to confirm the ideal dietary and supplemental strategies for optimal performance and recovery for CrossFit® athletes and is an exciting avenue for further research. © 2021 Human Kinetics, Inc.
KW  - Carbohydrate
KW  - Dietary supplements
KW  - High-intensity functional training
KW  - Nutrition
KW  - Workout of the day
KW  - alanine aminotransferase
KW  - aspartame
KW  - aspartate aminotransferase
KW  - betaine
KW  - bicarbonate
KW  - bilirubin
KW  - biotin
KW  - brain derived neurotrophic factor
KW  - caffeine
KW  - carbohydrate
KW  - catechin
KW  - cholesterol
KW  - creatine kinase
KW  - electrolyte solution
KW  - epicatechin
KW  - glucose
KW  - glutathione
KW  - hydrogen
KW  - interleukin 10
KW  - interleukin 6
KW  - lactate dehydrogenase
KW  - lactic acid
KW  - microcrystalline cellulose
KW  - nitrate
KW  - osteoprotegerin
KW  - polyphenol
KW  - potassium
KW  - potassium nitrate
KW  - protein
KW  - sinecatechins
KW  - sucralose
KW  - sucrose
KW  - aerobic exercise
KW  - anaerobic exercise
KW  - Article
KW  - athlete
KW  - body fat
KW  - carbohydrate intake
KW  - cholesterol blood level
KW  - diastolic blood pressure
KW  - diet supplementation
KW  - diet therapy
KW  - dysthymia
KW  - endurance training
KW  - energy expenditure
KW  - fat free mass
KW  - fat mass
KW  - female
KW  - ferric reducing antioxidant power
KW  - fluid intake
KW  - forced expiratory volume
KW  - forced vital capacity
KW  - functional training
KW  - glucose blood level
KW  - human
KW  - ketogenic diet
KW  - lactate blood level
KW  - male
KW  - mean arterial pressure
KW  - metabolic stress
KW  - muscle fatigue
KW  - muscle injury
KW  - nutritional support
KW  - oxidative stress
KW  - oxygen consumption
KW  - practice guideline
KW  - protein intake
KW  - reaction time
KW  - sweating
KW  - systematic review
KW  - systolic blood pressure
KW  - total body water
KW  - athletic performance
KW  - blood
KW  - diet
KW  - dietary supplement
KW  - energy metabolism
KW  - exercise
KW  - forecasting
KW  - heart rate
KW  - medical research
KW  - myalgia
KW  - pathophysiology
KW  - physiology
KW  - procedures
KW  - Athletic Performance
KW  - Biomedical Research
KW  - Diet
KW  - Dietary Supplements
KW  - Energy Metabolism
KW  - Forecasting
KW  - Heart Rate
KW  - Humans
KW  - Lactic Acid
KW  - Muscle Fatigue
KW  - Myalgia
KW  - Oxygen Consumption
KW  - Physical Conditioning, Human
M3  - Article
DB  - Scopus
N1  - Export Date: 16 January 2026; Cited By: 32
ER  -

TY  - JOUR
AU  - Baker, L.B.
AU  - Nuccio, R.P.
AU  - Jeukendrup, A.E.
TI  - Acute effects of dietary constituents on motor skill and cognitive performance in athletes
PY  - 2014
T2  - Nutrition Reviews
VL  - 72
IS  - 12
SP  - 790
EP  - 802
DO  - 10.1111/nure.12157
UR  - https://www.scopus.com/inward/record.uri?eid=2-s2.0-84914179215&doi=10.1111%2Fnure.12157&partnerID=40&md5=80e2b3452645060cdcaa4d69667b9026
AB  - Performance in many sports is at least partially dependent on motor control, coordination, decision-making, and other cognitive tasks. This review summarizes available evidence about the ingestion of selected nutrients or isolated compounds (dietary constituents) and potential acute effects on motor skill and/or cognitive performance in athletes. Dietary constituents discussed include branched-chain amino acids, caffeine, carbohydrate, cocoa flavanols, Gingko biloba, ginseng, guarana, Rhodiola rosea, sage, L-theanine, theobromine, and tyrosine. Although this is not an exhaustive list, these are perhaps the most researched dietary constituents. Caffeine and carbohydrate have the greatest number of published reports supporting their ability to enhance acute motor skill and cognitive performance in athletes. At this time, there is insufficient published evidence to substantiate the use of any other dietary constituents to benefit sports-related motor skill or cognitive performance. The optimal dose and timing of caffeine and carbohydrate intake promoting enhanced motor skill and cognitive performance remain to be identified. Valid, reliable, and sensitive batteries of motor skills and cognitive tests should be developed for use in future efficacy studies. © 2014 International Life Sciences Institute.
KW  - Caffeine
KW  - Carbohydrate
KW  - Team sports
KW  - branched chain amino acid
KW  - caffeine
KW  - carbohydrate
KW  - catechin
KW  - epicatechin
KW  - epigallocatechin
KW  - epigallocatechin gallate
KW  - flavanol derivative
KW  - placebo
KW  - theanine
KW  - theobromine
KW  - tyrosine
KW  - carbohydrate diet
KW  - alertness
KW  - anxiety
KW  - Article
KW  - athlete
KW  - athletic performance
KW  - attention
KW  - badminton
KW  - basketball
KW  - blood flow velocity
KW  - BOLD signal
KW  - brain blood flow
KW  - cacao
KW  - carbohydrate intake
KW  - coffee
KW  - cognition
KW  - cognitive defect
KW  - Cola
KW  - controlled clinical trial (topic)
KW  - coordination
KW  - cycling
KW  - decision making
KW  - diet supplementation
KW  - dysthymia
KW  - Eleutherococcus senticosus
KW  - endurance sport
KW  - energy expenditure
KW  - environmental stress
KW  - episodic memory
KW  - exercise
KW  - food composition
KW  - Ginkgo biloba
KW  - ginseng
KW  - guarana
KW  - hockey
KW  - human
KW  - Ilex paraguariensis
KW  - learning
KW  - medical literature
KW  - memory
KW  - mental arithmetic
KW  - mental stress
KW  - motor control
KW  - motor coordination
KW  - motor performance
KW  - muscle fatigue
KW  - neuropsychological test
KW  - nut
KW  - pattern recognition
KW  - physical activity
KW  - psychomotor activity
KW  - reading
KW  - response time
KW  - Rhodiola rosea
KW  - Salvia
KW  - Salvia lavandulaefolia
KW  - Salvia officinalis
KW  - Schisandra chinensis
KW  - short term memory
KW  - sleep deprivation
KW  - soccer
KW  - team sport
KW  - vision
KW  - administration and dosage
KW  - diet
KW  - drug effects
KW  - Paullinia
KW  - physiology
KW  - sport
KW  - Amino Acids, Branched-Chain
KW  - Athletes
KW  - Caffeine
KW  - Cognition
KW  - Diet
KW  - Dietary Carbohydrates
KW  - Humans
KW  - Motor Skills
KW  - Sports
M3  - Article
DB  - Scopus
N1  - Export Date: 16 January 2026; Cited By: 43
ER  -

TY  - JOUR
AU  - Rietjens, G.J.W.M.
AU  - Kuipers, H.
AU  - Adam, J.J.
AU  - Saris, W.H.M.
AU  - van Breda, E.
AU  - van Hamont, D.
AU  - Keizer, H.A.
TI  - Physiological, biochemical and psychological markers of strenuous training-induced fatigue
PY  - 2005
T2  - International Journal of Sports Medicine
VL  - 26
IS  - 1
SP  - 16
EP  - 26
DO  - 10.1055/s-2004-817914
UR  - https://www.scopus.com/inward/record.uri?eid=2-s2.0-13844297491&doi=10.1055%2Fs-2004-817914&partnerID=40&md5=3fc2aee30f1b6f3c212d8202994be02d
AB  - The purpose of the study was to investigate whether severe fatigue, possibly leading to overreaching, could be diagnosed at an early stage by a combination of parameters. Seven well-trained male subjects (age [mean ± SD]: 25.3 ± 4.7 yr; body mass: 76 ± 6.6 kg; VO<inf>2</inf>max: 61.1 ± 7 ml · kg-1 · min-1) increased their training load by doubling their training volume and increasing the intensity by 15% over a period of two weeks. Before and after this intensified training period subjects underwent a series of tests including a maximal incremental cycle ergometer test (Wmax) with continuous ventilatory measurements and blood lactate values, time trial, basal blood parameter tests (red and white blood profile), hormones [growth hormone (GH), insulin-like growth factor 1 (IGF-1), adreno-corticotropic hormone (ACTH), cortisol], neuro-endocrine stress test [short insulin tolerance test (SITT), combined anterior pituitary test (CAPT) and exercise], a shortened Profile of Mood State (POMS), the estimated rate of perceived exertion (RPE) and a cognitive reaction time test. The intensified training period resulted in a significant increase of the training load (p < 0.01), training monotony (p < 0.01) and training strain (p < 0.01). The RPE during training increased significantly (p < 0.01) during the intensified training period. Total mood score obtained from the POMS tended to increase (p = 0.06), reflecting an increase in worse mood state. A novel finding was that reaction times increased significantly, indicating that overreaching might adversely affect speed of information processing by the brain, especially for the most difficult conditions. After the intensified training period, neither changes in exercise-induced plasma hormone values, nor SITT values were observed. During the CAPT only cortisol showed a significant decrease after the intensified training period. Hemoglobin showed a significant decrease after the intensified training period whereas hematocrit, red blood cell count (RBC) and MCV tended to decrease. The intensified training had no effect on physical performance (Wmax or time trial), maximal blood lactate, maximal heart rate and white blood cell profile. The most sensitive parameters for detecting overreaching are reaction time performance (indicative for cognitive brain functioning), RPE and to a lesser extend the shortened POMS. This strongly suggests, that central fatigue precedes peripheral fatigue. All other systems, including the neuro-endocrine, are more robust and react most likely at a later stage in exhaustive training periods.
KW  - Hormones
KW  - Overreaching
KW  - Performance
KW  - POMS
KW  - Reaction time
KW  - Training monitoring
KW  - corticotropin
KW  - growth hormone
KW  - hydrocortisone
KW  - insulin
KW  - somatomedin C
KW  - adult
KW  - article
KW  - bicycle ergometer
KW  - biochemistry
KW  - combined anterior pituitary test
KW  - disease severity
KW  - exercise
KW  - fatigue
KW  - human
KW  - human experiment
KW  - insulin sensitivity
KW  - lactate blood level
KW  - lung ventilation
KW  - male
KW  - mood disorder
KW  - neuroendocrine system
KW  - normal human
KW  - overexertion
KW  - physiology
KW  - psychological aspect
KW  - short insulin tolerance test
KW  - statistical significance
KW  - training
KW  - work capacity
KW  - Adult
KW  - Affect
KW  - Bicycling
KW  - Biological Markers
KW  - Blood Cell Count
KW  - Cognition
KW  - Exercise
KW  - Fatigue
KW  - Glucose Tolerance Test
KW  - Hormones
KW  - Humans
KW  - Male
KW  - Physical Education and Training
KW  - Physical Endurance
KW  - Sports Medicine
KW  - Task Performance and Analysis
M3  - Article
DB  - Scopus
N1  - Export Date: 16 January 2026; Cited By: 164
ER  -
