# Supplementary material for: Effects of brain endurance training on physical and cognitive performance in athletes and physically active individuals: a systematic review
Source: Front Psychol. 2026 Jun 1;17:1828644. doi: 10.3389/fpsyg.2026.1828644 (PMC13265369; doi:10.3389/fpsyg.2026.1828644)
Supplement: Supplementary file 2 [file Data_Sheet_2.ZIP › Supplementary File 3/Original database search histories/WOS/WOS1121.ciw]

FN Clarivate Analytics Web of Science
VR 1.0
PT J
AU Gantois, P
   Ferreira, MEC
   De Lima, D
   Nakamura, FY
   Batista, GR
   Fonseca, FS
   Fortes, LD
AF Gantois, Petrus
   Ferreira, Maria Elisa Caputo
   De Lima-Junior, Dalton
   Nakamura, Fabio Y.
   Batista, Gilmario Ricarte
   Fonseca, Fabiano S.
   Fortes, Leonardo De Sousa
TI Effects of mental fatigue on passing decision-making performance in professional soccer athletes
SO EUROPEAN JOURNAL OF SPORT SCIENCE
AB The aim of this study was to analyse the effect of mental fatigue on passing decision-making in professional soccer athletes. A controlled and counterbalanced cross-over design was adopted consisting of three visits with a 1-week interval between sessions. Twenty professional soccer male athletes participated in three randomized conditions divided into three visits: control, 15-min Stroop task, and 30-min Stroop task. Inhibitory control was accessed by the Stroop task (accuracy and response time) before and after induced mental fatigue protocol. The athletes played a training match (90-min) following the experimental conditions. The Game Performance Assessment Instrument (GPAI) was used for the passing decision-making analysis. The GPAI analysis showed impaired passing decision-making performance following the 30-min Stroop task compared with the 15-min and control condition (F-(2,F-17) = 6.99, p = .01). Moreover, an increase in response time during the Stroop task was found following 30-min Stroop task condition (F-(2,F-17) = 6.57, p = .03) compared to 15-min of Stroop task and control conditions. Prolonged cognitive tasks may be considered a mediating factor in passing decision-making performance in male professional soccer athletes throughout a full-length training match. Thus, athletes should avoid highly demanding-cognitive tasks before a soccer match. Future studies are required to explore more ecological cognitive tasks to induce mental fatigue (i.e. smartphones and video-games) and their effects on other performance indicators (e.g. physical, technical, tactical) in a full-length training match setting.
RI Nakamura, Fábio Yuzo/AAC-3069-2020; Alves Araujo de Lima-Junior, Dalton Roberto/E-9792-2019; Ferreira, Maria Elisa Caputo/D-3496-2019; Gantois, Petrus/L-7320-2019; de Sousa Fortes, Leonardo/Q-3378-2016; Batista, Gilmário/Y-5971-2018; Fonseca, Fabiano/ABA-4646-2020
OI Nakamura, Fábio Yuzo/0000-0002-5336-3652; Alves Araujo de Lima-Junior, Dalton Roberto/0000-0003-1542-604X; Ferreira, Maria Elisa Caputo/0000-0002-3294-7560; Gantois, Petrus/0000-0002-1995-2103; de Sousa Fortes, Leonardo/0000-0002-0778-769X; Fonseca, Fabiano/0000-0002-9461-8797
NR 0
TC 0
SN 1746-1391
EI 1536-7290
PD APR 20 2020
PY 2020
VL 20
IS 4
BP 534
EP 543
DI 10.1080/17461391.2019.1656781
EA SEP 2019
EY 2019
WE Science Citation Index Expanded (SCI-EXPANDED); Social Science Citation Index (SSCI)
PM 31424354
UT WOS:000485538100001
DA 2026-01-15
ER

PT J
AU Lam, HKN
   Sproule, J
   Turner, AP
   Phillips, SM
AF Lam, Hui Kwan Nicholas
   Sproule, John
   Turner, Anthony P.
   Phillips, Shaun M.
TI Changes in perceived mental fatigue, physical fatigue and mood state during a 4-day national junior orienteering competition preparation camp
SO EUROPEAN JOURNAL OF SPORT SCIENCE
AB Mental fatigue (MF) has been shown to acutely impair the psychological responses and endurance running performance of orienteers. This study aimed to explore MF levels experienced by orienteers during a 4-day competition preparation camp that consisted of simulated sprint, middle-distance, long-distance, relay and night races. Eleven national junior orienteers participated in the study (age: 15-17 years, height: 1.69 +/- 0.07 m and body mass: 59.9 +/- 5.22 kg). Subjective ratings of MF, motivation, stress, physical fatigue (PF) and tiredness were measured using a 100-mm visual analogue scale. The Brunel Mood Scale (BRUMS) was utilized to assess the mood state of the orienteers. The self-report measures were taken within 30 min of waking, immediately after the post-training session, and after 24 and 48 h following the final training session. The pre-post orienteering training combined analysis showed that there was a moderate increase in perceived MF (ES = 1.06 [0.66, 1.45]), PF (ES = 1.07 [0.69, 1.45]) and BRUMS fatigue (ES = 0.74 [0.4, 1.1]) after orienteering training. At 48 h post the final training session, MF remained moderately elevated (ES = 0.86 [-0.07, 1.75]), while PF also remained elevated to a small extent (ES = 0.46 [-0.46, 1.39]) compared to the pre-training values. A moderate impairment was still observed in BRUMS vigor (ES = -1.02 [-1.65, -0.36]), but BRUMS confusion scores were moderately lower (ES = -0.85 [-1.71, 0.04]) than pre-training values. This study found that orienteering training induced acute MF, persisting for at least 48 h after the final session.
RI Lam, Hui Kwan Nicholas/HIR-9807-2022; Phillips, Shaun/MHQ-2589-2025
OI Lam, Hui Kwan Nicholas/0000-0001-7823-5721
NR 0
TC 0
SN 1746-1391
EI 1536-7290
PD FEB 2024
PY 2024
VL 24
IS 2
BP 226
EP 238
DI 10.1002/ejsc.12071
EA FEB 2024
EY 2024
WE Science Citation Index Expanded (SCI-EXPANDED)
UT WOS:001157485800001
DA 2026-01-15
ER

PT J
AU Russell, S
   Jenkins, D
   Halson, S
   Kelly, V
AF Russell, Suzanna
   Jenkins, David
   Halson, Shona
   Kelly, Vincent
TI Changes in subjective mental and physical fatigue during netball games in elite development athletes
SO JOURNAL OF SCIENCE AND MEDICINE IN SPORT
AB Objectives: To assess the magnitude of changes in, and relationships between, physical and mental fatigue pre-to-post match in elite development netballers.Design: Observational.Methods: Twelve female netballers (21.3 +/- 2.9 years) competing in the Australian Netball League reported perceptual measures of mental and physical fatigue pre- and post-match on 12 separate competition occasions. Minutes played, to allow for calculation of weighted changes (ratings proportional to playing time), positional groups and performance analysis variables were also assessed.Results: Post-match ratings were higher (p < 0.01) than pre-match for both mental (pre: 31.02 +/- 19.28; post: 44.73 +/- 24.47) and physical fatigue (pre: 28.86 +/- 15.37; post: 47.21 +/- 24.67). The correlation coefficient between change in mental and physical fatigue (r = 0.37, p < 0.01) revealed a shared variance of 13.9%. Acute changes in mental fatigue were related to minutes played (r = 0.32, p <0.01) as was change in physical fatigue (r = 0.59, p < 0.01). No differences in change in mental fatigue were found between positional groups (p = 0.07) though change in physical fatigue was higher for shooters compared to defenders (p < 0.05). Performance variables revealed no relationships with mental or physical fatigue, with the exception of turnover number with both post-match weighted physical (r= -0.23, p <0.01) and weighted-change in physical fatigue (r = -0.16, p < 0.05).Conclusions: Mental and physical fatigue were found to increase across netball matches in elite development athletes. Mental fatigue emerged as a largely separate construct to physical fatigue. (C) 2019 Sports Medicine Australia. Published by Elsevier Ltd. All rights reserved.
RI Russell, Suzanna/AAO-8076-2020; Kelly, Vincent/AAO-7519-2020; Jenkins, David/E-6232-2010
OI Russell, Suzanna/0000-0001-9146-756X; Halson, Shona/0000-0002-1047-3878; Kelly, Vincent/0000-0002-0342-6416
NR 0
TC 0
SN 1440-2440
EI 1878-1861
PD JUN 2020
PY 2020
VL 23
IS 6
BP 615
EP 620
DI 10.1016/j.jsams.2019.12.017
WE Science Citation Index Expanded (SCI-EXPANDED); Social Science Citation Index (SSCI)
PM 31883778
UT WOS:000534361800016
DA 2026-01-15
ER

PT J
AU Gantois, P
   de Lima, D Jr
   Fortes, LD
   Batista, GR
   Nakamura, FY
   Fonseca, FD
AF Gantois, Petrus
   de Lima-Junior, Dalton
   Fortes, Leonardo de Sousa
   Batista, Gilmario Ricarte
   Nakamura, Fabio Yuzo
   Fonseca, Fabiano de Souza
TI Mental Fatigue From Smartphone Use Reduces Volume-Load in Resistance Training: A Randomized, Single-Blinded Cross-Over Study
SO PERCEPTUAL AND MOTOR SKILLS
AB We investigated the acute effects of mental fatigue induced by 30-minute use of smartphone social network apps on volume load in resistance training among recreationally trained adults. Sixteen (n = 16) adults of both sexes performed three sets of a half back-squat exercise to failure with 80% of 15RM, interspersed with 3-minutes of passive recovery between sets, before and after two different cognitive tasks: (a) use of smartphone social network apps; and (b) watching a documentary. We assessed mechanical variables and ratings of perceived exertion during the strength exercise. Relative to the documentary-viewing control condition, a 30-minute exposure to smartphone social network apps led participants toward increased perception of mental fatigue (p = 0.004) and lower volume-load during the strength exercise (p = 0.006). There were no significant differences in perceived exertion between conditions (p = 0.54), participants' motivation (p = 0.277), intra-set mechanical variables (p > 0.05), or blood lactate concentrations (p = 0.36). Our findings of an isolated possible higher-than normal RPE without changes in physiological variables, accompanying the lower volume-load in the mentally-fatigued participants support psychological, rather than physiological, bases for mental fatigue effects.
RI Batista, Gilmário/Y-5971-2018; Fonseca, Fabiano/ABA-4646-2020; Nakamura, Fábio Yuzo/AAC-3069-2020; Alves Araujo de Lima-Junior, Dalton Roberto/E-9792-2019; de Sousa Fortes, Leonardo/Q-3378-2016; Gantois, Petrus/L-7320-2019
OI Nakamura, Fábio Yuzo/0000-0002-5336-3652; Alves Araujo de Lima-Junior, Dalton Roberto/0000-0003-1542-604X; de Sousa Fortes, Leonardo/0000-0002-0778-769X; Gantois, Petrus/0000-0002-1995-2103
NR 0
TC 0
SN 0031-5125
EI 1558-688X
PD AUG 2021
PY 2021
VL 128
IS 4
BP 1640
EP 1659
DI 10.1177/00315125211016233
WE Social Science Citation Index (SSCI)
PM 34000894
UT WOS:000671402200017
DA 2026-01-15
ER

PT J
AU Russell, S
   Jenkins, D
   Rynne, S
   Halson, SL
   Kelly, V
AF Russell, Suzanna
   Jenkins, David
   Rynne, Steven
   Halson, Shona L.
   Kelly, Vincent
TI What is mental fatigue in elite sport? Perceptions from athletes and staff
SO EUROPEAN JOURNAL OF SPORT SCIENCE
AB Mental fatigue is a psychobiological state caused by prolonged periods of demanding cognitive activity shown to negatively influence physical performance. Variation exists across the literature regarding the manifestations and impact of mental fatigue; with little knowledge of the domain-specific manifestations in elite sport. The difficulties in defining mental fatigue may explain why it is not consistently assessed by coaching or support staff. The aim of this study was therefore to investigate athlete and staff understandings of mental fatigue in elite sport. Nine focus group discussions were conducted involving a total of 32 athletes (n = 17) and staff (n = 15) from elite sporting organisations. Athletes and staff believe mental fatigue negatively impacts sporting performance. Analysis revealed perceived associations between mental fatigue and changes in behaviour including, disengagement, decreased motivation and enthusiasm, increased displays of emotion and withdrawal. Changes in concentration, decreased discipline and attention to detail also emerged as descriptors of mental fatigue. Media engagements, study and work commitments were reported to induce mental fatigue. Repetitive tasks, over-analysis, thinking about the sport in question and environmental instability were further reported perceived causes. Experience and personality emerged as factors contributing to individual susceptibility. Mental fatigue is perceived to not only develop acutely but also build in a cumulative manner in the elite sporting environment. The present findings inform the design of future studies examining MF in elite athletes; they also hold the potential to improve how best to monitor and manage the condition in applied practice.
RI Rynne, Steven/Y-1893-2019; Kelly, Vincent/AAO-7519-2020; Jenkins, David/E-6232-2010; Russell, Suzanna/AAO-8076-2020
OI Rynne, Steven/0000-0001-7417-7130; Kelly, Vincent/0000-0002-0342-6416; Halson, Shona/0000-0002-1047-3878; Russell, Suzanna/0000-0001-9146-756X
NR 0
TC 0
SN 1746-1391
EI 1536-7290
PD NOV 26 2019
PY 2019
VL 19
IS 10
BP 1367
EP 1376
DI 10.1080/17461391.2019.1618397
EA MAY 2019
EY 2019
WE Science Citation Index Expanded (SCI-EXPANDED); Social Science Citation Index (SSCI)
PM 31081474
UT WOS:000470591200001
DA 2026-01-15
ER

PT J
AU Silva-Cavalcante, MD
   Couto, PG
   Azevedo, RD
   Silva, RG
   Coelho, DB
   Lima-Silva, AE
   Bertuzzi, R
AF Silva-Cavalcante, Marcos David
   Couto, Patricia Guimaraes
   Azevedo, Rafael de Almeida
   Silva, Renata Goncalves
   Coelho, Daniel Boari
   Lima-Silva, Adriano Eduardo
   Bertuzzi, Romulo
TI Mental fatigue does not alter performance or neuromuscular fatigue development during self-paced exercise in recreationally trained cyclists
SO EUROPEAN JOURNAL OF APPLIED PHYSIOLOGY
AB Purpose The purpose of this study was to investigate the effects of mental fatigue, characterized by a subjective feeling of tiredness, on the development of neuromuscular fatigue during a 4-km cycling time trial (4-km TT).Methods Eight recreationally trained male cyclists performed a 4-km TT after either performing a prolonged cognitive task (mental fatigue) or after viewing emotionally neutral documentaries (control). The neuromuscular function of the knee extensors was assessed using electrical nerve stimulation at baseline, before (pre-TT), and after (post-TT) the 4-km TT. Rating of perceived exertion (RPE) and physiological variables were periodically measured during 4-km TT.Results Subjective ratings of fatigue increased significantly only after a prolonged cognitive task (P = 0.022). Neuromuscular function at baseline was similar between conditions and remained unchanged at pre-TT. Time to complete the 4-km TT was similar between control (376 +/- 27 s) and mental fatigue (376 +/- 26 s). There was no significant difference between conditions for RPE, VO2, VE, and HR throughout the exercise. The 4-km TT-induced similar decrease (from baseline to post-TT) in maximal voluntary contraction (mental fatigue - 11 +/- 10%, control - 16 +/- 12%), twitch force (mental fatigue - 26 +/- 16%, control - 24 +/- 17%), and voluntary activation (mental fatigue - 5 +/- 7%, control - 3 +/- 2%) for both conditions.Conclusion Mental fatigue induced by prolonged cognitive task does not impair performance nor alter the degree of central and peripheral fatigue development during self-paced exercise in recreationally trained cyclists.
RI Coelho, Daniel Boari/I-9369-2012; de Almeida Azevedo, Rafael/ADS-1396-2022; Bertuzzi, Romulo/E-7048-2012; Lima-Silva, Aiano/C-2800-2013; Silva-Cavalcante, Marcos/E-9980-2012
OI Coelho, Daniel Boari/0000-0001-8758-6507; de Almeida Azevedo, Rafael/0000-0002-0346-7007; Lima-Silva, Aiano/0000-0002-0613-5104
NR 0
TC 0
SN 1439-6319
EI 1439-6327
PD NOV 2018
PY 2018
VL 118
IS 11
BP 2477
EP 2487
DI 10.1007/s00421-018-3974-0
WE Science Citation Index Expanded (SCI-EXPANDED); Social Science Citation Index (SSCI)
PM 30155760
UT WOS:000447224000021
DA 2026-01-15
ER

PT J
AU COUTURE, RT
   SINGH, M
   LEE, W
   CHAHAL, P
   WANKEL, L
   OSEEN, M
   WHEELER, G
AF COUTURE, RT
   SINGH, M
   LEE, W
   CHAHAL, P
   WANKEL, L
   OSEEN, M
   WHEELER, G
TI THE EFFECT OF MENTAL TRAINING ON THE PERFORMANCE OF MILITARY ENDURANCE TASKS IN THE CANADIAN INFANTRY
SO INTERNATIONAL JOURNAL OF SPORT PSYCHOLOGY
AB This study investigated the effects of two cognitive training strategies, associative and dissociative thinking, on soldiers' ability to perform a weight-loaded march. Forty Infantry soldiers from the Canadian Army completed three hours of marching. Following the march, subjects were randomly assigned to one of four groups: associative (biofeedback), dissociative (meditation), combined associative-dissociative (biofeedback and meditation) and control. After two weeks of mental training, the soldier performed the march again. Analyses showed that all soldiers bad improved in their ability to estimate the amount of time remaining in the march and in their ability to reduce heart rate levels while marching. Significant changes however were not found in perceived fatigue levels and in rates of perceived exertion during the march. Results are discussed in light of these findings.
NR 0
TC 0
SN 0047-0767
PD APR-JUN 1994
PY 1994
VL 25
IS 2
BP 144
EP 157
WE Social Science Citation Index (SSCI)
UT WOS:A1994NU00600002
DA 2026-01-15
ER

PT J
AU Goepp, T
   Hot, P
   Hayes, M
   Rupp, T
AF Goepp, Thomas
   Hot, Pascal
   Hayes, Mark
   Rupp, Thomas
TI Effect of Cognitive-Motor Dual-Task Training on Sustained Attention Performance and Neuromuscular Fatigue During Incremental Cycling in Trained Athletes
SO SCANDINAVIAN JOURNAL OF MEDICINE & SCIENCE IN SPORTS
AB Intense cognitive-motor dual-tasks (CMDTs) typically induce central nervous system fatigue and reduce cognitive performance, even in individuals with high fitness levels. We aimed to explore the efficiency of CMDT training in preventing central fatigue and cognitive performance decline in such scenarios. Forty trained adults were randomly assigned to one of three high-intensity interval training (HIIT) groups (4 weeks, 2 sessions/week): cycling alone (HIITCTRL), cycling with cognitive training during low (HIITDTL), or high-intensity intervals (HIITDTH). Each training session consisted of 4 x 6 min self-selected intervals based on perceived effort (3 min "very strong", 3 min "very low"). Before and after training, participants completed an incremental cycling cognitive test (ICCT) until reaching task failure (TF). Sustained attention Mackworth score, knee-extensor neuromuscular peripheral (e.g., peak twitch) and central (voluntary activation, VA) indices, prefrontal cortex (PFC) oxygenation, cycling and mental perceived efforts were assessed at each stage. Data were interpolated at 20%-40%-60%-80% relative to TF pretraining (TFPRE). All groups increased ICCT endurance time after training (+3.0 +/- 4.2 min, p < 0.001). After training, the Mackworth score increased at rest, 80% and TFPRE (+11% +/- 2%, p < 0.001), alongside similar PFC oxygenation patterns (p = 0.13), whatever the group. HIITDTL and HIITDTH mitigated VA decline at TFPRE (+4.5% +/- 3.6% and +5.0% +/- 3.7%, respectively, p < 0.001) compared to HIITCTRL (+0.9% +/- 4.0%). HIITDTL and HIITDTH reduced mental effort after training throughout the ICCT (-14 +/- 11 and -19 +/- 12, p <= 0.002) compared to HIITCTRL (-6 +/- 13). Whereas a traditional HIIT program was associated with improvements in sustained attention alongside gains in endurance performance, CMDT-specific training more effectively mitigated central fatigue and reduced perceived mental effort during challenging CMDT scenarios.
RI Hot, Pascal/HOH-9441-2023; Goepp, Thomas/KSM-0203-2024
NR 0
TC 0
SN 0905-7188
EI 1600-0838
PD DEC 13 2025
PY 2025
VL 35
IS 12
AR PMID 9111504
DI 10.1111/sms.70178
WE Science Citation Index Expanded (SCI-EXPANDED)
PM 41388754
UT WOS:001638798700001
DA 2026-01-15
ER

PT J
AU Staiano, W
   Bonet, LRS
   Romagnoli, M
   Ring, C
AF Staiano, Walter
   Bonet, Lluis Raimon Salazar
   Romagnoli, Marco
   Ring, Christopher
TI Mental Fatigue: The Cost of Cognitive Loading on Weight Lifting, Resistance Training, and Cycling Performance
SO INTERNATIONAL JOURNAL OF SPORTS PHYSIOLOGY AND PERFORMANCE
AB Purpose: Mental fatigue (MF) can impair physical performance in sport. We tested the hypothesis that cognitive load alone, and intermixed with standard resistance training, would induce MF, increase rating of perceived exertion (RPE), alter perception of weight lifting and training, and impair cycling time-trial performance. Methods: This 2-part study employed a within-participant design. In part 1, after establishing leg-extension 1-repetition maximum (1RM), 16 participants lifted and briefly held weights at 20%, 40%, 60%, and 80% of 1RM. RPE and electromyography (EMG) were measured for each lift. During the testing sessions, participants completed cognitive tasks (MF condition) or watched neutral videos (control condition) for 90 minutes before lifting the weights. In part 2, they completed submaximal resistance training comprising 6 weight training exercises followed by a 20-minute cycling time trial. In the MF condition, they completed cognitive tasks before and between weight training exercises. In the control condition, they watched neutral videos. Mood (Brunel Mood Scale), workload (National Aeronautics and Space Administration Task Load Index), MF-visual analogue scale (MF-VAS), RPE, psychomotor vigilance, distance cycled, power output, heart rate, and blood lactate were measured. Results: In part 1, the cognitive task increased lift-induced RPE (P = .011), increased MF-VAS (P = .002), and altered mood (P < .001) compared with control. EMG did not differ between conditions. In part 2, the cognitive tasks increased RPE (P < .001), MF-VAS (P < .001), and mental workload (P < .001), but reduced cycling time-trial power (P = .032) and distance (P = .023) compared with control. Heart rate and blood lactate did not differ between conditions. Conclusion: A state of MF induced by cognitive load, alone or intermixed with physical load, increased RPE during weight lifting and training and impaired subsequent cycling performance.
RI Staiano, Walter/JSK-9405-2023
OI Ring, Christopher/0000-0001-9921-0435; Staiano, Walter/0000-0002-1269-0016; Romagnoli, Marco/0009-0000-0418-3543
NR 0
TC 0
SN 1555-0265
EI 1555-0273
PD MAY 2023
PY 2023
VL 18
IS 5
BP 465
EP 473
DI 10.1123/ijspp.2022-0356
EA MAR 2023
EY 2023
WE Science Citation Index Expanded (SCI-EXPANDED)
PM 36898388
UT WOS:000949650800001
DA 2026-01-15
ER

PT J
AU Dallaway, N
   Mortimer, H
   Gore, A
   Ring, C
AF Dallaway, Neil
   Mortimer, Hannah
   Gore, Amy
   Ring, Christopher
TI Brain Endurance Training Improves Dynamic Calisthenic Exercise and Benefits Novel Exercise and Cognitive Performance: Evidence of Performance Enhancement and Near Transfer of Training
SO JOURNAL OF STRENGTH AND CONDITIONING RESEARCH
AB The purpose of this dual study was to evaluate whether brain endurance training (BET)-a mental fatigue countermeasure involving physical and cognitive training-enhanced exercise compared with physical training alone. Two studies (N = 29) used a pretest/training/posttest design, with participants randomized to BET or control groups. During testing, participants performed calisthenic exercises (study 1: press-ups, wall sit, and plank; study 2: burpees, jump squats, leg raises, press-ups, and plank) to failure before and after completing 20-minute cognitive tasks (study 1: memory updating; study 2: memory updating, response inhibition, and nonexecutive functions). Training comprised 3 sessions per week for 4 weeks. In study 1 training sessions, participants completed 2 submaximal exercise sets; each exercise was followed by a 3-minute cognitive task with high (BET) or low (control) cognitive loads. In study 2 training sessions, participants completed 1 submaximal exercise set; after 12-minute cognitive tasks (BET) or rest (control), each exercise was preceded by a 3-minute cognitive task (BET) or rest (control). These cognitive tasks involved response inhibition and memory updating. Performance (exercise repetitions/duration), perceived exertion, and mental fatigue were assessed. In pretesting, exercise performance was matched between groups. In posttesting, BET groups performed more dynamic exercises than control groups but the same number of static exercises. Cognitive task performance was either greater for BET or not different between groups. Neither perceived exertion nor mental fatigue differed between groups and tests. Brain endurance training enhanced dynamic but not static calisthenic exercise performance compared with physical training alongside near transfer of training benefits for novel physical and cognitive task performance.
OI Dallaway, Neil/0000-0002-7393-8046; Mortimer, Hannah/0009-0004-4421-0138
NR 0
TC 0
SN 1064-8011
EI 1533-4287
PD OCT 2024
PY 2024
VL 38
IS 10
BP 1704
EP 1713
DI 10.1519/JSC.0000000000004857
WE Science Citation Index Expanded (SCI-EXPANDED)
PM 39016252
UT WOS:001412993000011
DA 2026-01-15
ER

PT J
AU Qian, H
   Xia, W
   Wang, Y
   Lee, S
AF Qian, Haonan
   Xia, Wen
   Wang, Yongzhen
   Lee, Seongno
TI The impact of mental fatigue on physiological tolerance and athletic performance in athletes: Exploring central and peripheral mechanisms
SO JOURNAL OF SPORTS SCIENCES
AB Mental fatigue has emerged as a key factor influencing endurance performance, yet its physiological mechanisms remain unclear. This study examined the associations between mental fatigue, physiological tolerance, and performance in endurance athletes. Sixty elite athletes (32 males, 28 females) from running, cycling, and triathlon disciplines completed a randomized, counterbalanced crossover design with two sessions: a 90-min cognitively demanding task (mental fatigue) and passive rest (control), separated by one week. Before and after each condition, participants underwent physiological and neurophysiological assessments followed by sport-specific tests, including treadmill time-to-exhaustion runs, 20-km cycling time trials, and multi-stage triathlon simulations. Measurements included electroencephalography (EEG), functional near-infrared spectroscopy (fNIRS), electromyography (EMG), and blood lactate analysis. Compared with the control, mental fatigue significantly reduced running endurance, cycling power output, and triathlon performance. Prefrontal oxygenation changes strongly correlated with performance decrements (r = 0.81, p < 0.001), and EMG data indicated altered neuromuscular activation. Both central and peripheral physiological markers differed between conditions. These findings demonstrate that mental fatigue is associated with measurable neurophysiological and metabolic alterations leading to reduced endurance performance, highlighting the importance of cognitive load management in endurance training and competition.
RI Qian, Haonan/GWM-6056-2022
OI Qian, Haonan/0000-0002-7104-6239
NR 0
TC 0
SN 0264-0414
EI 1466-447X
PD DEC 17 2025
PY 2025
VL 43
IS 24
BP 3072
EP 3094
DI 10.1080/02640414.2025.2573575
EA NOV 2025
EY 2025
WE Science Citation Index Expanded (SCI-EXPANDED); Science Citation Index Expanded (SCI-EXPANDED)
PM 41214445
UT WOS:001614275100001
DA 2026-01-15
ER

PT J
AU Varesco, G
   Staiano, W
   Bracco, M
   Pageaux, B
   Soulas, L
   Goisbault, M
   Doron, J
   Jubeau, M
AF Varesco, Giorgio
   Staiano, Walter
   Bracco, Maelle
   Pageaux, Benjamin
   Soulas, Lena
   Goisbault, Mael
   Doron, Julie
   Jubeau, Marc
TI Effects of 5-Week Brain Endurance Training on Fatigue and Performance in Elite Youth Epee Fencers
SO INTERNATIONAL JOURNAL OF SPORTS PHYSIOLOGY AND PERFORMANCE
AB Purpose: To examine the effectiveness of 5 weeks of brain endurance training (BET) in reducing impairments in sustained attention, performance at a specific fencing test, and perceived fatigue after a cognitive fatiguing task in youth & eacute;p & eacute;e elite fencers during the preseason. Methods: Using a quasi-randomized controlled trial, 19 elite youth fencers (8 women, 18 [1] y) were divided into a BET (n = 11) or control (n = 8) group. Both groups trained for 5 sessions/wk during 5 weeks. The BET group completed the BET sessions before, during, or after fencing training, 3 or 4 times a week. The control group performed only fencing training. Before and after the 5 weeks, fencers performed a psychomotor vigilance test and fencing test before and after 40 minutes of a reverse Stroop task. Perceived fatigue was scored on a 10-cm visual analog scale. Results: After 5 weeks, perceived fatigue, reaction time, and number of lapses in the psychomotor vigilance test increased from before to after the reverse Stroop task only in the control group (P <= .011), with no pre-to-post difference for the BET group (P > .059). No differences were found in fencing-test performance (P > .07). Effort for the reverse Stroop task increased for both groups after the 5 weeks (P = .043). We observed an increase in perceived fatigue, reaction time, and number of lapses in the BET group before the fatiguing task (P <= .028). Conclusion: BET reduced the negative effects of a cognitive fatiguing task on sustained attention, without a clear improvement in performance on the fencing test, and represents a possible tool to mitigate fatigue in fencing.
RI Staiano, Walter/AAB-3246-2019; Pageaux, Benjamin/G-9253-2016
OI Staiano, Walter/0000-0002-1269-0016; Varesco, Giorgio/0000-0001-9385-6972; Jubeau, Marc/0000-0002-4878-7813
NR 0
TC 0
SN 1555-0265
EI 1555-0273
PD JUL 2025
PY 2025
VL 20
IS 7
BP 979
EP 985
DI 10.1123/ijspp.2024-0396
EA MAY 2025
EY 2025
WE Science Citation Index Expanded (SCI-EXPANDED)
PM 40404142
UT WOS:001496002800001
DA 2026-01-15
ER

PT J
AU Painelli, VD
   Lienbenberger, CA
   Zorek, L
   Pires, FO
AF Painelli, Vitor De Salles
   Lienbenberger, Carlos Alexandre
   Zorek, Lucas
   Pires, Flavio Oliveira
TI Mental fatigue impairs strength endurance performance in trained individuals
SO SPORT SCIENCES FOR HEALTH
AB Purpose: Evidence of mental fatigue (MF) effects on dynamic strength performance and psychological responses is scarce and controversial. Thus, we examined whether highly demand cognitive task-induced MF influenced dynamic strength endurance performance and psychological responses to exercise.Methods: After familiarizations with standardized protocols and procedures, 12 strength-trained individuals (24 +/- 6 years; 1.77 +/- 0.04 m; 79.0 +/- 14.7 kg) completed two experimental trials in a randomized, crossover counterbalanced fashion. In each trial, participants performed a 5-set dynamic strength endurance test at 70% of one-repetition maximum load in bench press exercise, interspersed by 2 min. Before the strength endurance test, participants either performed a 30 min cognitive task (i.e. MF trial) or sat quietly (i.e., control trial-CON) for equal time. The total number of repetitions and psychological responses such as motivation, emotional arousal, affect, and ratings of perceived exertion (RPE) were obtained throughout the exercise protocol.Results: MF impaired the total number of repetitions (p = 0.042; ES = 0.17; - 4 +/- 5 repetitions; - 5.9 +/- 11.9%) compared to CON. However, comparable psychological responses were observed between MF and CON trials in motivation, emotional arousal, affect, and RPE (all comparisons, p > 0.05).Conclusions: These results have important implications for exercise training and performance assessment in both athletic and clinical populations aiming at increases in muscle strength and hypertrophy in response to strength training.
RI De Salles Painelli, Vitor/AAB-6925-2020; Pires, Flávio/I-2714-2012
OI De Salles Painelli, Vitor/0000-0001-5828-9669; Pires, Flávio/0000-0003-4538-1751
NR 0
TC 0
SN 1824-7490
EI 1825-1234
PD SEP 2024
PY 2024
VL 20
IS 3
BP 789
EP 796
DI 10.1007/s11332-023-01157-6
EA JAN 2024
EY 2024
WE Emerging Sources Citation Index (ESCI)
UT WOS:001141036000001
DA 2026-01-15
ER

PT J
AU Van Cutsem, J
   De Pauw, K
   Buyse, L
   Marcora, S
   Meeusen, R
   Roelands, B
AF Van Cutsem, Jeroen
   De Pauw, Kevin
   Buyse, Luk
   Marcora, Samuele
   Meeusen, Romain
   Roelands, Bart
TI Effects of Mental Fatigue on Endurance Performance in the Heat
SO MEDICINE AND SCIENCE IN SPORTS AND EXERCISE
AB Purpose: Mental fatigue is a psychobiological state caused by prolonged periods of demanding cognitive activity and has been observed to decrease time trial (TT) endurance performance by similar to 3.5% in normal ambient temperatures. Recently, it has been suggested that heat may augment the negative effect of mental fatigue on cognitive performance, raising the question whether it may also amplify the effect of mental fatigue on TT performance. Methods: In 30 degrees C and 30% relative humidity, 10 endurance-trained male athletes (mean +/- SD; age = 22 +/- 3 yr, W-max = 332 +/- 41 W) completed two experimental conditions: intervention (I; 45-min Stroop task) and control (C; 45-min documentary). Pre-and postintervention/control, cognitive performance was followed up with a 5-min Flanker task. Thereafter, subjects cycled for 45 min at a fixed pace equal to 60% W-max, immediately followed by a self-paced TT in which they had to produce a fixed amount of work (equal to cycling 15 min at 80% W-max) as fast as possible. Results: Self-reported mental fatigue was significantly higher after I compared with C (P < 0.05). Moreover EEG measures also indicated the occurrence of mental fatigue during the Stroop (P < 0.05). TT did not differ between conditions (I = 906 +/- 30 s, C = 916 +/- 29 s). Throughout exercise, physiological (HR, blood lactate, core, and skin temperature) and perceptual measures (perception of effort and thermal sensation) were not affected by mental fatigue. Conclusion: No negative effects of mild mental fatigue were observed on performance and the physiological and perceptual responses to endurance exercise in the heat. Most plausibly, mild mental fatigue does not reduce endurance performance when the brain is already stressed by a hot environment.
RI Marcora, Samuele/W-4284-2019; Buyse, Luk/NGR-4765-2025; De Pauw, Kevin/E-8937-2018; Van Cutsem, Jeroen/AAZ-6281-2021; roelands, bart/E-2337-2011; meeusen, romain/B-3909-2011
OI Marcora, Samuele/0000-0002-1570-7936; Buyse, Luk/0000-0002-7163-8752; De Pauw, Kevin/0000-0002-6901-7199; Van Cutsem, Jeroen/0000-0001-6122-7629; roelands, bart/0000-0002-2808-044X
NR 0
TC 0
SN 0195-9131
EI 1530-0315
PD AUG 2017
PY 2017
VL 49
IS 8
BP 1677
EP 1687
DI 10.1249/MSS.0000000000001263
WE Science Citation Index Expanded (SCI-EXPANDED); Social Science Citation Index (SSCI)
PM 28282326
UT WOS:000405552000020
DA 2026-01-15
ER

PT J
AU Filipas, L
   Martin, K
   Northey, JM
   La Torre, A
   Keegan, R
   Rattray, B
AF Filipas, Luca
   Martin, Kristy
   Northey, Joseph M.
   La Torre, Antonio
   Keegan, Richard
   Rattray, Ben
TI A 4-week endurance training program improves tolerance to mental exertion in untrained individuals
SO JOURNAL OF SCIENCE AND MEDICINE IN SPORT
AB Objectives: The aim of this study was to investigate whether 4 weeks of endurance training could improve tolerance to mental exertion in untrained participants.Design: Longitudinal training study.Methods: Twenty untrained young adults (14 F, 6 M; 27.6 +/- 6.2 years) completed a 4-week training protocol in a randomised and counterbalanced order. Baseline and follow-up assessment were conducted over three sessions in the week preceding and following the training period. During session 1, participants completed an incremental maximal ramp test. During sessions 2 and 3 participants completed a 15 min cycling time trial preceded by either a mental exertion or control conditions. Following baseline assessments, participants were randomised into a physical training or placebo group that completed the training intervention thrice weekly over four weeks.Results: The physical training resulted in increase in VO2 peak relative to the placebo group (p = 0.003). Linear Mixed Models utilising the control condition time trial performance as a covariate found the physical training group increased their time trial distance following the mental exertion condition to a greater extent than the placebo group (p = 0.03). RPE during the time trial and perceptual measures of mental exertion did not significantly change between groups (all p > 0.10) although interaction effects were observed when considering the RPE-power output relationship during the time trial.Conclusions: Four weeks of endurance training increased tolerance to mental exertion in untrained participants during a subsequent physical performance, but not during prolonged cognitive performance. This finding suggests that the ability to tolerate mental exertion is trainable in at least some contexts and highlights the far-reaching benefits of endurance training. (C) 2020 Sports Medicine Australia. Published by Elsevier Ltd. All rights reserved.
RI La Torre, Antonio/L-2990-2016; Keegan, Richard/V-1752-2019; Northey, Joseph/K-7785-2019; Filipas, Luca/AAK-4962-2021
OI Northey, Joseph/0000-0001-6204-4250; Rattray, Ben/0000-0002-1652-7726; Filipas, Luca/0000-0002-3828-9626
NR 0
TC 0
SN 1440-2440
EI 1878-1861
PD DEC 2020
PY 2020
VL 23
IS 12
BP 1215
EP 1219
DI 10.1016/j.jsams.2020.04.020
WE Science Citation Index Expanded (SCI-EXPANDED); Social Science Citation Index (SSCI)
PM 32456979
UT WOS:000583901000016
DA 2026-01-15
ER

PT J
AU Hakim, H
   Khemiri, A
   Chortane, OG
   Boukari, S
   Chortane, SG
   Bianco, A
   Marsigliante, S
   Patti, A
   Muscella, A
AF Hakim, Hassen
   Khemiri, Aymen
   Chortane, Oussema Gaied
   Boukari, Samia
   Chortane, Sabri Gaied
   Bianco, Antonino
   Marsigliante, Santo
   Patti, Antonino
   Muscella, Antonella
TI Mental Fatigue Effects on the Produced Perception of Effort and Its Impact on Subsequent Physical Performances
SO INTERNATIONAL JOURNAL OF ENVIRONMENTAL RESEARCH AND PUBLIC HEALTH
AB The purpose of this study was to investigate the relationship between mental fatigue induced by a demanding cognitive task and impaired physical performance in endurance due to a higher perception of effort. A total of 12 healthy adults and volunteers, who had previously practiced endurance activities for 4 to 8 h per week, performed a one-hour cognitive task involving either the process of response inhibition (Stroop task) or not (visualization of a documentary as control task), then 20 min of pedaling on a cycle ergometer at a constant perception of effort while cardio-respiratory and neuromuscular functions were measured. The Stroop task induces subjective feelings of mental fatigue (vigor: 3.92 +/- 2.61; subjective workload: 58.61 +/- 14.57) compared to the control task (vigor: 5.67 +/- 3.26; p = 0.04; subjective workload: 32.5 +/- 10.1; p = 0.005). This fatigue did not act on the produced perceived effort, self-imposed, and did not affect the cardio-respiratory or neuromuscular functions during the subsequent physical task whose type was medium-term endurance. Regardless of the mental condition, the intensity of physical effort is better controlled when the participants in physical activity control their perception of effort. Mental fatigue does not affect subsequent physical performance but estimated perceived exertion, which increases with the intensity and duration of the exercise.
RI Chortane, Oussama/HSF-8193-2023; Muscella, Antonella/AAE-8075-2019; Patti, Antonino/KBA-3927-2024; MARSIGLIANTE, Santo/KBR-1079-2024; Bianco, Antonino/AAI-7451-2020
OI Muscella, Antonella/0000-0002-2822-9929; Patti, Antonino/0000-0003-3753-5191; KHEMIRI, Aymen/0000-0002-6366-6737; Gaied Chortane, Oussama/0000-0003-1184-6805; HAKIM, Hassen/0000-0002-8872-776X; MARSIGLIANTE, Santo/0000-0001-6535-3286; Bianco, Antonino/0000-0001-8334-6581
NR 0
TC 0
EI 1660-4601
PD SEP 2022
PY 2022
VL 19
IS 17
AR 10973
DI 10.3390/ijerph191710973
WE Science Citation Index Expanded (SCI-EXPANDED); Social Science Citation Index (SSCI)
PM 36078686
UT WOS:000851190000001
DA 2026-01-15
ER

PT J
AU Wu, CH
   Zhao, YD
   Yin, FQ
   Yi, Y
   Geng, L
   Xu, X
AF Wu, Chang-Hong
   Zhao, Yun-Di
   Yin, Fu-Qiang
   Yi, Yang
   Geng, Lu
   Xu, Xia
TI Mental Fatigue and Sports Performance of Athletes: Theoretical Explanation, Influencing Factors, and Intervention Methods
SO BEHAVIORAL SCIENCES
AB Mental fatigue is an important factor affecting athletes' performance. Explaining the effects of mental fatigue on sports performance from a theoretical point of view can help us deeply understand the interconnection between mental fatigue and sports performance and conduct effective interventions based on this. Combining the relevant literature in China and abroad reveals that the current academic theories on the mechanism of sports fatigue include motivational control theory, underload theory, neural waste disposal hypothesis, and resource depletion theory. The effects of mental fatigue on performance are reflected in aerobic endurance, sports decision-making, tactical performance, and technical performance. Current coping strategies for mental fatigue include physiological coping strategies based on nutrition (caffeine), odor, and noninvasive neuromodulation techniques and psychological and behavioral coping strategies based on music and positive thinking.
OI Zhao, Yundi/0009-0008-0603-067X; WU, Chang-hong/0009-0004-6016-1460
NR 0
TC 0
EI 2076-328X
PD DEC 2024
PY 2024
VL 14
IS 12
AR 1125
DI 10.3390/bs14121125
WE Social Science Citation Index (SSCI)
PM 39767266
UT WOS:001386836000001
DA 2026-01-15
ER

PT J
AU Dallaway, N
   Bray, SR
   Innes, KL
   Andrusko, KE
   Ring, C
AF Dallaway, Neil
   Bray, Steven R.
   Innes, Kira L.
   Andrusko, Kathryn E.
   Ring, Christopher
TI Effects of Separate Cognitive Training on Endurance Exercise Performance
SO JOURNAL OF FUNCTIONAL MORPHOLOGY AND KINESIOLOGY
AB Background: Combined cognitive and physical training develops resilience to mental fatigue, reduces perceived effort, and improves endurance exercise performance when compared to physical training and no training. The isolated contribution of cognitive training toward endurance performance has yet to be determined. Accordingly, we examined the effects of separate cognitive training on endurance exercise performance. Method: Two studies employed a pre-test/training/post-test design, with participants randomly assigned to cognitive training or control groups. At pre-test and post-test, participants completed a rhythmic handgrip task (Study 1) or a graded exercise test on a cycle ergometer (Study 2). In Study 1, the cognitive training group completed 20 sessions (four 20 min sessions per week for five weeks) of cognitive training (incongruent Stroop and 2-back tasks), whereas the control group completed no training. In Study 2, the cognitive training group completed nine sessions (three 10 min sessions per week for three weeks) of cognitive training (incongruent Stroop, stop-signal and typing inhibition tasks), whereas the control group completed nine sessions of sham training (congruent Stroop, sham stop-signal and sham typing inhibition tasks). Endurance exercise performance was measured as force production (Study 1) and time to exhaustion (Study 2). Heart rate, exertion and fatigue were also measured. Results: Endurance performance, indexed by force production (Study 1) and time to exhaustion (Study 2), did not change from pre-test to post-test and did not differ between cognitive training and control groups. Similarly, ratings of perceived exertion and heart rate during the exercise tasks did not differ between cognitive training and control groups (Studies 1 and 2). Conclusions: Since separate cognitive training did not improve exercise endurance performance, combined training should be used to create a synergistic training stimulus for brain adaptation and performance enhancement.
NR 0
TC 0
EI 2411-5142
PD OCT 8 2025
PY 2025
VL 10
IS 4
AR 391
DI 10.3390/jfmk10040391
WE Emerging Sources Citation Index (ESCI)
PM 41133581
UT WOS:001646805600001
DA 2026-01-15
ER

PT J
AU Dallaway, N
   Lucas, SJE
   Ring, C
AF Dallaway, Neil
   Lucas, Samuel J. E.
   Ring, Christopher
TI Concurrent brain endurance training improves endurance exercise performance
SO JOURNAL OF SCIENCE AND MEDICINE IN SPORT
AB Objectives: Mental fatigue impairs endurance exercise. Brain endurance training (BET) - engaging in cognitively fatiguing tasks during exercise - can develop resilience to mental fatigue and improve physical performance over physical training alone. The mechanism for this effect is unknown.This experiment examines if BET enhances performance over physical training and investigates potential underlying physiological mechanisms.Design: A mixed design randomised control trial.Methods: Pre- and post-testing: 36 participants completed dynamic rhythmic muscular endurance hand-grip tasks requiring generation of as much force as possible once a second for 300 s, performed under 3 counterbalanced conditions: following 600 s of a 2-back memory/attention task (subsequent); while performing a 2-back task (concurrent); and on its own (solo). Cardiac activity, electromyographic forearm activity, pre-frontal cerebral haemodynamics (near infrared spectroscopy), and force were recorded.Training: Participants (randomised to a Control or BET group) completed 24 (6 weeks) submaximal hand contractions sessions. The BET group also completed concurrent cognitive tasks (2-back, Stroop). Measures of motivation, physical and mental exertion and mental fatigue were collected throughout.Results: Endurance performance, across the 3 tasks, improved more following BET (32%) than Control (12%) (p < 0.05). The better performance following BET occurred with a higher pre-frontal oxygenation during the post-training physical tasks over time relative to Control (p < 0.05).Conclusions: Concurrent BET improved endurance performance over physical training alone. This was accompanied by a training-induced maintenance of pre-frontal oxygenation, suggestive of reduced mental effort during physical activity. (C) 2020 Sports Medicine Australia. Published by Elsevier Ltd. All rights reserved.
RI Lucas, Samuel/AAR-8980-2021
OI Dallaway, Neil/0000-0002-7393-8046; Lucas, Samuel/0000-0002-8713-2457; Ring, Christopher/0000-0001-9921-0435
NR 0
TC 0
SN 1440-2440
EI 1878-1861
PD APR 2021
PY 2021
VL 24
IS 4
BP 405
EP 411
DI 10.1016/j.jsams.2020.10.008
EA FEB 2021
EY 2021
WE Science Citation Index Expanded (SCI-EXPANDED); Social Science Citation Index (SSCI)
PM 33218873
UT WOS:000620994500016
DA 2026-01-15
ER

PT J
AU de Lima-Junior, D
   Silva, DC
   Ferreira, MEC
   Fortes, LD
AF de Lima-Junior, Dalton
   Silva, Douglas Cavalcante
   Ferreira, Maria Elisa Caputo
   de Sousa Fortes, Leonardo
TI Effect of brain endurance training on maximal oxygen uptake, time-to-exhaustion, and inhibitory control in runners
SO SCANDINAVIAN JOURNAL OF MEDICINE & SCIENCE IN SPORTS
AB We aimed to analyze the effect of brain endurance training on maximum oxygen consumption (VO2max), time-to-exhaustion, and inhibitory control in amateur trained runners. We employed a mixed experimental design, with the group as the between-participant factor and time as the within-participant factor. 45 participants attended 36 training sessions over 12 weeks. The cognitive training group (CT) performed the Stroop word-color task [trials of each type (congruent, incongruent, and neutral) were randomly presented during each training session], the endurance training group (ET) participated in a running training program (intensity was 60%. of maximal aerobic velocity and performed on a motor-driven treadmill), and the brain endurance training group (BET) make cognitive and endurance training simultaneously over 12 weeks. The total time of each session (i.e., 20-40 min) was identical in the experimental groups. VO2max, time-to-exhaustion, and inhibitory control tests were measured before (baseline) and after (post-experiment) the 12-week intervention. A significant effect of interaction (group x time) for VO2max (p < 0.05) was found. A post-hoc test showed an increase in VO2max from baseline to post-experiment only for ET (Delta% = 2.98) and BET (Delta% = 3.78) groups (p < 0.05). Also, the analyses showed a significant interaction (group x time) for time-to-exhaustion (p < 0.05), and a post-hoc test revealed an improvement in time-to-exhaustion for ET (Delta% = 8.81) and BET (Delta% = 11.01) (p < 0.05). No group x time interaction was found for accuracy and response time in the inhibitory control task (p > 0.05). The results conclude that BET was not superior to ET for improving VO2max and time-to-exhaustion. Also, the findings conclude that BET improved inhibitory control similar to CT.
RI Alves Araujo de Lima-Junior, Dalton Roberto/E-9792-2019; de Sousa Fortes, Leonardo/Q-3378-2016; Ferreira, Maria Elisa Caputo/D-3496-2019; Cavalcante-Silva, Douglas/HHS-0649-2022
OI Alves Araujo de Lima-Junior, Dalton Roberto/0000-0003-1542-604X; de Sousa Fortes, Leonardo/0000-0002-0778-769X; Ferreira, Maria Elisa Caputo/0000-0002-3294-7560; Cavalcante-Silva, Douglas/0000-0002-4005-6477
NR 0
TC 0
SN 0905-7188
EI 1600-0838
PD NOV 2023
PY 2023
VL 33
IS 11
BP 2166
EP 2180
DI 10.1111/sms.14457
EA AUG 2023
EY 2023
WE Science Citation Index Expanded (SCI-EXPANDED)
PM 37589477
UT WOS:001049994200001
DA 2026-01-15
ER

PT J
AU Stafylidis, A
   Staiano, W
   Mandroukas, A
   Michailidis, Y
   Bonet, LRS
   Kyranoudis, AE
   Romagnoli, M
   Ferri-Caruana, A
   Metaxas, TI
AF Stafylidis, Andreas
   Staiano, Walter
   Mandroukas, Athanasios
   Michailidis, Yiannis
   Salazar Bonet, Lluis Raimon
   Kyranoudis, Angelos E.
   Romagnoli, Marco
   Ferri-Caruana, Ana
   Metaxas, Thomas I.
TI Cognitive Fatigue Disrupts Explosive Performance and Vigilance in Trained Individuals
SO SPORTS
AB This study examined the effects of cognitive fatigue on repeated sprint ability (RSA), neuromuscular performance, and vigilance in physically active young adults (N = 28, 16 males, 12 females; mean age = 20.6 +/- 1.4 years). Participants were randomly assigned to a mental fatigue (MF) or control (CON) group and completed baseline and post-condition assessments following a cognitively demanding or neutral task. Repeated sprint performance significantly declined in the MF group, as shown by increased RSA mean time (Delta = 0.432 s, p < 0.001) and total time (Delta = 4.331 s, p < 0.001), with no statistically significant change observed in the CON group. Countermovement jump height remained unaffected; however, repeated jump ability showed impaired contact time (Delta = 0.084 s, p = 0.007) in the MF group. Psychomotor vigilance significantly deteriorated under mental fatigue, as evidenced by slower reaction times (Delta = 119.71 ms, p < 0.001) and increased lapses (Delta = 2.86, p < 0.001). Subjective ratings confirmed elevated perceived exertion (Delta = 0.79, p = 0.002) and mental fatigue (Delta = 8.00, p < 0.001) in the MF group, without changes in motivation. These findings may demonstrate that cognitive fatigue impairs both physical and cognitive performance, even in trained individuals.
RI Metaxas, Thomas/IUM-3451-2023; Staiano, Walter/AAB-3246-2019; Michailidis, Yiannis/F-6866-2018; Stafylidis, Aneas/KUF-4234-2024; Manoukas, Athanasios/HZK-8676-2023
OI Ferri, Ana/0000-0001-7793-1282; Stafylidis, Aneas/0000-0002-2120-0808; Manoukas, Athanasios/0000-0001-6600-2656
NR 0
TC 0
EI 2075-4663
PD NOV 4 2025
PY 2025
VL 13
IS 11
AR 386
DI 10.3390/sports13110386
WE Emerging Sources Citation Index (ESCI)
PM 41295768
UT WOS:001625882600001
DA 2026-01-15
ER

PT J
AU Valderrama, VM
   Hernández-Beltrán, V
   de Campos, LFCC
   Gamonales, JM
   Patiño, BAB
AF Valderrama, Valeria Montilla
   Hernandez-Beltran, Victor
   de Campos, Luis Felipe Castelli Correia
   Gamonales, Jose M.
   Patino, Boryi A. Becerra
TI Scientific output of neuroscience in sport sciences between 2010-2024: analysis of decision making, cognitive factors and sport performance with VOSviewer
SO SPORTIS-SCIENTIFIC TECHNICAL JOURNAL OF SCHOOL SPORT PHYSICAL EDUCATION AND PSYCHOMOTRICITY
AB Sports performance has been studied from the influence of fatigue in cognitive processes and decision-making, based on the integration of the contributions of neurophysiology and neuroimaging, which have allowed the implementation of alternative methods that measure the load generated on the central nervous system The objective was to analyze the trend and evolution of the scientific production of decision-making and cognitive factors to establish the relationship between neuroscience and sports performance, based on a bibliometric review in the Web of Science, Scopus and PubMed databases, including documents published between January 2010 and April. 2024. A review was carried out based on PRISMA recommendations, and a definitive sample of 409 documents was obtained. The results reflect that the greatest production occurs in research articles (82.15%) and review articles (15.15%). For the publication period, it is established that between 2019 and 2023 there was a considerable increase (41.21%). Between 2016 and 2020 there is a significantly higher number of citations than the average (n= 510). It is determined that Fortes, LS., and Russell, S., are the authors with the largest number of studies. The areas of knowledge that have dealt with the study of sports performance are Sport Sciences, Psychology, and Neuroscience. Compared to the journals that produce the most knowledge, they were located in Q1-Q2. The countries that produce the most knowledge are the United States, England, Australia, and Germany. The keywords most used in the studies are Performance", "Sport", "Decision Making", "Expertise" and "Cognition. Neuroscience in sport has been established mainly as an interdisciplinary scientific discipline focused on the improvement of cognitive processes associated with attention, memory, mental fatigue, cognitive performance, cognitive functions and sleep. All these variables are indispensable to manifest a high sports performance.
NR 0
TC 0
SN 2386-8333
PD JAN 2026
PY 2026
VL 12
IS 1
AR 12054
DI 10.17979/sportis.2026.12.1.12054
WE Emerging Sources Citation Index (ESCI)
UT WOS:001654895400036
DA 2026-01-15
ER

PT J
AU Çar, B
   Kurtoglu, A
   Eken,Ö
   Baskonus, T
   Elkholi, SM
AF Car, Bekir
   Kurtoglu, Ahmet
   Eken, Ozgur
   Baskonus, Turan
   Elkholi, Safaa M.
TI Relationship between mental endurance, mental training, and emotional intelligence in elite athletes
SO MEDICINE
AB Physical strength alone is not enough in today's sports' society, where athletes' performance is geared around winning; the body's demand for mental training is growing every day. The aim of this study is to examine the mental endurance, mental training and emotional intelligence levels of elite level individual athletes; to evaluate the relationships between these psychological variables in a multifactorial structure and to determine whether these variables show significant differences according to demographic characteristics such as gender, age, education level and duration of sportsmanship. This will offer useful strategies to maximize the performance of elite athletes. In this cross-sectional study, a quantitative research method was applied using the survey model. A total of 242 elite Turkish athletes competing in individual sports branches in the Turkish National Teams in 2023 to 2024 participated in the study. Athletes' data was gathered and examined between January 02 and March 02, 2024. The data were collected using the Sport Mental Endurance Inventory, Sport Mental Training Inventory, and Sport Emotional Intelligence Scale. Nonparametric tests were applied for statistical analysis. The findings of this study showed that there were significant differences in mental endurance, mental training, and emotional intelligence levels according to gender, age, and sport branch variables. It was found that male athletes aged between 26 to 33 years had higher levels of mental endurance and emotional intelligence. In addition, it was determined that female athletes aged 21 years and over had higher levels of mental training and emotional intelligence. High positive correlations were found between mental endurance and emotional intelligence and between mental training and emotional intelligence. The development of mental endurance and emotional intelligence is of great importance for elite athletes to improve their success and performance. These findings suggest that mental endurance and emotional intelligence levels of athletes may differ according to demographic characteristics such as gender, age, and sport branches. These factors may have significant effects on athletes' performances.
RI BAskonus, TURAN/AAL-5455-2020; Car, Bekir/AHE-4829-2022; ElKholi, Safaa/AAW-2576-2021; KURTOĞLU, Ahmet/AGC-7838-2022; Eken, Özgür/NRY-3947-2025
OI Eken, Özgür/0000-0002-5488-3158
NR 0
TC 0
SN 0025-7974
EI 1536-5964
PD MAY 16 2025
PY 2025
VL 104
IS 20
AR e42526
DI 10.1097/MD.0000000000042526
WE Science Citation Index Expanded (SCI-EXPANDED)
PM 40388754
UT WOS:001490592300025
DA 2026-01-15
ER

PT J
AU Bian, C
   Russell, S
   De Pauw, K
   Ampe, T
   Bogataj, S
   Roelands, B
AF Bian, Chao
   Russell, Suzanna
   De Pauw, Kevin
   Ampe, Toon
   Bogataj, Spela
   Roelands, Bart
TI Impacts of Season Phases and Training Variables on Mental Fatigue in Real-World Elite Fencing
SO INTERNATIONAL JOURNAL OF SPORTS PHYSIOLOGY AND PERFORMANCE
AB Mental fatigue (MF) is increasingly implicated in elite sports, yet its characteristics and impact in real-world fencing, a highly perceptual-cognitive demanding domain, are underexplored. Methods: A 4-week single-blind, longitudinal study monitored 31 (7 epee, 13 foil, and 11 sabre; 15 females) elite fencers' daily MF across training and competition phases before, during, and after a national championship. Subjective MF on a visual analog scale and reaction time (from 3-min Psychomotor Vigilance Test) were measured daily in the morning (baseline) and after training or competition. Self-reported individualized training variables (session rating of perceived exertion, duration, and detailed training workload demands) were collected posttraining. One-way repeated-measures analyses of variance assessed daily MF on a visual analog scale and reaction-time changes across phases. Linear mixed-effect models examined the impact of training load and specific training workloads on MF. Results: Analysis of 93 match days and 440 training days revealed that MF on a visual analog scale increased after fencing activities compared with baseline, peaking on match days (+19.34 AU, P <.001), which aligned with an impaired reaction time (+76.43 milliseconds, P <.01). On training days, overall training load (estimate = 0.02), as well as the contributions of tactical (estimate = 0.26) and physical (estimate = 0.12) workload demands, positively predicted the MF increase (all P <.001), whereas environmental demand (estimate = -0.13, P =.022) mitigated the MF elevation. Conclusions: The study highlights the prevalence of MF in elite fencers and its subsequent impact on reaction performance on competition days. The association with specific training structures provides insights for coaches and athletes to actively manage MF and optimize performance throughout a season.
RI Bian, Chao/HZK-0059-2023; Bian, Chao/HZK-0059-2023; Zhang, Kefei/R-5239-2019; Huajing, Wu/KIL-3509-2024; Russell, Suzanna/AAO-8076-2020; De Pauw, Kevin/E-8937-2018; Roelands, Bart/E-2337-2011
OI Bian, Chaofa/0000-0001-6979-349X; Duan, Yabo/0009-0002-8370-1277; Bian, Chao/0000-0002-0451-7459; Bian, Chao/0000-0002-0451-7459; Wu, Yunzhao/0000-0001-8408-1204; Zhang, Kefei/0000-0001-9376-1148
NR 0
TC 0
SN 1555-0265
EI 1555-0273
PD SEP 2025
PY 2025
VL 20
IS 9
BP 1232
EP 1238
DI 10.1123/ijspp.2025-0379
WE Science Citation Index Expanded (SCI-EXPANDED); Science Citation Index Expanded (SCI-EXPANDED)
PM 40695448
UT WOS:001639298300001
DA 2026-01-15
ER

PT J
AU Coimbra, DR
   Bevilacqua, GG
   Pereira, FS
   Andrade, A
AF Coimbra, Danilo R.
   Bevilacqua, Guilherme G.
   Pereira, Fabiano S.
   Andrade, Alexandro
TI Effect of Mindfulness Training on Fatigue and Recovery in Elite Volleyball Athletes: A Randomized Controlled Follow-Up Study
SO JOURNAL OF SPORTS SCIENCE AND MEDICINE
AB Volleyball is a team sport with high physical and perceptual-cognitive demand, hence, increasing the perception of physical and mental fatigue during a competition. To alleviate fatigue (physical and mental), mindfulness and music have been proposed. The aim of this study was to analyze the effect of mindfulness-based mental versus music training on mental fatigue, physical fatigue, and recovery in elite competitive female volleyball athletes using a randomized two-controlled study with follow-up. Participants were 30 elite female Brazilian volleyball athletes. Athletes were randomly assigned to the following groups: 1) mindfulness-based mental training group (MBMT); 2) music-based training group (MBT); or 3) control group (CG). Three variables were evaluated as follows: 1) recovery based on total quality recovery; 2) mental fatigue visual analog scale; and 3) physical fatigue visual analog scale. Regarding recovery, there was no difference between the MBMT, MBT, and CG groups (p > 0.05). A difference in mental fatigue was noted between MBT and CG at follow-up [F(2,26) = 5.71, p = 0.009; large]. Regarding physical fatigue, there was no difference between the MBMT, MBT, and CG groups (p > 0.05). The mindfulness intervention effectively attenuated the mental fatigue caused by competition in volleyball athletes. These results will assist coaches and staff in providing fatigue management and reinforce the applicability of mental training in sports.
RI Reis Coimbra, Danilo/G-8591-2015; Andrade, Alexandro/H-5226-2016; Reis Coimbra, Danilo/G-8591-2015
OI Reis Coimbra, Danilo/0000-0002-6055-0667; Reis Coimbra, Danilo/0000-0002-6055-0667
NR 0
TC 0
SN 1303-2968
PD MAR 2021
PY 2021
VL 20
IS 1
BP 1
EP 8
WE Science Citation Index Expanded (SCI-EXPANDED); Social Science Citation Index (SSCI)
PM 33707980
UT WOS:000613352600001
DA 2026-01-15
ER

PT J
AU Díaz-García, J
   López-Gajardo, MA
   Parraca, JA
   Batalha, N
   López-Rodreíguez, R
   Ring, C
AF Diaz-Garcia, Jesus
   Lopez-Gajardo, Miguel angel
   Parraca, Jose Alberto
   Batalha, Nunho
   Lopez-Rodriguez, Ruben
   Ring, Christopher
TI Brain Endurance Training Improves and Maintains Chest Press and Squat Jump Performance When Fatigued
SO JOURNAL OF STRENGTH AND CONDITIONING RESEARCH
AB Supplemental Digital Content is Available in the Text.D & iacute;az-Garc & iacute;a, J, L & oacute;pez-Gajardo, M & Aacute;, Parraca, JA, Batalla, N, L & oacute;pez-Rodr & iacute;guez, R, and Ring, C. Brain endurance training improves and maintains chest press and squat jump performance when fatigued. J Strength Cond Res 38(9): 1568-1575, 2024-Mental fatigue can impair resistance exercise performance. Brain endurance training (BET)-the addition of demanding cognitive tasks to standard exercise training-improves endurance exercise performance more than standard training. Although BET has yet to be evaluated with resistance exercise, it is expected to improve performance, particularly when the performer feels mentally fatigued. The study employed a pretest (week 0), midtest (week 3), posttest (week 6), and follow-up (week 9) design, with subjects randomized to BET (n = 46) or control (exercise training) (n = 45) groups. In testing sessions, subjects performed chest press and squat jump exercises to failure before (feeling fresh) and after (feeling tired) a 30-minute cognitively demanding Stroop task. Training comprised 5 BET or control training sessions per week for 6 weeks. In each training session, subjects completed 4 sets of each exercise to failure, with each exercise set preceded by a 3-minute cognitive task (BET) or rest (control). Exercise performance (number of repetitions to failure) and mental fatigue markers were assessed. In pretesting, exercise performance did not differ between the groups. In midtesting and posttesting, BET performed more chest press and squat jump repetitions when fatigued by the 30-minute Stroop than control. The mental fatigue elicited by the Stroop task gradually declined with training in BET compared with control. In conclusion, BET enhanced resistance exercise performance compared with standard training when tested subsequent to a mentally fatiguing cognitive task. These benefits were maintained weeks after training ended. Brain endurance training is an effective method to mitigate the deleterious effects of mental fatigue on resistance exercise performance.
RI Parraca, Jose/AAX-6410-2020; Díaz-García, Jesús/AEZ-3454-2022; López-Gajardo, Miguel/AAE-5438-2021
OI Díaz-García, Jesús/0000-0002-9430-750X
NR 0
TC 0
SN 1064-8011
EI 1533-4287
PD SEP 2024
PY 2024
VL 38
IS 9
BP 1568
EP 1575
DI 10.1519/JSC.0000000000004847
WE Science Citation Index Expanded (SCI-EXPANDED)
PM 39074222
UT WOS:001296907700009
DA 2026-01-15
ER

PT J
AU Gonzalez, MP
   Brown, DMY
   Swafford, IM
   Summerville, B
   Seidi, M
   Hajiaghamemar, M
   Dorgo, S
AF Gonzalez, Matthew P.
   Brown, Denver M. Y.
   Swafford, Isabella M.
   Summerville, Bryce
   Seidi, Morteza
   Hajiaghamemar, Marzieh
   Dorgo, Sandor
TI The Effects of Mental Fatigue on Anaerobic Power and Power Endurance Performance
SO SPORTS
AB Mental fatigue has been studied extensively in relation to its impact on aerobic-, strength-, and motor-based tasks, but anaerobic power-based tasks have received limited attention. Interdisciplinary research investigating the underlying mechanisms by which mental fatigue influences physical performance has been called for. In two studies, the effects of mental fatigue on maximal power jump and endurance jump performance as well as kinetics and kinematics during jump performance were examined. Samples of collegiate volleyball players (Study 1; N = 14) and recreationally active students (Study 2; N = 27) completed two 30 min experimental manipulations (high vs. low cognitive control exertion) before performing three maximal power squat jumps followed by 15 repeated countermovement jumps, with measurements of kinetics and kinematics. For Study 1, the maximal power performance was significantly lower under a mentally fatigued condition, but no differences were observed for repeated jump performance, which may have been attributable to alterations in jump mechanics. For Study 2, no between-condition differences were observed for the maximal power performance, although repeated jump performance was significantly lower under a mentally fatigued condition. Collectively, these findings suggest that the impacts of mental fatigue on power-based performance tasks may depend on the task demands as well as the training status of the individual.
RI Dorgo, Sandor/L-6446-2019; Brown, Denver/AAG-2413-2020
OI Memar, Marzieh/0000-0002-0232-2447; Brown, Denver/0000-0003-4078-8253; Gonzalez, Matthew/0000-0002-1237-7038
NR 0
TC 0
EI 2075-4663
PD JUL 2024
PY 2024
VL 12
IS 7
AR 192
DI 10.3390/sports12070192
WE Emerging Sources Citation Index (ESCI)
PM 39058083
UT WOS:001277580000001
DA 2026-01-15
ER

PT J
AU Ferreira, MEC
   Lima-Junior, D
   Faro, H
   Roelands, B
   Fortes, LS
AF Ferreira, Maria E. C.
   Lima-Junior, Dalton
   Faro, Heloiana
   Roelands, Bart
   Fortes, Leonardo S.
TI Prolonged cognitive effort impairs inhibitory control and causes significant mental fatigue after an endurance session with an auditive distractor in professional soccer players
SO PSYCHOLOGY OF SPORT AND EXERCISE
AB Background: Throughout official soccer matches, the presence of cheer by the crowd could be considered a critical auditive distraction that could further impair the cognitive interference control system, multiple object tracking (MOT) skill, heart rate variability (HRV), and increase mental fatigue. As the resource is not immediately replenished, the impairment of the cognitive interference control system may be delayed following a soccer game. Then, evaluating the recovery time course of the cognitive interference control system, MOT skill, HRV, and mental fatigue after prolonged tasks combining physical, endurance, and cognitive effort are essential.Purpose: We aimed to analyze the acute effect of cognitive effort and auditive distractor with 24-h follow-up throughout a prolonged endurance session on inhibitory control, subjective mental fatigue, MOT skill, and HRV in professional soccer players.Methods: Twenty professional male soccer players were recruited (23.56 +/- 3.8 years, 78.1 +/- 6.9 kg, 1.77 +/- 0.06 m, and 12.5 +/- 5.3% body fat). The sessions were performed in a randomized and counterbalanced crossover design, divided into four experimental conditions: endurance, endurance + MOT, endurance + MOT + AD, and endurance + AD. The soccer players completed the incongruent Stroop task utilizing an eye-tracker to assess cognitive effort. MOT task, subjective mental fatigue, and HRV were evaluated before the endurance training (60%Delta of maximal aerobic velocity during 40-min) and after 30-min and 24-h of recovery. These sessions were designed to investigate the acute effect of prolonged cognitive effort (repeated MOT throughout the endurance task) and AD (constant crowd noise and coach's voice each 15-40 s, totalizing = 80 voices) on inhibitory control, MOT skills, HRV, and subjective mental fatigue after a fixed endurance training session.Results: There was no condition x time interaction for accuracy of inhibitory control (p > 0.05, eta p(2) = 0.001). There was a significant condition x time interaction for inhibitory control response time (p < 0.05, eta p(2) = 0.16). A higher response time of inhibitory control was found for the endurance + MOT + AD and endurance + MOT experimental sessions (p < 0.05). There was a significant condition x time interaction for subjective mental fatigue (p < 0.05, eta p(2) = 0.46). A higher subjective mental fatigue was found for the endurance + MOT + AD and endurance + MOT experimental sessions (p < 0.05). There was no condition x time interaction for HRV (p > 0.05, eta p(2) = 0.02).Conclusion: We concluded that cognitive effort throughout a prolonged endurance session impaired inhibitory control and increased mental fatigue without promoting greater MOT skill and HRV changes in professional soccer players.
RI Alves Araujo de Lima-Junior, Dalton Roberto/E-9792-2019; de Sousa Fortes, Leonardo/Q-3378-2016; Faro, Heloiana/I-5920-2018; Ferreira, Maria Elisa Caputo/D-3496-2019; roelands, bart/E-2337-2011
OI Alves Araujo de Lima-Junior, Dalton Roberto/0000-0003-1542-604X; de Sousa Fortes, Leonardo/0000-0002-0778-769X; Ferreira, Maria Elisa Caputo/0000-0002-3294-7560; roelands, bart/0000-0002-2808-044X; Faro, Heloiana/0000-0003-1801-2328
NR 0
TC 0
SN 1469-0292
EI 1878-5476
PD JAN 2024
PY 2024
VL 70
AR 102533
DI 10.1016/j.psychsport.2023.102533
EA SEP 2023
EY 2023
WE Science Citation Index Expanded (SCI-EXPANDED); Social Science Citation Index (SSCI)
PM 37678643
UT WOS:001081243700001
DA 2026-01-15
ER

PT J
AU Russell, S
   Jenkins, D
   Smith, M
   Halsone, S
   Kelly, V
AF Russell, Suzanna
   Jenkins, David
   Smith, Mitchell
   Halsone, Shona
   Kelly, Vincent
TI The application of mental fatigue research to elite team sport performance: New perspectives
SO JOURNAL OF SCIENCE AND MEDICINE IN SPORT
AB Objectives: Mental fatigue resulting from prolonged periods of demanding cognitive activity, has been found to impair endurance exercise performance and performance in some sport-specific tasks. The application of such research to the elite sporting environment however is limited.Design & Methods: This article reviews the literature relevant to mental fatigue and team sporting performance with aim to provide perspectives on the transferability and significance of currently available evidence to the applied elite sporting context.Results: Inconsistent findings in the limited available literature can be attributed to large variations in the participants involved, the nature of the cognitively demanding tasks used to induce mental fatigue and the tests used to assess performance outcomes. Few studies have used trained athletes in combination with performance tests that accurately represent the physiological and technical demands experienced by athletes in competition. While there is growing interest in the acute influence of mental fatigue on exercise performance, a potential cumulative effect of mental fatigue on performance over, for example, a competitive season is an area yet to be investigated.Conclusions: If it is accepted that mental fatigue impairs the performance of some athletes, then improving the ecological validity of research in the area of mental fatigue and sport will significantly advance our understanding of how to better monitor and manage mental fatigue. At the elite level of competition, where outcomes are determined by very small margins of difference, reducing the impact of mental fatigue on performance has potential to be significant. (C) 2018 Sports Medicine Australia. Published by Elsevier Ltd. All rights reserved.
RI Jenkins, David/E-6232-2010; Smith, Mitchell/M-9396-2019; Kelly, Vincent/AAO-7519-2020; Russell, Suzanna/AAO-8076-2020
OI Smith, Mitchell/0000-0002-8168-5405; Kelly, Vincent/0000-0002-0342-6416; Russell, Suzanna/0000-0001-9146-756X; Halson, Shona/0000-0002-1047-3878
NR 0
TC 0
SN 1440-2440
EI 1878-1861
PD JUN 2019
PY 2019
VL 22
IS 6
BP 723
EP 728
DI 10.1016/j.jsams.2018.12.008
WE Science Citation Index Expanded (SCI-EXPANDED); Social Science Citation Index (SSCI)
PM 30606625
UT WOS:000474682100018
DA 2026-01-15
ER

PT J
AU Staiano, W
   Díaz-García, J
   García-Calvo, T
   Ring, C
AF Staiano, Walter
   Diaz-Garcia, Jesus
   Garcia-Calvo, Tomas
   Ring, Christopher
TI Brain endurance training improves soccer-specific technical skills and cognitive performance in fatigued professional soccer players
SO JOURNAL OF SCIENCE AND MEDICINE IN SPORT
AB Objectives: Brain Endurance Training (BET) - the addition of mentally fatiguing cognitive tasks to standard physical training - could improve performance in soccer. We tested whether BET, with cognitive tasks intermixed with physical training activities, improved players' cognitive and soccer-specific technical performance compared to physical training alone when fresh and fatigued. Design: The study employed a pre/training/midtest/training/posttest design. Methods: 31 professional male soccer players were randomly assigned to BET or control groups and completed 18 physical training sessions over 6 weeks. In between the physical training activities, the BET group completed demanding cognitive tasks, whereas the control group rested. Players completed the Loughborough soccer passing (LSPT) and shooting test (LSST) before and after completing a 30-min Stroop task. A brief psychomotor vigilance test (PVT-B), a visual analog rating of mental fatigue (MF-VAS), and rating of perceived exertion (RPE) were measured during testing and training. Results: During testing, the 30-min Stroop task elicited a state of MF, confirmed by higher subjective ratings (P < .01). Compared to pre-testing, at mid- and post-testing, the BET group improved passing (all P < .01), shooting (all P < .01), and PVT-B performance (all P < .01) when tested after (fatigued) but not before (fresh) the Stroop task, whereas the control group did not change performance either way. During training the BET group reported higher MF (P < .01) and exhibited slower PVT-B responses (P < .01) compared to control. Conclusions: Intermixed BET was more effective than physical training alone at improving cognitive and soccer- specific technical performance of professional soccer players when fatigued. (c) 2024 The Authors. Published by Elsevier Ltd on behalf of Sports Medicine Australia. This is an open access article under the CC BY license (http://creativecommons.org/licenses/by/4.0/).
RI Díaz-García, Jesús/AEZ-3454-2022; García-Calvo, Tomas/KXR-0219-2024; Staiano, Walter/AAB-3246-2019
OI Díaz-García, Jesús/0000-0002-9430-750X; García-Calvo, Tomas/0000-0002-2550-418X; Staiano, Walter/0000-0002-1269-0016
NR 0
TC 0
SN 1440-2440
EI 1878-1861
PD JAN 2025
PY 2025
VL 28
IS 1
BP 69
EP 76
DI 10.1016/j.jsams.2024.08.203
EA JAN 2025
EY 2025
WE Science Citation Index Expanded (SCI-EXPANDED)
PM 39227203
UT WOS:001400008500001
DA 2026-01-15
ER

PT J
AU Lam, HKN
   Sproule, J
   Turner, AP
   Murgatroyd, P
   Gristwood, G
   Richards, H
   Phillips, SM
AF Lam, Hui Kwan Nicholas
   Sproule, John
   Turner, Anthony. P. P.
   Murgatroyd, Paul
   Gristwood, Graham
   Richards, Hugh
   Phillips, Shaun. M. M.
TI International orienteering experts' consensus on the definition, development, cause, impact and methods to reduce mental fatigue in orienteering: A Delphi study
SO JOURNAL OF SPORTS SCIENCES
AB Orienteering is an outdoor activity wherein participants use a map and compass to locate control points and choose the quickest path to the next control point in a natural environment. Attentional focus, rapid decision-making, and high aerobic fitness may influence orienteering performance. Therefore, this research aimed to seek international orienteering expert consensus regarding the definition, development, causes, influences and methods to reduce mental fatigue (MF) in orienteering based on practical experience. Following ethical approval, a three-round Delphi survey was conducted online with twenty-four orienteering coaches and athletes (or former athletes) from 10 different countries with international orienteering competition experience. The threshold of consensus was >= 70% agreement among respondents. The experts agreed that MF exists in daily life and orienteering with a substantial negative effect on their conscious decision-making performance and psychological responses. The experts disagreed that the form of MF that athletes experienced in orienteering training are similar to the competition. However, there was no agreement that MF would impact endurance and high-speed running performance during orienteering. This research refines the definition of MF and summarises the distinctions in what causes MF in orienteering training and competition, implying that MF should be addressed separately.
RI Lam, Hui Kwan Nicholas/HIR-9807-2022; Phillips, Shaun/MHQ-2589-2025
OI Lam, Hui Kwan Nicholas/0000-0001-7823-5721; Turner, Tony/0000-0003-1202-6649
NR 0
TC 0
SN 0264-0414
EI 1466-447X
PD DEC 2 2022
PY 2022
VL 40
IS 23
BP 2595
EP 2607
DI 10.1080/02640414.2023.2177027
EA FEB 2023
EY 2023
WE Science Citation Index Expanded (SCI-EXPANDED)
PM 36765435
UT WOS:000932136700001
DA 2026-01-15
ER

PT J
AU Russell, S
   Jenkins, DG
   Halson, SL
   Juliff, LE
   Connick, MJ
   Kelly, VG
AF Russell, Suzanna
   Jenkins, David G.
   Halson, Shona L.
   Juliff, Laura E.
   Connick, Mark J.
   Kelly, Vincent G.
TI Mental Fatigue Over 2 Elite Netball Seasons: A Case for Mental Fatigue to be Included in Athlete Self-Report Measures
SO INTERNATIONAL JOURNAL OF SPORTS PHYSIOLOGY AND PERFORMANCE
AB Purpose: Mental fatigue is emerging as an important consideration for elite sporting performance, yet it is rarely monitored. The present study assessed changes in mental fatigue in professional team-sport athletes across 2 seasons and examined the relationship between mental fatigue and other athlete self-report measures of well-being. Methods: Elite netballers contracted to all teams competing in Australia's premier professional netball competition during the 2018 and 2019 seasons (N = 154) participated. Using 5-point Likert scales, mental fatigue, fatigue (physical), tiredness, sleep quality, stress, mood, and motivation were assessed daily across 2 seasons composed of 14 round and finals series. Results: The ratings of mental fatigue significantly changed during both seasons. In 2018, lower ratings of mental fatigue were reported in round 1 versus 3, 4, 6, 8, and 14; round 7 versus 6; and round 6 versus 10 (P < .05). In 2019, lower ratings of mental fatigue were identified for round 1 versus 3, 9, 10 to 14, and semifinal; round 2 versus 10 to 13; and 5 versus 10 to 12 (P < .05). Ordinal regression revealed significant differences between mental fatigue and physical fatigue (P < .001), tiredness (P < .001), stress (P < .001), mood (P < .001), and motivation (P < .05). Conclusions: The present study found mental fatigue to significantly fluctuate across a season in elite netballers. Moreover, perceived mental fatigue differed from physical fatigue, tiredness, stress, mood, and motivation. The data impress the need for mental fatigue to be included as an independent measure of athlete well-being. Monitoring of mental fatigue can allow practitioners to implement strategies to manage its influence on performance.
RI Russell, Suzanna/AAO-8076-2020; Kelly, Vincent/AAO-7519-2020; Jenkins, David/E-6232-2010; Connick, Mark/D-6029-2012
OI Russell, Suzanna/0000-0001-9146-756X; Kelly, Vincent/0000-0002-0342-6416
NR 0
TC 0
SN 1555-0265
EI 1555-0273
PD FEB 2022
PY 2022
VL 17
IS 2
BP 160
EP 169
DI 10.1123/ijspp.2021-0028
WE Science Citation Index Expanded (SCI-EXPANDED); Social Science Citation Index (SSCI)
PM 34583327
UT WOS:000747668200003
DA 2026-01-15
ER

PT J
AU Díaz-García, J
   García-Calvo, T
   Manzano-Rodríguez, D
   Lóopez-Gajardo, MA
   Parraca, JA
   Ring, CSP
AF Diaz-Garcia, Jesus
   Garcia-Calvo, Tomas
   Manzano-Rodriguez, David
   Lopez-Gajardo, Miguel Angel
   Parraca, Jose Alberto
   Ring, Christopher
TI Brain endurance training improves shot speed and accuracy in grassroots padel players
SO JOURNAL OF SCIENCE AND MEDICINE IN SPORT
AB Objectives: Evidence that mental fatigue impairs sport performance has created a demand for countermeasures. We examined the effects of brain endurance training, a form of fatigue-inoculation, on shot performance in grass-roots padel players.Design: A pre-, mid-and post-test design, with participants randomized to brain endurance training (n = 30) or control (n = 31) groups.Methods: During testing, participants completed a Padel Stroke Performance Test, before and after a demanding 30-min cognitive task (Stroop). Training comprised 3 sessions/week for 6 weeks. In each training session, partic-ipants completed 10-min warm-up, 15-min technical drills, 15-min tactical drills, and 20-min simulated games. These physical activities were intermixed with short 4-min periods of Stroop (brain endurance training group) or rest (control group) totaling 20-min. Performance was measured by shot speed and accuracy of padel strokes. Mental fatigue indices were measured before and after the Stroop task using a visual analog scale rating, a psy-chomotor vigilance task, and a go/no-go task. Results: During testing, the 30-min Stroop task elicited a state of mental fatigue, confirmed by higher subjective ratings, slower responses during the psychomotor vigilance task, and slower saccade latencies during the go/no go task. Compared to pre-testing, in mid-and post-testing, the brain endurance training group hit progressively faster and more accurate padel shots after the Stroop task compared to controls.Conclusions: Brain endurance training enhanced skill-based psychomotor performance when fatigued compared to standard padel training. Brain endurance training isa countermeasure that promotes mental fatigue durability.& COPY; 2023 The Author(s). Published by Elsevier Ltd on behalf of Sports Medicine Australia. This is an open access article under the CC BY license (http://creativecommons.org/licenses/by/4.0/).
RI Díaz-García, Jesús/AEZ-3454-2022; Parraca, Jose/AAX-6410-2020; García-Calvo, Tomas/KXR-0219-2024
OI Díaz-García, Jesús/0000-0002-9430-750X; Ring, Christopher/0000-0001-9921-0435; García-Calvo, Tomas/0000-0002-2550-418X; Manzano Rodríguez, David/0000-0001-8524-4570
NR 0
TC 0
SN 1440-2440
EI 1878-1861
PD JUL 2023
PY 2023
VL 26
IS 7
BP 386
EP 393
DI 10.1016/j.jsams.2023.06.002
EA JUL 2023
EY 2023
WE Science Citation Index Expanded (SCI-EXPANDED)
PM 37349253
UT WOS:001047002100001
DA 2026-01-15
ER

PT J
AU André, N
   Audiffren, M
   Englert, C
AF Andre, Nathalie
   Audiffren, Michel
   Englert, Chris
TI Brain endurance training as a strategy for reducing mental fatigue
SO FRONTIERS IN PSYCHOLOGY
AB Mental fatigue is a psychobiological state triggered by sustained mental effort, affecting subjective parameters, performance, and physiological responses. It impairs sports performance across various disciplines. Individual differences in mental fatiguability and physical fitness may moderate the effects of mental fatigue. Initial evidence suggests that endurance athletes are more resilient to the decrease in the capacity and/or willingness to deploy mental effort induced by mental fatigue, though the results are mixed. Brain Endurance Training (BET) aims to enhance resistance to mental fatigue by combining cognitive and physical training. BET typically uses dual-task designs (simultaneous mental and physical effort), which appear more effective than sequential-task designs. Cognitive tasks involved in brain endurance training often target executive functions, like sustained attention and inhibitory control. While BET consistently improves endurance performance, its effects on subjective mental fatigue are currently less conclusive, which offers intriguing possibilities for future research. Other outcomes, such as perceived exertion and brain oxygenation, suggest BET reduces the cognitive cost of mental and physical effort. BET may also influence brain networks related to attention and self-regulation, particularly the salience network, default mode network (DMN), and frontoparietal network (FPN). Functional connectivity studies hint that BET could lead to beneficial changes in how these networks interact, potentially reducing DMN activity and enhancing control by task-positive networks. Although evidence is still emerging, early findings support BET as a promising intervention to reduce the likelihood of getting mentally fatigued and improve endurance performance in cognitively demanding contexts. Future research should refine BET protocols and explore its underlying neural mechanisms using imaging techniques.
RI Englert, Chris/V-7995-2017
NR 0
TC 0
SN 1664-1078
PD JUN 18 2025
PY 2025
VL 16
AR 1616171
DI 10.3389/fpsyg.2025.1616171
WE Social Science Citation Index (SSCI)
PM 40606889
UT WOS:001521100400001
DA 2026-01-15
ER

PT J
AU Pickering, T
   Wright, B
   MacMahon, C
AF Pickering, Todd
   Wright, Bradley
   MacMahon, Clare
TI Fatigued or bored? Investigating the effect of different types of mental fatigue on 3 km running performance
SO PSYCHOLOGY OF SPORT AND EXERCISE
AB Mental fatigue has been highly cited as having a negative impact on endurance performance. Few, however, have investigated whether different types of mental fatigue, namely active and passive fatigue, might affect endurance performance differently. This study used a repeated-measures design where 11 participants completed a 3 km run after three 32-min conditions: an actively fatiguing task (Task-load Dual-back; TloadDback); a passively fatiguing task (Mackworth Clock); and a control task (Documentary). Subjective ratings and performance on a second task (Flanker task) were taken before and after the 32-min tasks, while ratings of perceived effort, motivation and workload were taken during the 3 km run. Results showed that both fatigue conditions were mentally fatiguing, with the TloadDback rated as more demanding and the Mackworth Clock more boring and less motivating. Performance on subsequent tasks showed different effects: the TloadDback condition had the slowest responses on the post-test Flanker task, while the Mackworth Clock condition had the slowest completion time on the 3 km run, though this difference in completion times was non-significant. These results suggest that different cognitive tasks lead to different types of mental fatigue, which can lead to different outcomes on subsequent cognitive tasks but non-significant differences on subsequent physical tasks. This study highlights that to understand the influence of mental fatigue on physical performance, it is important to understand the cognitive tasks used and how different cognitive and physical tasks interact. Future work should examine whether performance outcomes in other areas commonly affected by mental fatigue, like technical and tactical sporting skills, are affected differently by active and passive fatigue.
RI MacMahon, Clare/AAN-3507-2021; Pickering, Todd/MGT-3154-2025
OI Wright, Bradley/0000-0002-6428-9128; Pickering, Todd/0000-0003-4509-9326
NR 0
TC 0
SN 1469-0292
EI 1878-5476
PD SEP 2024
PY 2024
VL 74
AR 102687
DI 10.1016/j.psychsport.2024.102687
EA JUN 2024
EY 2024
WE Science Citation Index Expanded (SCI-EXPANDED); Social Science Citation Index (SSCI)
PM 38897333
UT WOS:001260624100001
DA 2026-01-15
ER

PT J
AU Weiler, H
   Ennigkeit, F
   Spielmann, J
   Englert, C
AF Weiler, Helena
   Ennigkeit, Fabienne
   Spielmann, Jan
   Englert, Chris
TI Increasing ecological validity in mental fatigue research-A Footbonaut study
SO FRONTIERS IN PSYCHOLOGY
AB Introduction Past studies have mainly used Stroop tasks to induce mental fatigue in soccer. However, due to the non-sport-specificity of these tasks, their transferability to the real-life effects of mental fatigue in soccer have been questioned. The study's aim was to investigate the effects of two different versions (mentally less vs. mentally more demanding) of a soccer passing task in the so-called Footbonaut on cognitive and soccer-specific performance.Methods A randomized, counterbalanced experimental within-subjects design was employed (N = 27). We developed two different versions of the soccer passing task in the Footbonaut: a mentally more demanding decision-making and inhibition task in the experimental condition, and a mentally less demanding standard task of the Footbonaut in the control condition.Results Participants showed significantly worse soccer-specific performance in the experimental condition compared to the control condition. No corresponding effects were revealed in cognitive performance.Discussion The findings suggest that cognitive-motor interference induced by 30-min Footbonaut technology-based training may induce mental fatigue in soccer players. Future studies should consider developing mentally less-demanding yet comparable control tasks.
RI Englert, Chris/V-7995-2017; Spielmann, Jan/JPX-7565-2023
NR 0
TC 0
SN 1664-1078
PD MAY 27 2025
PY 2025
VL 16
AR 1586944
DI 10.3389/fpsyg.2025.1586944
WE Social Science Citation Index (SSCI)
PM 40497106
UT WOS:001504710600001
DA 2026-01-15
ER

PT J
AU Russell, S
   Jenkins, DG
   Halson, SL
   Juliff, LE
   Kelly, VG
AF Russell, Suzanna
   Jenkins, David G.
   Halson, Shona L.
   Juliff, Laura E.
   Kelly, Vincent G.
TI How do elite female team sport athletes experience mental fatigue? Comparison between international competition, training and preparation camps
SO EUROPEAN JOURNAL OF SPORT SCIENCE
AB Mental fatigue has been shown to negatively influence physical, technical and tactical aspects of sporting performance. However, mental fatigue is not routinely monitored or managed in elite sport and it is not clear whether mental fatigue occurs and/or changes across the varied contextual demands experienced by elite athletes in training, preparation and competition. This study explored self-report measures of mental fatigue across eight training camps and six competition periods (two benchmark tournaments and four international test series) with international netballers (n = 22, 25.9 +/- 2.7 years) during the 2018-2019 representative period. Mental fatigue was higher during training camps (p < 0.001; 3.20 [3.12, 3.27]) and preparation camps (p < 0.05; 3.27 [3.19, 3.34]) compared to the competition periods (3.49 [3.44, 3.55]). Significant within-group differences were also identified between individual preparation camps and competition subsets. Higher mental fatigue was reported during the preparation camp for international test series 2 comparative to the preparation camp for benchmark tournament 1 (p = 0.047). For individual competitions; greater mental fatigue was found during the international test series 3 competition in comparison to both the benchmark tournament 1 (p <0.001) and international test series 1 (p = 0.020) competition periods. International representative netballers experience differing levels of mental fatigue across training and preparation camps and competition periods. Practitioners should be aware that athletes report instances of elevated mental fatigue across camps, and competition. Mental fatigue is not limited to competition and thus is recommended to be monitored during periods of training and preparation for competition.
RI Russell, Suzanna/AAO-8076-2020; Kelly, Vincent/AAO-7519-2020; Jenkins, David/E-6232-2010
OI Russell, Suzanna/0000-0001-9146-756X; Halson, Shona/0000-0002-1047-3878; Kelly, Vincent/0000-0002-0342-6416
NR 0
TC 0
SN 1746-1391
EI 1536-7290
PD JUN 3 2022
PY 2022
VL 22
IS 6
BP 877
EP 887
DI 10.1080/17461391.2021.1897165
EA MAR 2021
EY 2021
WE Science Citation Index Expanded (SCI-EXPANDED); Social Science Citation Index (SSCI)
PM 33764275
UT WOS:000632721200001
DA 2026-01-15
ER

PT J
AU Díaz-García, J
   García-Calvo, T
   Ring, C
AF Diaz-Garcia, Jesus
   Garcia-Calvo, Tomas
   Ring, Christopher
TI Brain endurance training improves sedentary older adults' cognitive and physical performance when fresh and fatigued
SO PSYCHOLOGY OF SPORT AND EXERCISE
AB Objectives: Cognitive and physical performance is impaired by aging and fatigue. Cognitive and exercise training may mitigate such impairments. Accordingly, we investigated the effect of Brain Endurance Training (BET) - combined cognitive and exercise training - on cognitive and physical performance when fresh and fatigued in older adults. Design: Twenty-four healthy sedentary women (65-78 years) were randomly allocated to one of three training groups: BET, exercise training, and control (no training). The BET and exercise training groups completed the same physical training protocol comprising three 45-min exercise sessions (20-min resistance exercise plus 25min endurance exercise) per week for eight weeks. The BET group completed a 20-min cognitive task prior to exercise tasks. Cognitive (tasks: psychomotor vigilance, Stroop) and physical (tests: walk, chair-stand, arm curl) performance was tested when fresh and fatigued (before and after a 30-min cognitive task) at weeks 0 (pre-test), 4 (mid-test), 8 (post-test), and 12 (follow-up test). Results: Cognitive and physical and performance was generally superior when fresh and fatigued at mid-test and post-test for both BET and exercise training groups compared to the control group. The BET group outperformed the exercise group when fatigued at mid-test and post-test both cognitively (always) and physically (sometimes). The pre-to-post changes in cognitive performance when fresh and fatigued averaged 3.7 % and 7.8 % for BET, 3.6 % and 4.5 % for exercise, and -0.4 % and 0.3 % for control groups. The corresponding changes in physical performance averaged 16.5 % and 29.9 % for BET, 13.8 % and 22.4 % for exercise, and 10.8 % and 7.1 % for control groups. Conclusion: These findings show that BET can improve cognitive and physical performance in older adults.
RI García-Calvo, Tomas/KXR-0219-2024; Díaz-García, Jesús/AEZ-3454-2022
OI García-Calvo, Tomas/0000-0002-2550-418X; Díaz-García, Jesús/0000-0002-9430-750X
NR 0
TC 0
SN 1469-0292
EI 1878-5476
PD JAN 2025
PY 2025
VL 76
AR 102757
DI 10.1016/j.psychsport.2024.102757
EA OCT 2024
EY 2024
WE Science Citation Index Expanded (SCI-EXPANDED); Social Science Citation Index (SSCI)
PM 39362351
UT WOS:001333342500001
DA 2026-01-15
ER

PT J
AU Russell, S
   Johnston, RD
   Stanimirovic, R
   Halson, SL
AF Russell, S.
   Johnston, R. D.
   Stanimirovic, R.
   Halson, S. L.
TI Global practitioner assessment and management of mental fatigue and mental recovery in high-performance sport: A need for evidence-based best-practice guidelines
SO SCANDINAVIAN JOURNAL OF MEDICINE & SCIENCE IN SPORTS
AB Background: Mental fatigue and mental recovery have gained scientific attention in relation to sporting performance, yet best practice assessment and management methods are lacking. A greater understanding of current knowledge and practices in high-performance sport are necessary.Objective: To understand the contemporary knowledge, beliefs, monitoring processes, management strategies, perceived responsibility, sources of evidence, and challenges, when assessing the mental fatigue and mental recovery of athletes in high-performance sport.Methods: A mixed-methods survey approach obtained information from 156 multi-disciplinary high-performance sport practitioners. Descriptive outputs were reported and potential differences between key concepts were detected using Wilcoxon-signed rank analysis. Thematic analysis interpreted open-text responses.Results: Only 11.5% and 5.1% of respondents indicated they were "very" knowledgeable about mental fatigue and mental recovery, respectively. Knowledge (p < 0.001) and confidence in application (p = 0.001) were significantly greater for mental fatigue than mental recovery. Nearly all respondents perceived mental fatigue and mental recovery impacted training and competition performance, with a greater negative impact during competition (p < 0.001). A limited number of respondents reported deliberate assessment (31.1%) or management (51.2%) of mental fatigue and mental recovery. A combination of sources of evidence were used to inform practice, with common challenges to implementation including staff knowledge, athlete-buy in, time-availability, and a lack of evidence. Practitioners reported that assessing and managing mental fatigue and mental recovery was multi-disciplinary in nature.Conclusion: Practitioners reported that mental fatigue and mental recovery did impact performance, yet this was not reflected in the implementation of evidence-based assessment and management practices in high-performance sport.
RI Russell, Suzanna/AAO-8076-2020
OI Russell, Suzanna/0000-0001-9146-756X; Johnston, Rich/0000-0001-6618-2853; Halson, Shona/0000-0002-1047-3878
NR 0
TC 0
SN 0905-7188
EI 1600-0838
PD JAN 2024
PY 2024
VL 34
IS 1
DI 10.1111/sms.14491
EA SEP 2023
EY 2023
WE Science Citation Index Expanded (SCI-EXPANDED)
PM 37728880
UT WOS:001068848600001
DA 2026-01-15
ER

PT J
AU Smith, MR
   Coutts, AJ
   Merlini, M
   Deprez, D
   Lenoir, M
   Marcora, SM
AF Smith, Mitchell R.
   Coutts, Aaron J.
   Merlini, Michele
   Deprez, Dieter
   Lenoir, Matthieu
   Marcora, Samuele M.
TI Mental Fatigue Impairs Soccer-Specific Physical and Technical Performance
SO MEDICINE AND SCIENCE IN SPORTS AND EXERCISE
AB Purpose: To investigate the effects of mental fatigue on soccer-specific physical and technical performance. Methods: This investigation consisted of two separate studies. Study 1 assessed the soccer-specific physical performance of 12 moderately trained soccer players using the Yo-Yo Intermittent Recovery Test, Level 1 (Yo-Yo IR1). Study 2 assessed the soccer-specific technical performance of 14 experienced soccer players using the Loughborough Soccer Passing and Shooting Tests (LSPT, LSST). Each test was performed on two occasions and preceded, in a randomized, counterbalanced order, by 30 min of the Stroop task (mentally fatiguing treatment) or 30 min of reading magazines (control treatment). Subjective ratings of mental fatigue were measured before and after treatment, and mental effort and motivation were measured after treatment. Distance run, heart rate, and ratings of perceived exertion were recorded during the Yo-Yo IR1. LSPT performance time was calculated as original time plus penalty time. LSST performance was assessed using shot speed, shot accuracy, and shot sequence time. Results: Subjective ratings of mental fatigue and effort were higher after the Stroop task in both studies (P < 0.001), whereas motivation was similar between conditions. This mental fatigue significantly reduced running distance in the Yo-Yo IR1 (P < 0.001). No difference in heart rate existed between conditions, whereas ratings of perceived exertion were significantly higher at iso-time in the mental fatigue condition (P < 0.01). LSPT original time and performance time were not different between conditions; however, penalty time significantly increased in the mental fatigue condition (P = 0.015). Mental fatigue also impaired shot speed (P = 0.024) and accuracy (P < 0.01), whereas shot sequence time was similar between conditions. Conclusions: Mental fatigue impairs soccer-specific running, passing, and shooting performance.
RI Marcora, Samuele/W-4284-2019; Smith, Mitchell/M-9396-2019; Coutts, Aaron/E-5261-2011
OI Marcora, Samuele/0000-0002-1570-7936; Smith, Mitchell/0000-0002-8168-5405; Coutts, Aaron/0000-0002-1782-7691
NR 0
TC 0
SN 0195-9131
EI 1530-0315
PD FEB 2016
PY 2016
VL 48
IS 2
BP 267
EP 276
DI 10.1249/MSS.0000000000000762
WE Science Citation Index Expanded (SCI-EXPANDED); Social Science Citation Index (SSCI)
PM 26312616
UT WOS:000368764100012
DA 2026-01-15
ER

PT J
AU Dallaway, N
   Lucas, S
   Marks, J
   Ring, CSP
AF Dallaway, Neil
   Lucas, Sam
   Marks, Joesph
   Ring, Christopher
TI Prior brain endurance training improves endurance exercise performance
SO EUROPEAN JOURNAL OF SPORT SCIENCE
AB Mental fatigue (MF) impairs endurance exercise performance. Brain endurance training (BET) describes the systematic repetition of mentally-fatiguing cognitive tasks designed to build resilience to MF and improve endurance performance. Evidence to date shows that mental training during physical training can benefit post-training exercise performance, however, this concurrent BET approach may not be practical for all settings. Therefore, the current study evaluated the effects of mental training before physical training (prior BET) on exercise performance. A randomised control trial design: pre-test, training (BET, control), post-test. During the pre-test and post-test sessions, participants performed a 5-min rhythmic handgrip task requiring the generation of as much force as possible, a 20-min 2-back working memory task, and another 5-min rhythmic handgrip task. Participants were randomly assigned to a BET (n = 12) or control group (n = 12). Both groups completed the same submaximal rhythmic handgrip training for five weeks (four sessions per week). The BET group also completed 20-min cognitive training (2-back working memory task, incongruent colour-word Stroop task) before each submaximal exercise training session. Endurance performance improved more (p < 0.05) following BET (24%) than physical training alone (12%). Compared to the control group, the BET group showed higher prefrontal oxygenation during the post-test exercise tasks (p < 0.05). Both groups were characterised by the same exertion, motivation, heart rate, and heart rate variability. Mental training before physical training improves endurance performance greater than physical training alone. The benefits of prior BET may be explained, at least in part, by improved prefrontal oxygenation.
RI Lucas, Samuel/J-4124-2014
OI Lucas, Samuel/0000-0002-8713-2457; Ring, Christopher/0000-0001-9921-0435; Dallaway, Neil/0000-0002-7393-8046
NR 0
TC 0
SN 1746-1391
EI 1536-7290
PD JUL 3 2023
PY 2023
VL 23
IS 7
BP 1269
EP 1278
DI 10.1080/17461391.2022.2153231
EA FEB 2023
EY 2023
WE Science Citation Index Expanded (SCI-EXPANDED)
PM 36475378
UT WOS:000924633900001
DA 2026-01-15
ER

PT J
AU Mera-González, I
   Colomer-Poveda, D
   López-Alonso, V
   Márquez, G
AF Mera-Gonzalez, Irene
   Colomer-Poveda, David
   Lopez-Alonso, Virginia
   Marquez, Gonzalo
TI THE EFFECT OF MENTAL FATIGUE ON PERFORMANCE IN ENDURANCE TASKS: A SYSTEMATIC REVIEW
SO CULTURA CIENCIA Y DEPORTE
AB Mental fatigue affects not only cognitive performance, but also physical performance. The main objective of this study was to review the existing literature on the influence of mental fatigue on the ability to withstand sustained physical efforts (endurance tasks). For this purpose, we performed a systematic literature review in the online databases Web Of Science, PubMed and Scopus with the following search terms and Boolean conjunctions: mental fatigue or cognitive fatigue and exercise or endurance and time to exhaustion or time trial or running or cycling. A total of 28 articles, comprising 29 interventions, were included with a high methodological quality (range: 6-8 points out of 10 possible) measured using the PEDro scale. A total of 86% of the included interventions show that mental fatigue reduces performance in the endurance tests compared to a control condition without mental fatigue. In addition, mental fatigue increases the subjective perception of effort, without altering heart rate or blood lactate concentration. Therefore, the results show the importance of avoiding any activity that involves high cognitive demands prior to training or competition events, due to the detrimental effects on endurance capacity.
RI Lopez-Alonso, Virginia/G-4759-2015; Colomer-Poveda, David/R-8163-2018
NR 0
TC 0
SN 1696-5043
EI 1989-7413
PD 2025
PY 2025
VL 20
IS 63
AR 2269
DI 10.12800/ccd.v20i63.2269
WE Emerging Sources Citation Index (ESCI)
UT WOS:001465402800003
DA 2026-01-15
ER

PT J
AU Barbosa, BT
   de Lima-Junior, D
   Moreira, A
   Nakamura, FY
   Batista, GR
   Faro, H
   Fortes, LD
AF Barbosa, Bruno Teixeira
   de Lima-Junior, Dalton
   Moreira, Alexandre
   Nakamura, Fabio Yuzo
   Batista, Gilmario Ricarte
   Faro, Heloiana
   Fortes, Leonardo de Sousa
TI Mental fatigue and sleep restriction effects on perceptual-cognitive performance in trained beach volleyball athletes
SO FRONTIERS IN PSYCHOLOGY
AB Introduction: Perceptual-cognitive skills are essential in sports such as beach volleyball. Mental fatigue (MF) and sleep restriction (SR) are known to impair athletes' perceptual-cognitive performance. This study aimed to analyze the effects of MF and SR on perceptual-cognitive performance in beach volleyball athletes. Methods: Fourteen volunteers participated (12 men; 17.9 +/- 1.2 years; 182.0 +/- 7.7 cm; 72.3 +/- 8.4 kg) and were randomly submitted to four experimental conditions: (a) Control (CT), (b) MF, (c) SR, and (d) SR + MF. The MF cognitive load and SR duration were individualized in MF and SR experimental conditions. Perceptual-cognitive performance was assessed through two visuomotor tests utilizing LED light technology to simulate defensive and blocking actions within a real beach volleyball context. Visuomotor tests assessed reaction time (RT) measures. The Generalized Linear Models were applied to verify the main effects of the conditions for the perceptual-cognitive responses. Results: The results showed a significant condition effect for both the defense [X-(3,39)(2) = 212.2; p < 0.001] and block tests [X-(3,39)(2) = 104.0; p < 0.001]. In the defense test, participants in the CT condition had significantly faster RTs (1727.0 +/- 113.0 ms; p < 0.001) compared to all other conditions (MF: 1806.0 +/- 126.0 ms; SR: 1874.0 +/- 145.0 ms; and SR + MF: 1906.0 +/- 133.0 ms). Additionally, the SR and SR + MF conditions showed slower RTs than MF (p = 0.004 and p < 0.001, respectively), with no significant difference between SR and SR + MF (p = 0.41). In the block test, the CT condition also resulted in faster RTs (631.0 +/- 82.2 ms; p < 0.001) compared to MF (711.0 +/- 77.5 ms), SR (691.0 +/- 82.3 ms), and SR + MF (722.0 +/- 100.0 ms). SR had better RTs than MF (p = 0.04) and SR + MF (p = 0.01), with no differences between MF and SR + MF (p = 0.61). Conclusion: Therefore, we conclude that both the isolated and combined effects of MF and SR negatively impact RT in the defense and block visuomotor tests. This suggests that MF and SR conditions may impair athletes' ability to respond quickly to visual stimuli in different scenarios.
RI Barbosa, Bruno/T-7773-2018; Faro, Heloiana/I-5920-2018; de Sousa Fortes, Leonardo/Q-3378-2016; Alves Araujo de Lima-Junior, Dalton Roberto/E-9792-2019; Batista, Gilmário/Y-5971-2018; Moreira, Alexandre/JAN-8192-2023; Nakamura, Fábio/AAC-3069-2020
OI Barbosa, Bruno/0000-0002-2654-6453; de Sousa Fortes, Leonardo/0000-0002-0778-769X; Alves Araujo de Lima-Junior, Dalton Roberto/0000-0003-1542-604X
NR 0
TC 0
SN 1664-1078
PD MAY 9 2025
PY 2025
VL 16
AR 1537482
DI 10.3389/fpsyg.2025.1537482
WE Social Science Citation Index (SSCI)
PM 40417017
UT WOS:001493809900001
DA 2026-01-15
ER

PT J
AU Daneshgar-Pironneau, S
   Audiffren, M
   Lorcery, A
   Benraïss, A
   Mirabelli, F
   Gargioli, D
   André, N
AF Daneshgar-Pironneau, Sarvenaz
   Audiffren, Michel
   Lorcery, Alison
   Benraiss, Abdelrahni
   Mirabelli, Francesco
   Gargioli, Davide
   Andre, Nathalie
TI Endurance Athletes Are More Resistant to Mental Fatigue Than Nonathletes
SO RESEARCH QUARTERLY FOR EXERCISE AND SPORT
AB Acute mental fatigue refers to a temporary decline in cognitive function resulting from prolonged mental effort pertaining to a cognitively demanding task. Previous studies have indicated that acute mental fatigue decreases performance on subsequent physical effortful tasks as well as the capacity and/or motivation to invest mental effort. Scholars have recently suggested that aerobic training can enhance willpower. We hypothesized that endurance athletes are less responsive to the detrimental effects of acute mental fatigue than are nonathletes. Two groups of participants (50 athletes vs. 50 nonathletes) completed a sequential task protocol involving 30 minutes of a modified computerized incongruent Stroop task (effortful task) and 30 minutes of watching a documentary (control task), which were counterbalanced between two separate sessions; these tasks were followed by a time-to-exhaustion (TTE) handgrip task at 13% of participants' maximal voluntary contraction (dependent task). Psychophysiological indices (preejection period, heart rate variability, and respiratory rate) were assessed continuously throughout the experiment. The behavioral results indicated that only nonathletes exhibited worse performance on the TTE handgrip task after performing the Stroop task. The performance of participants in both groups was similarly impacted by mental fatigue during the Stroop task, and all the participants reported higher levels of subjective fatigue after completing the Stroop task. The psychophysiological data suggest that sympathetic activity decreased over time during these two cognitive tasks due to habituation (i.e. decreased arousal). Overall, these results suggest that endurance athletes are less susceptible to the negative effects of acute mental fatigue.
RI Audiffren, Michel/H-5649-2011
OI Gargioli, Davide/0009-0000-1053-8777; Mirabelli, Francesco/0009-0007-7923-5337; Alison, Lorcery/0000-0003-3020-2335; Daneshgar-Pironneau, Sarvenaz/0000-0001-7086-8081; Audiffren, Michel/0000-0002-2488-8089; André, Nathalie/0000-0003-0132-3154
NR 0
TC 0
SN 0270-1367
EI 2168-3824
PD OCT 2 2025
PY 2025
VL 96
IS 4
BP 780
EP 791
DI 10.1080/02701367.2025.2501972
EA JUN 2025
EY 2025
WE Science Citation Index Expanded (SCI-EXPANDED); Social Science Citation Index (SSCI)
PM 40455575
UT WOS:001501334300001
DA 2026-01-15
ER

PT J
AU Alix-Fages, C
   Grgic, J
   Jiménez-Martínez, P
   Baz-Valle, E
   Balsalobre-Fernández, C
AF Alix-Fages, Carlos
   Grgic, Jozo
   Jimenez-Martinez, Pablo
   Baz-Valle, Eneko
   Balsalobre-Fernandez, Carlos
TI Effects of Mental Fatigue on Strength Endurance: A Systematic Review and Meta-Analysis
SO MOTOR CONTROL
AB The purpose of the present systematic review and meta-analysis was to explore the effects of mental fatigue on upper and lower body strength endurance. Searches for studies were performed in the PubMed/MEDLINE and Web of Science databases. We included studies that compared the effects of a demanding cognitive task (set to induce mental fatigue) with a control condition on strength endurance in dynamic resistance exercise (i.e., expressed as the number of performed repetitions at a given load). The data reported in the included studies were pooled in a random-effects meta-analysis of standardized mean differences. Seven studies were included in the review. We found that mental fatigue significantly reduced the number of performed repetitions for upper body exercises (standardized mean difference: -0.41; 95% confidence interval [-0.70, -0.12]; p = .006; I2 = 0%). Mental fatigue also significantly reduced the number of performed repetitions in the analysis for lower body exercises (standardized mean difference: -0.39; 95% confidence interval [-0.75, -0.04]; p = .03; I2 = 0%). Our results showed that performing a demanding cognitive task-which induces mental fatigue-impairs strength endurance performance. Collectively, our findings suggest that exposure to cognitive tasks that may induce mental fatigue should be minimized before strength endurance-based resistance exercise sessions.
RI Jiménez Martínez, Pablo/HNB-4381-2023; Balsalobre, Carlos/J-1248-2019
OI Grgic, Jozo/0000-0002-6929-2844; Alix-Fages, Carlos/0000-0001-5135-7913; Jiménez Martínez, Pablo/0000-0003-2126-2416
NR 0
TC 0
SN 1087-1640
EI 1543-2696
PD APR 2023
PY 2023
VL 27
IS 2
BP 442
EP 461
DI 10.1123/mc.2022-0051
EA DEC 2022
EY 2022
WE Science Citation Index Expanded (SCI-EXPANDED)
PM 36509089
UT WOS:000928428800001
DA 2026-01-15
ER

PT J
AU Rautu, A
   Diaz-Garcia, J
   Ring, CSP
AF Rautu, Alexandru
   Diaz-Garcia, Jesus
   Ring, Christopher
TI Combined Cognitive and Exercise Training Enhances Muscular Strength and Endurance: A Pilot Study
SO NEUROSCI
AB Background: Combined cognitive and exercise training improves exercise endurance, including submaximal muscular endurance. Its effects on maximal muscular strength have yet to be determined. Accordingly, we tested the effects of combined training on muscular strength (one repetition maximum, 1RM) and endurance (as many repetitions as possible, AMRAP). Methods: Resistance-trained adults (five males, three females) completed ten sessions (four testing, six training) over 4 weeks. In each testing session, they were assessed for bench press 1RM before they completed AMRAP at 50% of initial 1RM. In each training session, they performed five bench press sets (five repetitions at 80% current 1RM), with each set followed by a hard 5 min cognitive task (Time-Load Dual-Back or Color Multi-Source Interference). Ratings of perceived exertion (RPE) were averaged to provide a session RPE. At the end of each session, participants completed a Psychomotor Fatigue Threshold Test and rated mental fatigue. Results: ANOVAs (four testing sessions) showed that combined training increased 1RM (p < 0.001; averaging 8.0 kg or 11% from sessions 1-4) and AMRAP (p < 0.01; 5.1 repetitions or 22%). Moreover, training increased RPE (p < 0.05; 0.3 or 5%) and decreased mental fatigue ratings (p < 0.001; -1.2 or -49%) but did not affect Psychomotor Fatigue Threshold Test reaction times (p > 0.05; 2 ms or 0%). Conclusions: A 4-week training program that combined high-intensity cognitive and resistance exercise tasks improved maximal and submaximal resistance exercise performance. This pilot study provides preliminary evidence that high-intensity combined training can enhance muscular strength and endurance.
RI Díaz-García, Jesús/AEZ-3454-2022
NR 0
TC 0
EI 2673-4087
PD JUL 14 2025
PY 2025
VL 6
IS 3
AR 63
DI 10.3390/neurosci6030063
WE Emerging Sources Citation Index (ESCI)
PM 40700128
UT WOS:001582016100001
DA 2026-01-15
ER

PT J
AU Staiano, W
   Merlini, M
   Romagnoli, M
   Kirk, U
   Ring, C
   Marcora, S
AF Staiano, Walter
   Merlini, Michele
   Romagnoli, Marco
   Kirk, Ulrich
   Ring, Christopher
   Marcora, Samuele
TI Brain Endurance Training Improves Physical, Cognitive, and Multitasking Performance in Professional Football Players
SO INTERNATIONAL JOURNAL OF SPORTS PHYSIOLOGY AND PERFORMANCE
AB Purpose: Brain endurance training (BET)-the combination of physical training with mentally fatiguing tasks-could help athletes adapt and increase their performance during sporting competitions. Here we tested whether BET completed after standard physical training improved physical and mental performance more than physical training alone during a preseason football training camp. Methods: The study employed a pretest/training/posttest design, with 22 professional football players randomly assigned to BET or a control group. Both groups completed 40 physical training sessions over 4 weeks. At the end of a day of physical training, the BET group completed cognitive training, whereas the control group listened to neutral sounds. Players completed the 30-15 Intermittent Fitness Test, repeated sprint ability random test, soccer-specific reactive agility test, and Stroop and psychomotor vigilance tests pretraining and posttraining. Mixed analysis of variance was used to analyze the data. Results: In the posttest (but not pretest) assessments, the BET group consistently outperformed the control group. Specifically, the BET group was faster (P = .02-.04) than the control group during the 30-15 Intermittent Fitness Test, the directional phase of the repeated sprint ability random test, and the soccer-specific reactive agility test. The BET group also made fewer errors (P = .02) during the soccer-specific reactive agility test than the control group. Finally, the BET group responded faster (P = .02) on the Stroop test and made fewer (P=.03) lapses on the psychomotor vigilance test than the control group. Conclusion: The inclusion of BET during the preseason seems more effective than standard physical training alone in improving the physical, cognitive, and multitasking performance of professional football players.
RI Marcora, Samuele/W-4284-2019; Staiano, Walter/JSK-9405-2023
OI Ring, Christopher/0000-0001-9921-0435; Marcora, Samuele/0000-0002-1570-7936; kirk, ulrich/0000-0002-2121-2016; Romagnoli, Marco/0009-0000-0418-3543; Staiano, Walter/0000-0002-1269-0016
NR 0
TC 0
SN 1555-0265
EI 1555-0273
PD DEC 2022
PY 2022
VL 17
IS 12
BP 1732
EP 1740
DI 10.1123/ijspp.2022-0144
WE Science Citation Index Expanded (SCI-EXPANDED)
PM 36370703
UT WOS:000917257600011
DA 2026-01-15
ER

PT J
AU Lam, HKN
   Sproule, J
   Phillips, SM
AF Lam, Hui Kwan Nicholas
   Sproule, John
   Phillips, Shaun M.
TI Future Directions in Understanding Acute and Chronic Effects of Mental Fatigue in Sports: A Commentary on Bridging Laboratory Findings and Real-World Applications
SO INTERNATIONAL JOURNAL OF SPORTS PHYSIOLOGY AND PERFORMANCE
AB Background: Mental fatigue (MF) is a psychobiological state that could negatively impact physical and cognitive performance, although the extent of this impact remains controversial. While laboratory studies have provided valuable insights into the acute effects of MF, their ecological validity in real-world sport settings remains limited. Recent research indicates that MF can naturally arise during sport activities, leading to chronic effects on endurance and perceptual-cognitive skills. These effects may persist beyond individual sessions, potentially increasing the risk of injury due to their cumulative nature. Purpose: This commentary aims to guide future research by emphasizing the need to investigate the natural occurrence and chronic effects of MF in applied sport settings. Conclusions: Understanding how MF develops and manifests in real-world settings, particularly individual differences in perception and response, is crucial for creating more effective management strategies. Addressing these factors will enable better support for athletes who may experience prolonged periods of MF that could affect their training and competitive performance. Future research should prioritize studying MF in natural sport settings to enhance the ecological validity of findings. By focusing on the chronic and cumulative nature of MF, as well as individual variability, researchers can develop more tailored and effective strategies for managing MF. This research will not only bridge the gap between laboratory studies and real-world applications but also contribute to more precise monitoring and intervention techniques. Ultimately, these advancements will improve athletes' ability to maintain peak performance and reduce the risk of injury, thereby enhancing overall athletic well-being.
RI Phillips, Shaun/MHQ-2589-2025; Lam, Hui Kwan Nicholas/HIR-9807-2022
OI Lam, Hui Kwan Nicholas/0000-0001-7823-5721
NR 0
TC 0
SN 1555-0265
EI 1555-0273
PD JUN 2025
PY 2025
VL 20
IS 8
BP 1172
EP 1176
DI 10.1123/ijspp.2024-0363
EA JAN 2025
EY 2025
WE Science Citation Index Expanded (SCI-EXPANDED)
PM 39837313
UT WOS:001405934200001
DA 2026-01-15
ER

PT J
AU Alix-Fages, C
   Jiménez-Martínez, P
   de Oliveira, DS
   Möck, S
   Balsalobre-Fernández, C
   Del Vecchio, A
AF Alix-Fages, Carlos
   Jimenez-Martinez, Pablo
   Souza de Oliveira, Daniela
   Moeck, Sebastian
   Balsalobre-Fernandez, Carlos
   Del Vecchio, Alessandro
TI Mental fatigue impairs physical performance but not the neural drive to the muscle: a preliminary analysis
SO EUROPEAN JOURNAL OF APPLIED PHYSIOLOGY
AB Mental fatigue (MF) does not only affect cognitive but also physical performance. This study aimed to explore the effects of MF on muscle endurance, rate of perceived exertion (RPE), and motor units' activity. Ten healthy males participated in a randomised crossover study. The subjects attended two identical experimental sessions separated by 3 days with the only difference of a cognitive task (incongruent Stroop task [ST]) and a control condition (watching a documentary). Perceived MF and motivation were measured for each session at baseline and after each cognitive task. Four contractions at 20% of maximal voluntary contraction (MVIC) were performed at baseline, after each cognitive and after muscle endurance task while measuring motor units by high-density surface electromyography. Muscle endurance until failure at 50% of MVIC was measured after each cognitive task and the RPE was measured right after failure. ST significantly increased MF (p = 0.001) reduced the motivation (p = 0.008) for the subsequent physical task and also impaired physical performance (p = 0.044). However, estimates of common synaptic inputs and motor unit discharge rates as well as RPE were not affected by MF (p > 0.11). In conclusion, MF impairs muscle endurance and motivation for the physical task but not the neural drive to the muscle at any frequency bands. Although it is physiologically possible for mentally fatigued subjects to generate an optimal neuromuscular function, the altered motivation seems to limit physical performance. Preliminarily, our results suggest that the corticospinal pathways are not affected by MF.
RI Vecchio, Alessandro/KYO-7139-2024; Balsalobre, Carlos/J-1248-2019; Jiménez Martínez, Pablo/HNB-4381-2023
OI Alix-Fages, Carlos/0000-0001-5135-7913; Puschkasch-Möck, Sebastian/0000-0001-6277-2696; Jiménez Martínez, Pablo/0000-0003-2126-2416
NR 0
TC 0
SN 1439-6319
EI 1439-6327
PD AUG 2023
PY 2023
VL 123
IS 8
BP 1671
EP 1684
DI 10.1007/s00421-023-05189-1
EA MAR 2023
EY 2023
WE Science Citation Index Expanded (SCI-EXPANDED)
PM 36988671
UT WOS:000960663800001
DA 2026-01-15
ER

PT J
AU Staiano, W
   Marcora, S
   Romagnoli, M
   Kirk, U
   Ring, CSP
AF Staiano, Walter
   Marcora, Samuele
   Romagnoli, Marco
   Kirk, Ulrich
   Ring, Christopher
TI Brain Endurance Training improves endurance and cognitive performance in road cyclists
SO JOURNAL OF SCIENCE AND MEDICINE IN SPORT
AB Objectives: To evaluate the effects of brain endurance training (BET) on endurance and cognitive performance in road cyclists. Design: Two independent randomized controlled pretest-posttest training studies.Methods: In both studies cyclists trained five times/week for six weeks and completed either cognitive response inhibition tasks (Post-BET group) or listened to neutral sounds (control group) after each training session. In Study-1, 26 cyclists performed a time to exhaustion (TTE) test at 80 % peak power output (PPO), followed by a 30-min Stroop task, and a TTE test at 65 % PPO. In Study-2, 24 cyclists performed a 5-min time trial, followed by a 30-min Stroop task, 60-min submaximal incremental test, and a 20-min . Heart rate, lactate, rating of per-ceived exertion (RPE), Stroop reaction time and accuracy were also measured.Results: During Study 1, Post-BET improved TTE at 80 % (p = 0.032) and 65% PPO (p = 0.011) significantly more than control with lower RPE (all p < 0.043). In Study 2, 5-min TT performance did not differ between groups. During the 60-min submaximal incremental test, RPE was lower in the Post-BET group compared to the control group (p = 0.034) and 20-min TT performance improved significantly more in the Post-BET group than in the control group (all p < 0.031). No group differences were found in physiological measures. In both studies, Stroop reaction times improved significantly more in the Post-BET group than in the control group (all p < 0.033).Conclusions: These findings suggest that Post-BET may be used to improve the performance of road cyclists.& COPY; 2023 The Authors. Published by Elsevier Ltd on behalf of Sports Medicine Australia. This is an open access article under the CC BY license (http://creativecommons.org/licenses/by/4.0/).
RI Staiano, Walter/JSK-9405-2023
OI Romagnoli, Marco/0009-0000-0418-3543; Ring, Christopher/0000-0001-9921-0435; Marcora, Samuele/0000-0002-1570-7936; kirk, ulrich/0000-0002-2121-2016; Staiano, Walter/0000-0002-1269-0016
NR 0
TC 0
SN 1440-2440
EI 1878-1861
PD JUL 2023
PY 2023
VL 26
IS 7
BP 375
EP 385
DI 10.1016/j.jsams.2023.05.008
EA JUL 2023
EY 2023
WE Science Citation Index Expanded (SCI-EXPANDED)
PM 37301613
UT WOS:001046623900001
DA 2026-01-15
ER

EF  
