# Supplementary material for: Effects of brain endurance training on physical and cognitive performance in athletes and physically active individuals: a systematic review
Source: Front Psychol. 2026 Jun 1;17:1828644. doi: 10.3389/fpsyg.2026.1828644 (PMC13265369; doi:10.3389/fpsyg.2026.1828644)
Supplement: Supplementary file 2 [file Data_Sheet_2.ZIP › Supplementary File 3/Original database search histories/pubmed/pubmed-91-set.nbib]

PMID- 15974635
OWN - NLM
STAT- MEDLINE
DCOM- 20051025
LR  - 20220410
IS  - 0112-1642 (Print)
IS  - 0112-1642 (Linking)
VI  - 35
IP  - 6
DP  - 2005
TI  - Physiology of soccer: an update.
PG  - 501-36
AB  - Soccer is the most popular sport in the world and is performed by men and women, 
      children and adults with different levels of expertise. Soccer performance 
      depends upon a myriad of factors such as technical/biomechanical, tactical, 
      mental and physiological areas. One of the reasons that soccer is so popular 
      worldwide is that players may not need to have an extraordinary capacity within 
      any of these performance areas, but possess a reasonable level within all areas. 
      However, there are trends towards more systematic training and selection 
      influencing the anthropometric profiles of players who compete at the highest 
      level. As with other activities, soccer is not a science, but science may help 
      improve performance. Efforts to improve soccer performance often focus on 
      technique and tactics at the expense of physical fitness. During a 90-minute 
      game, elite-level players run about 10 km at an average intensity close to the 
      anaerobic threshold (80-90% of maximal heart rate). Within this endurance 
      context, numerous explosive bursts of activity are required, including jumping, 
      kicking, tackling, turning, sprinting, changing pace, and sustaining forceful 
      contractions to maintain balance and control of the ball against defensive 
      pressure. The best teams continue to increase their physical capacities, whilst 
      the less well ranked have similar values as reported 30 years ago. Whether this 
      is a result of fewer assessments and training resources, selling the best 
      players, and/or knowledge of how to perform effective exercise training regimens 
      in less well ranked teams, is not known. As there do exist teams from lower 
      divisions with as high aerobic capacity as professional teams, the latter factor 
      probably plays an important role. This article provides an update on the 
      physiology of soccer players and referees, and relevant physiological tests. It 
      also gives examples of effective strength- and endurance-training programmes to 
      improve on-field performance. The cited literature has been accumulated by 
      computer searching of relevant databases and a review of the authors' extensive 
      files. From a total of 9893 papers covering topics discussed in this article, 843 
      were selected for closer scrutiny, excluding studies where information was 
      redundant, insufficient or the experimental design was inadequate. In this 
      article, 181 were selected and discussed. The information may have important 
      implications for the safety and success of soccer players and hopefully it should 
      be understood and acted upon by coaches and individual soccer players.
FAU - Stølen, Tomas
AU  - Stølen T
AD  - Human Movement Science Section, Faculty of Social Sciences and Technology 
      Management, Norwegian University of Science and Technology, Trondheim, Norway.
FAU - Chamari, Karim
AU  - Chamari K
FAU - Castagna, Carlo
AU  - Castagna C
FAU - Wisløff, Ulrik
AU  - Wisløff U
LA  - eng
PT  - Journal Article
PT  - Research Support, Non-U.S. Gov't
PT  - Review
PL  - New Zealand
TA  - Sports Med
JT  - Sports medicine (Auckland, N.Z.)
JID - 8412297
SB  - IM
MH  - Europe
MH  - Exercise/physiology
MH  - Female
MH  - Humans
MH  - Male
MH  - Soccer/*physiology
MH  - Weight Lifting/physiology
RF  - 181
EDAT- 2005/06/25 09:00
MHDA- 2005/10/26 09:00
CRDT- 2005/06/25 09:00
PHST- 2005/06/25 09:00 [pubmed]
PHST- 2005/10/26 09:00 [medline]
PHST- 2005/06/25 09:00 [entrez]
AID - 3564 [pii]
AID - 10.2165/00007256-200535060-00004 [doi]
PST - ppublish
SO  - Sports Med. 2005;35(6):501-36. doi: 10.2165/00007256-200535060-00004.

PMID- 23046224
OWN - NLM
STAT- MEDLINE
DCOM- 20130401
LR  - 20220408
IS  - 1179-2035 (Electronic)
IS  - 0112-1642 (Linking)
VI  - 42
IP  - 12
DP  - 2012 Dec 1
TI  - Recovery in soccer: part I - post-match fatigue and time course of recovery.
PG  - 997-1015
LID - 10.2165/11635270-000000000-00000 [doi]
AB  - In elite soccer, players are frequently required to play consecutive matches 
      interspersed by 3 days and complete physical performance recovery may not be 
      achieved. Incomplete recovery might result in underperformance and injury. During 
      congested schedules, recovery strategies are therefore required to alleviate 
      post-match fatigue, regain performance faster and reduce the risk of injury. This 
      article is Part I of a subsequent companion review and deals with post-match 
      fatigue mechanisms and recovery kinetics of physical performance (sprints, jumps, 
      maximal strength and technical skills), cognitive, subjective and biochemical 
      markers. The companion review will analyse recovery strategies used in 
      contemporary professional soccer. Soccer involves many physically demanding 
      activities including sprinting, changes in running speed, changes of direction, 
      jumps and tackles, as well as technical actions such as dribbling, shooting and 
      passing. These activities lead to a post-match fatigue that is linked to a 
      combination of dehydration, glycogen depletion, muscle damage and mental fatigue. 
      The magnitude of soccer match-induced fatigue, extrinsic factors (i.e. match 
      result, quality of the opponent, match location, playing surface) and/or 
      intrinsic factors (i.e. training status, age, gender, muscle fibre typology), 
      potentially influence the time course of recovery. Recovery in soccer is a 
      complex issue, reinforcing the need for future research to estimate the 
      quantitative importance of fatigue mechanisms and identify influencing factors. 
      Efficient and individualized recovery strategies may consequently be proposed.
FAU - Nédélec, Mathieu
AU  - Nédélec M
AD  - Universit Lille Nord de France, Lille, France.
FAU - McCall, Alan
AU  - McCall A
FAU - Carling, Chris
AU  - Carling C
FAU - Legall, Franck
AU  - Legall F
FAU - Berthoin, Serge
AU  - Berthoin S
FAU - Dupont, Gregory
AU  - Dupont G
LA  - eng
PT  - Journal Article
PT  - Review
PL  - New Zealand
TA  - Sports Med
JT  - Sports medicine (Auckland, N.Z.)
JID - 8412297
RN  - 0 (Biomarkers)
SB  - IM
MH  - Biomarkers
MH  - Humans
MH  - Mental Fatigue
MH  - Muscle Fatigue/*physiology
MH  - Physical Fitness/physiology
MH  - Recovery of Function
MH  - Soccer/*physiology
MH  - Time Factors
EDAT- 2012/10/11 06:00
MHDA- 2013/04/02 06:00
CRDT- 2012/10/11 06:00
PHST- 2012/10/11 06:00 [entrez]
PHST- 2012/10/11 06:00 [pubmed]
PHST- 2013/04/02 06:00 [medline]
AID - 10.2165/11635270-000000000-00000 [doi]
PST - ppublish
SO  - Sports Med. 2012 Dec 1;42(12):997-1015. doi: 10.2165/11635270-000000000-00000.

PMID- 36370703
OWN - NLM
STAT- MEDLINE
DCOM- 20230601
LR  - 20230601
IS  - 1555-0273 (Electronic)
IS  - 1555-0265 (Linking)
VI  - 17
IP  - 12
DP  - 2022 Dec 1
TI  - Brain Endurance Training Improves Physical, Cognitive, and Multitasking 
      Performance in Professional Football Players.
PG  - 1732-1740
LID - 10.1123/ijspp.2022-0144 [doi]
AB  - PURPOSE: Brain endurance training (BET)-the combination of physical training with 
      mentally fatiguing tasks-could help athletes adapt and increase their performance 
      during sporting competitions. Here we tested whether BET completed after standard 
      physical training improved physical and mental performance more than physical 
      training alone during a preseason football training camp. METHODS: The study 
      employed a pretest/training/posttest design, with 22 professional football 
      players randomly assigned to BET or a control group. Both groups completed 40 
      physical training sessions over 4 weeks. At the end of a day of physical 
      training, the BET group completed cognitive training, whereas the control group 
      listened to neutral sounds. Players completed the 30-15 Intermittent Fitness 
      Test, repeated sprint ability random test, soccer-specific reactive agility test, 
      and Stroop and psychomotor vigilance tests pretraining and posttraining. Mixed 
      analysis of variance was used to analyze the data. RESULTS: In the posttest (but 
      not pretest) assessments, the BET group consistently outperformed the control 
      group. Specifically, the BET group was faster (P = .02-.04) than the control 
      group during the 30-15 Intermittent Fitness Test, the directional phase of the 
      repeated sprint ability random test, and the soccer-specific reactive agility 
      test. The BET group also made fewer errors (P = .02) during the soccer-specific 
      reactive agility test than the control group. Finally, the BET group responded 
      faster (P = .02) on the Stroop test and made fewer (P = .03) lapses on the 
      psychomotor vigilance test than the control group. CONCLUSION: The inclusion of 
      BET during the preseason seems more effective than standard physical training 
      alone in improving the physical, cognitive, and multitasking performance of 
      professional football players.
FAU - Staiano, Walter
AU  - Staiano W
AUID- ORCID: 0000-0002-1269-0016
AD  - Department of Physical Education and Sport, University of Valencia, 
      Valencia,Spain.
AD  - Department of Psychology, Biological and Cognitive Psychology, University of 
      Southern Denmark, Odense,Denmark.
FAU - Merlini, Michele
AU  - Merlini M
AD  - School of Sport and Exercise Sciences, University of Kent, Canterbury,United 
      Kingdom.
FAU - Romagnoli, Marco
AU  - Romagnoli M
AD  - Department of Physical Education and Sport, University of Valencia, 
      Valencia,Spain.
FAU - Kirk, Ulrich
AU  - Kirk U
AUID- ORCID: 0000-0002-2121-2016
AD  - Department of Psychology, Biological and Cognitive Psychology, University of 
      Southern Denmark, Odense,Denmark.
FAU - Ring, Christopher
AU  - Ring C
AD  - School of Sport, Exercise & Rehabilitation Sciences, University of Birmingham, 
      Birmingham,United Kingdom.
FAU - Marcora, Samuele
AU  - Marcora S
AUID- ORCID: 0000-0002-1570-7936
AD  - School of Sport and Exercise Sciences, University of Kent, Canterbury,United 
      Kingdom.
AD  - Department of Biomedical and Neuromotor Sciences, University of Bologna, 
      Bologna,Italy.
LA  - eng
PT  - Journal Article
PT  - Randomized Controlled Trial
DEP - 20221111
PL  - United States
TA  - Int J Sports Physiol Perform
JT  - International journal of sports physiology and performance
JID - 101276430
SB  - IM
MH  - Humans
MH  - *Athletic Performance
MH  - Brain
MH  - Cognition
MH  - *Endurance Training
MH  - Physical Endurance
MH  - *Soccer
OTO - NOTNLM
OT  - cognitive training
OT  - elite athletes
OT  - mental fatigue
OT  - neuro-performance
OT  - sport performance
OT  - team sport
EDAT- 2022/11/13 06:00
MHDA- 2022/12/06 06:00
CRDT- 2022/11/12 18:42
PHST- 2022/04/12 00:00 [received]
PHST- 2022/08/10 00:00 [revised]
PHST- 2022/08/26 00:00 [accepted]
PHST- 2022/11/13 06:00 [pubmed]
PHST- 2022/12/06 06:00 [medline]
PHST- 2022/11/12 18:42 [entrez]
AID - 10.1123/ijspp.2022-0144 [doi]
PST - epublish
SO  - Int J Sports Physiol Perform. 2022 Nov 11;17(12):1732-1740. doi: 
      10.1123/ijspp.2022-0144. Print 2022 Dec 1.

PMID- 25771784
OWN - NLM
STAT- MEDLINE
DCOM- 20160302
LR  - 20250711
IS  - 1179-2035 (Electronic)
IS  - 0112-1642 (Print)
IS  - 0112-1642 (Linking)
VI  - 45
IP  - 7
DP  - 2015 Jul
TI  - Psychological Determinants of Whole-Body Endurance Performance.
PG  - 997-1015
LID - 10.1007/s40279-015-0319-6 [doi]
AB  - BACKGROUND: No literature reviews have systematically identified and evaluated 
      research on the psychological determinants of endurance performance, and sport 
      psychology performance enhancement guidelines for endurance sports are not 
      founded on a systematic appraisal of endurance-specific research. OBJECTIVE: A 
      systematic literature review was conducted to identify practical psychological 
      interventions that improve endurance performance and to identify additional 
      psychological factors that affect endurance performance. Additional objectives 
      were to evaluate the research practices of the included studies, to suggest 
      theoretical and applied implications, and to guide future research. METHODS: 
      Electronic databases, forward-citation searches and manual searches of reference 
      lists were used to locate relevant studies. Peer-reviewed studies were included 
      when they chose an experimental or quasi-experimental research design; a 
      psychological manipulation; endurance performance as the dependent variable; and 
      athletes or physically active, healthy adults as participants. RESULTS: 
      Consistent support was found for using imagery, self-talk and goal setting to 
      improve endurance performance, but it is unclear whether learning multiple 
      psychological skills is more beneficial than learning one psychological skill. 
      The results also demonstrated that mental fatigue undermines endurance 
      performance, and verbal encouragement and head-to-head competition can have a 
      beneficial effect. Interventions that influenced perception of effort 
      consistently affected endurance performance. CONCLUSIONS: Psychological skills 
      training could benefit an endurance athlete. Researchers are encouraged to 
      compare different practical psychological interventions, to examine the effects 
      of these interventions for athletes in competition and to include a placebo 
      control condition or an alternative control treatment. Researchers are also 
      encouraged to explore additional psychological factors that could have a negative 
      effect on endurance performance. Future research should include psychological 
      mediating variables and moderating variables. Implications for theoretical 
      explanations for endurance performance and evidence-based practice are described.
FAU - McCormick, Alister
AU  - McCormick A
AD  - Endurance Research Group, School of Sport and Exercise Sciences, University of 
      Kent, Medway Building, Chatham Maritime, Kent, ME4 4AG, UK, am801@kent.ac.uk.
FAU - Meijen, Carla
AU  - Meijen C
FAU - Marcora, Samuele
AU  - Marcora S
LA  - eng
PT  - Journal Article
PT  - Systematic Review
PL  - New Zealand
TA  - Sports Med
JT  - Sports medicine (Auckland, N.Z.)
JID - 8412297
SB  - IM
MH  - Athletes/*psychology
MH  - Athletic Performance/*physiology/*psychology
MH  - Goals
MH  - Humans
MH  - Physical Endurance/*physiology
MH  - Psychotherapy/methods
MH  - Self Efficacy
PMC - PMC4473096
EDAT- 2015/03/17 06:00
MHDA- 2016/03/05 06:00
PMCR- 2015/03/15
CRDT- 2015/03/17 06:00
PHST- 2015/03/17 06:00 [entrez]
PHST- 2015/03/17 06:00 [pubmed]
PHST- 2016/03/05 06:00 [medline]
PHST- 2015/03/15 00:00 [pmc-release]
AID - 319 [pii]
AID - 10.1007/s40279-015-0319-6 [doi]
PST - ppublish
SO  - Sports Med. 2015 Jul;45(7):997-1015. doi: 10.1007/s40279-015-0319-6.

PMID- 37349253
OWN - NLM
STAT- MEDLINE
DCOM- 20230724
LR  - 20230724
IS  - 1878-1861 (Electronic)
IS  - 1878-1861 (Linking)
VI  - 26
IP  - 7
DP  - 2023 Jul
TI  - Brain endurance training improves shot speed and accuracy in grassroots padel 
      players.
PG  - 386-393
LID - S1440-2440(23)00127-5 [pii]
LID - 10.1016/j.jsams.2023.06.002 [doi]
AB  - OBJECTIVES: Evidence that mental fatigue impairs sport performance has created a 
      demand for countermeasures. We examined the effects of brain endurance training, 
      a form of fatigue-inoculation, on shot performance in grassroots padel players. 
      DESIGN: A pre-, mid- and post-test design, with participants randomized to brain 
      endurance training (n = 30) or control (n = 31) groups. METHODS: During testing, 
      participants completed a Padel Stroke Performance Test, before and after a 
      demanding 30-min cognitive task (Stroop). Training comprised 3 sessions/week for 
      6 weeks. In each training session, participants completed 10-min warm-up, 15-min 
      technical drills, 15-min tactical drills, and 20-min simulated games. These 
      physical activities were intermixed with short 4-min periods of Stroop (brain 
      endurance training group) or rest (control group) totaling 20-min. Performance 
      was measured by shot speed and accuracy of padel strokes. Mental fatigue indices 
      were measured before and after the Stroop task using a visual analog scale 
      rating, a psychomotor vigilance task, and a go/no-go task. RESULTS: During 
      testing, the 30-min Stroop task elicited a state of mental fatigue, confirmed by 
      higher subjective ratings, slower responses during the psychomotor vigilance 
      task, and slower saccade latencies during the go/no go task. Compared to 
      pre-testing, in mid- and post-testing, the brain endurance training group hit 
      progressively faster and more accurate padel shots after the Stroop task compared 
      to controls. CONCLUSIONS: Brain endurance training enhanced skill-based 
      psychomotor performance when fatigued compared to standard padel training. Brain 
      endurance training is a countermeasure that promotes mental fatigue durability.
CI  - Copyright © 2023 The Author(s). Published by Elsevier Ltd.. All rights reserved.
FAU - Díaz-García, Jesús
AU  - Díaz-García J
AD  - Faculty of Sport Sciences, University of Extremadura, Spain. Electronic address: 
      jdiaz@unex.es.
FAU - García-Calvo, Tomás
AU  - García-Calvo T
AD  - Faculty of Sport Sciences, University of Extremadura, Spain. Electronic address: 
      https://twitter.com/tgarciacalvo.
FAU - Manzano-Rodríguez, David
AU  - Manzano-Rodríguez D
AD  - Faculty of Sport Sciences, University of Extremadura, Spain. Electronic address: 
      https://twitter.com/manzano_david.
FAU - López-Gajardo, Miguel Ángel
AU  - López-Gajardo MÁ
AD  - Faculty of Sport Sciences, University of Extremadura, Spain. Electronic address: 
      https://twitter.com/Miguel_Lopez_G.
FAU - Parraca, José Alberto
AU  - Parraca JA
AD  - Departamento de Desporto e Saúde, Escola de Saúde e Desenvolvimiento Humano, 
      University of Évora, Portugal; Comprehensive Health Research Centre (CHRC), 
      University of Évora, Portugal.
FAU - Ring, Christopher
AU  - Ring C
AD  - School of Sport, Exercise & Rehabilitation Sciences, University of Birmingham, 
      UK. Electronic address: c.m.ring@bham.ac.uk.
LA  - eng
PT  - Journal Article
PT  - Randomized Controlled Trial
DEP - 20230612
PL  - Australia
TA  - J Sci Med Sport
JT  - Journal of science and medicine in sport
JID - 9812598
SB  - IM
MH  - Humans
MH  - *Endurance Training
MH  - Psychomotor Performance
MH  - *Athletic Performance/physiology
MH  - Mental Fatigue
MH  - Brain
OTO - NOTNLM
OT  - Cognitive load
OT  - Fatigue inoculation
OT  - Psychomotor performance
OT  - Racket sport
COIS- Declaration of interest statement We have no conflicts of interest.
EDAT- 2023/06/23 01:10
MHDA- 2023/07/24 06:42
CRDT- 2023/06/22 21:56
PHST- 2023/04/04 00:00 [received]
PHST- 2023/05/25 00:00 [revised]
PHST- 2023/06/02 00:00 [accepted]
PHST- 2023/07/24 06:42 [medline]
PHST- 2023/06/23 01:10 [pubmed]
PHST- 2023/06/22 21:56 [entrez]
AID - S1440-2440(23)00127-5 [pii]
AID - 10.1016/j.jsams.2023.06.002 [doi]
PST - ppublish
SO  - J Sci Med Sport. 2023 Jul;26(7):386-393. doi: 10.1016/j.jsams.2023.06.002. Epub 
      2023 Jun 12.

PMID- 37301613
OWN - NLM
STAT- MEDLINE
DCOM- 20230724
LR  - 20230724
IS  - 1878-1861 (Electronic)
IS  - 1878-1861 (Linking)
VI  - 26
IP  - 7
DP  - 2023 Jul
TI  - Brain Endurance Training improves endurance and cognitive performance in road 
      cyclists.
PG  - 375-385
LID - S1440-2440(23)00088-9 [pii]
LID - 10.1016/j.jsams.2023.05.008 [doi]
AB  - OBJECTIVES: To evaluate the effects of brain endurance training (BET) on 
      endurance and cognitive performance in road cyclists. DESIGN: Two independent 
      randomized controlled pretest-posttest training studies. METHODS: In both studies 
      cyclists trained five times/week for six weeks and completed either cognitive 
      response inhibition tasks (Post-BET group) or listened to neutral sounds (control 
      group) after each training session. In Study-1, 26 cyclists performed a time to 
      exhaustion (TTE) test at 80 % peak power output (PPO), followed by a 30-min 
      Stroop task, and a TTE test at 65 % PPO. In Study-2, 24 cyclists performed a 
      5-min time trial, followed by a 30-min Stroop task, 60-min submaximal incremental 
      test, and a 20-min . Heart rate, lactate, rating of perceived exertion (RPE), 
      Stroop reaction time and accuracy were also measured. RESULTS: During Study 1, 
      Post-BET improved TTE at 80 % (p = 0.032) and 65 % PPO (p = 0.011) significantly 
      more than control with lower RPE (all p < 0.043). In Study 2, 5-min TT 
      performance did not differ between groups. During the 60-min submaximal 
      incremental test, RPE was lower in the Post-BET group compared to the control 
      group (p = 0.034) and 20-min TT performance improved significantly more in the 
      Post-BET group than in the control group (all p < 0.031). No group differences 
      were found in physiological measures. In both studies, Stroop reaction times 
      improved significantly more in the Post-BET group than in the control group (all 
      p < 0.033). CONCLUSIONS: These findings suggest that Post-BET may be used to 
      improve the performance of road cyclists.
CI  - Copyright © 2023 The Authors. Published by Elsevier Ltd.. All rights reserved.
FAU - Staiano, Walter
AU  - Staiano W
AD  - Department of Physical Education and Sport, University of Valencia, Spain; 
      Department of Psychology, Biological and Cognitive Psychology, University of 
      Southern Denmark, Denmark. Electronic address: walterstaiano@gmail.com.
FAU - Marcora, Samuele
AU  - Marcora S
AD  - Department of Biomedical and NeuroMotor Sciences (DiBiNeM), University of 
      Bologna, Italy.
FAU - Romagnoli, Marco
AU  - Romagnoli M
AD  - Department of Physical Education and Sport, University of Valencia, Spain.
FAU - Kirk, Ulrich
AU  - Kirk U
AD  - Department of Psychology, Biological and Cognitive Psychology, University of 
      Southern Denmark, Denmark.
FAU - Ring, Christopher
AU  - Ring C
AD  - School of Sport, Exercise & Rehabilitation Sciences, University of Birmingham, 
      UK.
LA  - eng
PT  - Journal Article
DEP - 20230521
PL  - Australia
TA  - J Sci Med Sport
JT  - Journal of science and medicine in sport
JID - 9812598
RN  - 33X04XA5AT (Lactic Acid)
SB  - IM
MH  - Humans
MH  - *Endurance Training
MH  - Lactic Acid
MH  - Heart Rate/physiology
MH  - Cognition/physiology
MH  - Brain
MH  - Bicycling/physiology
MH  - Physical Endurance/physiology
MH  - Oxygen Consumption/physiology
OTO - NOTNLM
OT  - Cognitive training
OT  - Elite athletes
OT  - Mental fatigue
OT  - Physical exercise
OT  - RPE
OT  - Sport performance
COIS- Declaration of interest statement We declare that any author of the present study 
      does not have any conflict or personal interest related to the data collected.
EDAT- 2023/06/11 01:06
MHDA- 2023/07/24 06:42
CRDT- 2023/06/10 21:56
PHST- 2022/06/16 00:00 [received]
PHST- 2023/03/29 00:00 [revised]
PHST- 2023/05/17 00:00 [accepted]
PHST- 2023/07/24 06:42 [medline]
PHST- 2023/06/11 01:06 [pubmed]
PHST- 2023/06/10 21:56 [entrez]
AID - S1440-2440(23)00088-9 [pii]
AID - 10.1016/j.jsams.2023.05.008 [doi]
PST - ppublish
SO  - J Sci Med Sport. 2023 Jul;26(7):375-385. doi: 10.1016/j.jsams.2023.05.008. Epub 
      2023 May 21.

PMID- 20473091
OWN - NLM
STAT- MEDLINE
DCOM- 20100818
LR  - 20250529
IS  - 1550-509X (Electronic)
IS  - 0885-9701 (Print)
IS  - 0885-9701 (Linking)
VI  - 25
IP  - 3
DP  - 2010 May-Jun
TI  - Endurance training and cardiorespiratory conditioning after traumatic brain 
      injury.
PG  - 173-83
LID - 10.1097/HTR.0b013e3181dc98ff [doi]
AB  - OBJECTIVE: To examine the importance of cardiorespiratory conditioning after 
      traumatic brain injury (TBI) and provide recommendations for patients recovering 
      from TBI. METHOD: Review of literature assessing the effectiveness of endurance 
      training programs. MAIN OUTCOMES AND RESULTS: A sedentary lifestyle and lack of 
      endurance are common characteristics of individuals with TBI who have a reduction 
      in peak aerobic capacity of 25% to 30% compared with healthy sedentary persons. 
      Increased physical activity and exercise training improves cardiorespiratory 
      fitness in many populations with physical and cognitive impairments. Therefore, 
      increasing the endurance and cardiorespiratory fitness of persons with TBI would 
      seem to have important health implications. However, review of the TBI literature 
      reveals that there have been few well-designed, well-controlled studies of 
      physiologic and psychological adaptations of fitness training. Also lacking are 
      long-term follow-up studies of persons with TBI. CONCLUSIONS: Assessing endurance 
      capacity and cardiorespiratory fitness early in the TBI rehabilitation process 
      merits consideration as a standard of care by professional rehabilitation 
      societies. Also, providing effective, safe, and accessible training modalities 
      would seem to be an important consideration for persons with TBI, given the 
      mobility impairments many possess. Long-term follow-up studies are needed to 
      assess the effectiveness of cardiorespiratory training programs on overall 
      morbidity and mortality.
FAU - Mossberg, Kurt A
AU  - Mossberg KA
AD  - University of Texas Medical Branch, Galveston, Texas 77555, USA. 
      kmossber@utmb.edu
FAU - Amonette, William E
AU  - Amonette WE
FAU - Masel, Brent E
AU  - Masel BE
LA  - eng
GR  - R01 HD046570/HD/NICHD NIH HHS/United States
GR  - T32 HD007539/HD/NICHD NIH HHS/United States
PT  - Journal Article
PT  - Research Support, N.I.H., Extramural
PT  - Review
PL  - United States
TA  - J Head Trauma Rehabil
JT  - The Journal of head trauma rehabilitation
JID - 8702552
SB  - IM
MH  - Adaptation, Physiological
MH  - Brain Injuries/diagnosis/*rehabilitation
MH  - Cardiac Rehabilitation
MH  - Cardiovascular Diseases/*prevention & control
MH  - Disability Evaluation
MH  - Energy Metabolism
MH  - Exercise/physiology
MH  - Exercise Therapy/*methods
MH  - Female
MH  - Humans
MH  - Injury Severity Score
MH  - Male
MH  - Oxygen Consumption/physiology
MH  - Physical Endurance/*physiology
MH  - Physical Fitness/physiology
MH  - Physical Therapy Modalities
MH  - Quality of Life
MH  - Recovery of Function
MH  - Resistance Training/*methods
MH  - Risk Assessment
MH  - Sedentary Behavior
MH  - Treatment Outcome
PMC - PMC2885899
MID - NIHMS203481
EDAT- 2010/05/18 06:00
MHDA- 2010/08/19 06:00
PMCR- 2011/05/01
CRDT- 2010/05/18 06:00
PHST- 2010/05/18 06:00 [entrez]
PHST- 2010/05/18 06:00 [pubmed]
PHST- 2010/08/19 06:00 [medline]
PHST- 2011/05/01 00:00 [pmc-release]
AID - 00001199-201005000-00004 [pii]
AID - 10.1097/HTR.0b013e3181dc98ff [doi]
PST - ppublish
SO  - J Head Trauma Rehabil. 2010 May-Jun;25(3):173-83. doi: 
      10.1097/HTR.0b013e3181dc98ff.

PMID- 40404142
OWN - NLM
STAT- MEDLINE
DCOM- 20250617
LR  - 20250701
IS  - 1555-0273 (Electronic)
IS  - 1555-0265 (Linking)
VI  - 20
IP  - 7
DP  - 2025 Jul 1
TI  - Effects of 5-Week Brain Endurance Training on Fatigue and Performance in Elite 
      Youth Epée Fencers.
PG  - 979-985
LID - 10.1123/ijspp.2024-0396 [doi]
AB  - PURPOSE: To examine the effectiveness of 5 weeks of brain endurance training 
      (BET) in reducing impairments in sustained attention, performance at a specific 
      fencing test, and perceived fatigue after a cognitive fatiguing task in youth 
      épée elite fencers during the preseason. METHODS: Using a quasi-randomized 
      controlled trial, 19 elite youth fencers (8 women, 18 [1] y) were divided into a 
      BET (n = 11) or control (n = 8) group. Both groups trained for 5 sessions/wk 
      during 5 weeks. The BET group completed the BET sessions before, during, or after 
      fencing training, 3 or 4 times a week. The control group performed only fencing 
      training. Before and after the 5 weeks, fencers performed a psychomotor vigilance 
      test and fencing test before and after 40 minutes of a reverse Stroop task. 
      Perceived fatigue was scored on a 10-cm visual analog scale. RESULTS: After 5 
      weeks, perceived fatigue, reaction time, and number of lapses in the psychomotor 
      vigilance test increased from before to after the reverse Stroop task only in the 
      control group (P ≤ .011), with no pre-to-post difference for the BET group (P > 
      .059). No differences were found in fencing-test performance (P > .07). Effort 
      for the reverse Stroop task increased for both groups after the 5 weeks (P = 
      .043). We observed an increase in perceived fatigue, reaction time, and number of 
      lapses in the BET group before the fatiguing task (P ≤ .028). CONCLUSION: BET 
      reduced the negative effects of a cognitive fatiguing task on sustained 
      attention, without a clear improvement in performance on the fencing test, and 
      represents a possible tool to mitigate fatigue in fencing.
FAU - Varesco, Giorgio
AU  - Varesco G
AUID- ORCID: 0000-0001-9385-6972
AD  - Laboratory Movement-Interactions-Performance (MIP), Nantes Université, Nantes, 
      France.
FAU - Staiano, Walter
AU  - Staiano W
AUID- ORCID: 0000-0002-1269-0016
AD  - Department of Physical Education and Sport, University of Valencia, Valencia, 
      Spain.
AD  - Department of Psychology, Biological and Cognitive Psychology, University of 
      Southern Denmark, Denmark.
FAU - Bracco, Maëlle
AU  - Bracco M
AD  - Laboratory of Vulnerabilities and Innovation in Sport (L-VIS), University Claude 
      Bernard Lyon 1, Lyon, France.
FAU - Pageaux, Benjamin
AU  - Pageaux B
AUID- ORCID: 0000-0001-9302-5183
AD  - École de Kinésiologie et des Sciences de L'activité Physique (EKSAP), Université 
      de Montréal, Montréal, QC, Canada.
AD  - Centre de Recherche de l'Institut Universitaire de gériatrie de Montréal 
      (CRIUGM), Montréal, QC, Canada.
AD  - Centre Interdisciplinaire de Recherche sur le Cerveau et L'apprentissage (CIRCA), 
      Montréal, QC, Canada.
FAU - Soulas, Lena
AU  - Soulas L
AD  - Laboratory Movement-Interactions-Performance (MIP), Nantes Université, Nantes, 
      France.
FAU - Goisbault, Maël
AU  - Goisbault M
AD  - Laboratory Movement-Interactions-Performance (MIP), Nantes Université, Nantes, 
      France.
FAU - Doron, Julie
AU  - Doron J
AUID- ORCID: 0000-0002-3967-709X
AD  - Laboratory Movement-Interactions-Performance (MIP), Nantes Université, Nantes, 
      France.
FAU - Jubeau, Marc
AU  - Jubeau M
AUID- ORCID: 0000-0002-4878-7813
AD  - Laboratory Movement-Interactions-Performance (MIP), Nantes Université, Nantes, 
      France.
LA  - eng
PT  - Journal Article
PT  - Randomized Controlled Trial
DEP - 20250527
PL  - United States
TA  - Int J Sports Physiol Perform
JT  - International journal of sports physiology and performance
JID - 101276430
SB  - IM
EIN - Int J Sports Physiol Perform. 2025 May 27;20(7):1021. doi: 
      10.1123/ijspp.2025-0237. PMID: 40425171
MH  - Humans
MH  - Female
MH  - Adolescent
MH  - Male
MH  - *Fatigue/prevention & control
MH  - Reaction Time
MH  - *Athletic Performance/physiology/psychology
MH  - Attention/physiology
MH  - *Endurance Training/methods
MH  - *Sports/physiology
MH  - Stroop Test
MH  - Psychomotor Performance/physiology
MH  - Physical Endurance
MH  - *Brain/physiology
OTO - NOTNLM
OT  - Stroop task
OT  - combat sport
OT  - mental fatigue
OT  - sport performance
OT  - young athletes
EDAT- 2025/05/23 00:27
MHDA- 2025/06/17 14:35
CRDT- 2025/05/22 19:43
PHST- 2024/09/23 00:00 [received]
PHST- 2025/02/12 00:00 [revised]
PHST- 2025/04/03 00:00 [accepted]
PHST- 2025/06/17 14:35 [medline]
PHST- 2025/05/23 00:27 [pubmed]
PHST- 2025/05/22 19:43 [entrez]
AID - 10.1123/ijspp.2024-0396 [doi]
PST - epublish
SO  - Int J Sports Physiol Perform. 2025 May 27;20(7):979-985. doi: 
      10.1123/ijspp.2024-0396. Print 2025 Jul 1.

PMID- 30942645
OWN - NLM
STAT- MEDLINE
DCOM- 20200319
LR  - 20200319
IS  - 2326-3660 (Electronic)
IS  - 0091-3847 (Linking)
VI  - 47
IP  - 4
DP  - 2019 Nov
TI  - Sport science applied to basketball refereeing: a narrative review.
PG  - 365-374
LID - 10.1080/00913847.2019.1599588 [doi]
AB  - Objectives: The present review provides a summary of basketball referees' game 
      activities, fitness assessment, cognitive function, and energy expenditure (EE) 
      during official games.Methods: Analyzing the literature on basketball referees. 
      Literature review conducted using Pub Med, WOK, SCOPUS, and Google Scholar, with 
      search criteria including the terms 'referees', 'game officials', 'basketball' 
      and performance terms such as 'physiological', 'physical demands', 
      'decision-making', and 'mental fatigue'.Results: the relevant studies (n = 19) 
      showed that referees cover ~5000 m during a game with mean heart rates (HR) of 
      ~140 beats.min(-1) (>75% HR(max)) and oxygen uptake (VO(2)) of ~52 
      ml.min(-1).kg(-1) (~86.19% VO(2)max). The YO-YO intermittent recovery test level 
      1 (YO-YO-IRT1) performance has revealed a direct validity to assess the 
      intermittent aerobic activity as it was correlated to the on-field activity of 
      the referees. The estimated referees' EE during a game exceeds 500 kcal (~5 
      kcal.kg-1.h(-1)). The threshold of low intensity and high intensity could be 
      considered as lower than 3.8 METs and higher than 9.8 METs, respectively. The 
      physical abilities of referees decrease gradually with the chronological age. 
      However, older referees (>32 years old) have a significantly better quality of 
      officiating than young referees. The perceptual-cognitive demands of basketball 
      refereeing are also discussed in the present review.Conclusion: Basketball 
      referees' game-analysis showed an intermittent activity (~1:12 ratio of 
      high-intensity effort/recovery). The YO-YO-IRT1 could be used as a specific 
      fitness test to estimate their aerobic capacity. The referees' EE showed a 
      "moderate energy intensity" when expressed by the metabolic equivalent (~5 METs). 
      A specific training program should be prescribed for the referees, taking into 
      consideration their age. The cognitive processes influencing basketball referees' 
      decisions should be studied in further researches.
FAU - Nabli, Mohamed Ali
AU  - Nabli MA
AUID- ORCID: 0000-0002-4312-8544
AD  - Tunisian Research Laboratory ''Sports Performance Optimization", National Center 
      of Medicine and Science in Sports (CNMSS), Tunis, Tunisia.
AD  - Department of biology, Faculty of Sciences of Bizerte, University of Carthage, 
      Bizerte, Tunisia.
FAU - Ben Abdelkrim, Nidhal
AU  - Ben Abdelkrim N
AD  - Tunisian Research Laboratory ''Sports Performance Optimization", National Center 
      of Medicine and Science in Sports (CNMSS), Tunis, Tunisia.
FAU - Fessi, Mohamed Saifeddin
AU  - Fessi MS
AUID- ORCID: 0000-0001-6785-9475
AD  - UR EM2S, High Institute of Sport and Physical Education, Sfax University, Sfax, 
      Tunisia.
FAU - DeLang, Matthew D
AU  - DeLang MD
AD  - Athlete Health and Performance Research Centre, ASPETAR, Qatar Orthopaedic and 
      Sports Medicine Hospital, Doha, Qatar.
FAU - Moalla, Wassim
AU  - Moalla W
AD  - UR EM2S, High Institute of Sport and Physical Education, Sfax University, Sfax, 
      Tunisia.
FAU - Chamari, Karim
AU  - Chamari K
AUID- ORCID: 0000-0001-9178-7678
AD  - Athlete Health and Performance Research Centre, ASPETAR, Qatar Orthopaedic and 
      Sports Medicine Hospital, Doha, Qatar.
LA  - eng
PT  - Journal Article
PT  - Review
DEP - 20190412
PL  - England
TA  - Phys Sportsmed
JT  - The Physician and sportsmedicine
JID - 0427461
SB  - IM
MH  - Adult
MH  - Basketball/*physiology/psychology
MH  - Cognition
MH  - Decision Making
MH  - Energy Metabolism
MH  - Exercise/physiology
MH  - Exercise Test
MH  - Exercise Tolerance
MH  - Heart Rate/physiology
MH  - Humans
MH  - Male
MH  - Oxygen Consumption/physiology
MH  - Physical Fitness/*physiology
MH  - Running/physiology
OTO - NOTNLM
OT  - Game analysis
OT  - endurance
OT  - fatigue
OT  - motion
OT  - performance
EDAT- 2019/04/04 06:00
MHDA- 2020/03/20 06:00
CRDT- 2019/04/04 06:00
PHST- 2019/04/04 06:00 [pubmed]
PHST- 2020/03/20 06:00 [medline]
PHST- 2019/04/04 06:00 [entrez]
AID - 10.1080/00913847.2019.1599588 [doi]
PST - ppublish
SO  - Phys Sportsmed. 2019 Nov;47(4):365-374. doi: 10.1080/00913847.2019.1599588. Epub 
      2019 Apr 12.

PMID- 33764275
OWN - NLM
STAT- MEDLINE
DCOM- 20220530
LR  - 20220530
IS  - 1536-7290 (Electronic)
IS  - 1536-7290 (Linking)
VI  - 22
IP  - 6
DP  - 2022 Jun
TI  - How do elite female team sport athletes experience mental fatigue? Comparison 
      between international competition, training and preparation camps.
PG  - 877-887
LID - 10.1080/17461391.2021.1897165 [doi]
AB  - Mental fatigue has been shown to negatively influence physical, technical and 
      tactical aspects of sporting performance. However, mental fatigue is not 
      routinely monitored or managed in elite sport and it is not clear whether mental 
      fatigue occurs and/or changes across the varied contextual demands experienced by 
      elite athletes in training, preparation and competition. This study explored 
      self-report measures of mental fatigue across eight training camps and six 
      competition periods (two benchmark tournaments and four international test 
      series) with international netballers (n = 22, 25.9 ± 2.7 years) during the 
      2018-2019 representative period. Mental fatigue was higher during training camps 
      (p < 0.001; 3.20 [3.12, 3.27]) and preparation camps (p < 0.05; 3.27 [3.19, 
      3.34]) compared to the competition periods (3.49 [3.44, 3.55]). Significant 
      within-group differences were also identified between individual preparation 
      camps and competition subsets. Higher mental fatigue was reported during the 
      preparation camp for international test series 2 comparative to the preparation 
      camp for benchmark tournament 1 (p = 0.047). For individual competitions; greater 
      mental fatigue was found during the international test series 3 competition in 
      comparison to both the benchmark tournament 1 (p <0.001) and international test 
      series 1 (p = 0.020) competition periods. International representative netballers 
      experience differing levels of mental fatigue across training and preparation 
      camps and competition periods. Practitioners should be aware that athletes report 
      instances of elevated mental fatigue across camps, and competition. Mental 
      fatigue is not limited to competition and thus is recommended to be monitored 
      during periods of training and preparation for competition. 
      HighlightsInternational representative netballers experience differing levels of 
      mental fatigue across camp and competition environments.Mental fatigue was higher 
      during training camps and preparation camps compared to the competition 
      periods.Mental fatigue is not limited to competition so is recommended to be 
      monitored during periods of training and preparation for competition.
FAU - Russell, Suzanna
AU  - Russell S
AUID- ORCID: 0000-0001-9146-756X
AD  - School of Human Movement & Nutrition Sciences, The University of Queensland, 
      Brisbane, Australia.
AD  - Queensland Academy of Sport, Nathan, Australia.
FAU - Jenkins, David G
AU  - Jenkins DG
AUID- ORCID: 0000-0003-0596-9526
AD  - School of Human Movement & Nutrition Sciences, The University of Queensland, 
      Brisbane, Australia.
AD  - School of Health and Sport Sciences, University of The Sunshine Coast, Sippy 
      Downs, Australia.
FAU - Halson, Shona L
AU  - Halson SL
AUID- ORCID: 0000-0002-1047-3878
AD  - School of Behavioural and Health Sciences, Australian Catholic University, 
      McAuley at Banyo, Australia.
FAU - Juliff, Laura E
AU  - Juliff LE
AUID- ORCID: 0000-0002-0040-6444
AD  - Netball Australia, High-performance Unit, Melbourne, Australia.
FAU - Kelly, Vincent G
AU  - Kelly VG
AUID- ORCID: 0000-0002-0342-6416
AD  - School of Exercise & Nutrition Sciences, Queensland University of Technology, 
      Brisbane, Australia.
LA  - eng
PT  - Journal Article
DEP - 20210325
PL  - Germany
TA  - Eur J Sport Sci
JT  - European journal of sport science
JID - 101146739
SB  - IM
MH  - Athletes
MH  - Female
MH  - Humans
MH  - Mental Fatigue
MH  - Self Report
MH  - *Sports
MH  - *Team Sports
OTO - NOTNLM
OT  - Monitoring
OT  - cognitive fatigue
OT  - perceptual fatigue
OT  - periodisation
OT  - self-report measures
OT  - well-being
EDAT- 2021/03/26 06:00
MHDA- 2022/05/31 06:00
CRDT- 2021/03/25 12:26
PHST- 2021/03/26 06:00 [pubmed]
PHST- 2022/05/31 06:00 [medline]
PHST- 2021/03/25 12:26 [entrez]
AID - 10.1080/17461391.2021.1897165 [doi]
PST - ppublish
SO  - Eur J Sport Sci. 2022 Jun;22(6):877-887. doi: 10.1080/17461391.2021.1897165. Epub 
      2021 Mar 25.

PMID- 37311561
OWN - NLM
STAT- MEDLINE
DCOM- 20230731
LR  - 20230731
IS  - 1555-0273 (Electronic)
IS  - 1555-0265 (Linking)
VI  - 18
IP  - 8
DP  - 2023 Aug 1
TI  - Thinking About Elite Performance: The Experience and Impact of Mental Fatigue in 
      Elite Sport Coaching.
PG  - 878-884
LID - 10.1123/ijspp.2023-0033 [doi]
AB  - PURPOSE: Mental fatigue causes decreases in aspects of athletes' performance. 
      Elite coaches commonly undertake cognitively demanding tasks and are seemingly at 
      similar risk of subsequent performance impairment. However, elite sport coaches' 
      experiences of mental fatigue, alongside other markers of psychobiological 
      stress, have yet to be quantified. METHODS: Three elite coaching and performance 
      staff (2 women and 1 man) provided 100-mm visual analog scale ratings of mental 
      fatigue, physical fatigue, readiness to perform, and salivary samples for later 
      cortisol (sCort) and alpha-amylase (sAA) analysis. Data were obtained on the same 
      morning each week across a 16-week preseason. Data were subset by individual 
      coach for descriptive and repeated-measures correlational analyses. RESULTS: 
      Fluctuating mental fatigue was observed over the 16 weeks (min-max; coach 1 = 
      25-86 AU; coach 2 = 0-51 AU; and coach 3 = 15 - 76 AU). Elevated levels of mental 
      fatigue were reported at multiple time points, with individual variability 
      observed. sCort (in nanomoles per liter), sAA (in micromoles per liter), and 
      sAA:sCort indicated that coaches experienced psychophysiological stress (min-max; 
      coach 1 sCort = 8.42-17.31, sAA = 52.40-113.06, sAA:sCort = 3.20-12.80; coach 2 
      sCort = 4.20-9.70, sAA = 158.80-307.20, sAA:sCort = 21.10-61.70; and coach 3 
      sCort = 6.81-19.66, sAA = 86.55-495.85, sAA:sCort = 4.90-35.50). A significant 
      inverse relationship between mental fatigue and readiness to perform (r = -.44 
      [-.64 to -.17], P = .002) was identified. CONCLUSIONS: Elite sport coaches report 
      elevated instances of mental fatigue during a preseason training period. Those 
      involved in elite sports should act to understand the presence and potential 
      subsequent impacts of staff mental fatigue and consider management or mitigation 
      strategies. Optimization of the cognitive performance of coaches and performance 
      staff presents as a potential source of competitive advantage.
FAU - Russell, Suzanna
AU  - Russell S
AUID- ORCID: 0000-0001-9146-756X
AD  - Sports Performance, Recovery, Injury and New Technologies (SPRINT) Research 
      Centre, Faculty of Health Sciences, Australian Catholic University, Brisbane, 
      QLD,Australia.
AD  - Sport, Performance, Innovation and Knowledge Excellence, Queensland Academy of 
      Sport, Brisbane, QLD,Australia.
AD  - School of Human Movement & Nutrition Sciences, University of Queensland, 
      Brisbane, QLD,Australia.
FAU - Halson, Shona L
AU  - Halson SL
AUID- ORCID: 0000-0002-1047-3878
AD  - Sports Performance, Recovery, Injury and New Technologies (SPRINT) Research 
      Centre, Faculty of Health Sciences, Australian Catholic University, Brisbane, 
      QLD,Australia.
FAU - Jenkins, David G
AU  - Jenkins DG
AUID- ORCID: 0000-0003-0596-9526
AD  - School of Human Movement & Nutrition Sciences, University of Queensland, 
      Brisbane, QLD,Australia.
AD  - School of Health and Sport Sciences, University of the Sunshine Coast, Brisbane, 
      QLD,Australia.
AD  - Applied Sports Science Technology and Medicine Research Centre, Swansea 
      University, Swansea,United Kingdom.
FAU - Rynne, Steven B
AU  - Rynne SB
AUID- ORCID: 0000-0001-7417-7130
AD  - School of Human Movement & Nutrition Sciences, University of Queensland, 
      Brisbane, QLD,Australia.
FAU - Roelands, Bart
AU  - Roelands B
AUID- ORCID: 0000-0002-2808-044X
AD  - Faculty of Physical Education and Physiotherapy, Department of Human Physiology 
      and Sports Medicine, Vrije Universiteit Brussel, Brussels,Belgium.
AD  - Brussels Human Robotics Research Center (Brubotics), Vrije Universiteit Brussel, 
      Brussels,Belgium.
FAU - Kelly, Vincent G
AU  - Kelly VG
AUID- ORCID: 0000-0002-0342-6416
AD  - School of Exercise & Nutrition Sciences, Queensland University of Technology, 
      Brisbane, QLD,Australia.
LA  - eng
PT  - Journal Article
DEP - 20230613
PL  - United States
TA  - Int J Sports Physiol Perform
JT  - International journal of sports physiology and performance
JID - 101276430
SB  - IM
MH  - Male
MH  - Humans
MH  - Female
MH  - Athletes/psychology
MH  - *Mentoring
MH  - *Athletic Performance/psychology
MH  - Mental Fatigue
MH  - Competitive Behavior
OTO - NOTNLM
OT  - coaching performance
OT  - cognition
OT  - longitudinal
OT  - mental performance
OT  - psychobiological
EDAT- 2023/06/14 01:10
MHDA- 2023/07/31 06:42
CRDT- 2023/06/13 19:42
PHST- 2023/02/08 00:00 [received]
PHST- 2023/04/12 00:00 [revised]
PHST- 2023/05/06 00:00 [accepted]
PHST- 2023/07/31 06:42 [medline]
PHST- 2023/06/14 01:10 [pubmed]
PHST- 2023/06/13 19:42 [entrez]
AID - 10.1123/ijspp.2023-0033 [doi]
PST - epublish
SO  - Int J Sports Physiol Perform. 2023 Jun 13;18(8):878-884. doi: 
      10.1123/ijspp.2023-0033. Print 2023 Aug 1.

PMID- 40455575
OWN - NLM
STAT- MEDLINE
DCOM- 20251118
LR  - 20251118
IS  - 2168-3824 (Electronic)
IS  - 0270-1367 (Linking)
VI  - 96
IP  - 4
DP  - 2025 Dec
TI  - Endurance Athletes Are More Resistant to Mental Fatigue Than Nonathletes.
PG  - 780-791
LID - 10.1080/02701367.2025.2501972 [doi]
AB  - Acute mental fatigue refers to a temporary decline in cognitive function 
      resulting from prolonged mental effort pertaining to a cognitively demanding 
      task. Previous studies have indicated that acute mental fatigue decreases 
      performance on subsequent physical effortful tasks as well as the capacity and/or 
      motivation to invest mental effort. Scholars have recently suggested that aerobic 
      training can enhance willpower. We hypothesized that endurance athletes are less 
      responsive to the detrimental effects of acute mental fatigue than are 
      nonathletes. Two groups of participants (50 athletes vs. 50 nonathletes) 
      completed a sequential task protocol involving 30 minutes of a modified 
      computerized incongruent Stroop task (effortful task) and 30 minutes of watching 
      a documentary (control task), which were counterbalanced between two separate 
      sessions; these tasks were followed by a time-to-exhaustion (TTE) handgrip task 
      at 13% of participants' maximal voluntary contraction (dependent task). 
      Psychophysiological indices (preejection period, heart rate variability, and 
      respiratory rate) were assessed continuously throughout the experiment. The 
      behavioral results indicated that only nonathletes exhibited worse performance on 
      the TTE handgrip task after performing the Stroop task. The performance of 
      participants in both groups was similarly impacted by mental fatigue during the 
      Stroop task, and all the participants reported higher levels of subjective 
      fatigue after completing the Stroop task. The psychophysiological data suggest 
      that sympathetic activity decreased over time during these two cognitive tasks 
      due to habituation (i.e. decreased arousal). Overall, these results suggest that 
      endurance athletes are less susceptible to the negative effects of acute mental 
      fatigue.
FAU - Daneshgar-Pironneau, Sarvenaz
AU  - Daneshgar-Pironneau S
AUID- ORCID: 0000-0001-7086-8081
AD  - University of Poitiers.
FAU - Audiffren, Michel
AU  - Audiffren M
AUID- ORCID: 0000-0002-2488-8089
AD  - University of Poitiers.
FAU - Lorcery, Alison
AU  - Lorcery A
AUID- ORCID: 0000-0003-3020-2335
AD  - University of Poitiers.
FAU - Benraïss, Abdelrahni
AU  - Benraïss A
AD  - University of Poitiers.
FAU - Mirabelli, Francesco
AU  - Mirabelli F
AUID- ORCID: 0009-0007-7923-5337
AD  - Università degli Studi di Roma "Foro Italico".
FAU - Gargioli, Davide
AU  - Gargioli D
AUID- ORCID: 0009-0000-1053-8777
AD  - Università degli Studi di Roma "Foro Italico".
FAU - André, Nathalie
AU  - André N
AUID- ORCID: 0000-0003-0132-3154
AD  - University of Poitiers.
LA  - eng
PT  - Journal Article
DEP - 20250602
PL  - United States
TA  - Res Q Exerc Sport
JT  - Research quarterly for exercise and sport
JID - 8006373
SB  - IM
MH  - Humans
MH  - *Mental Fatigue/physiopathology/psychology
MH  - Male
MH  - Stroop Test
MH  - Female
MH  - Young Adult
MH  - *Physical Endurance/physiology
MH  - Hand Strength/physiology
MH  - Heart Rate/physiology
MH  - *Athletes/psychology
MH  - Adult
MH  - Respiratory Rate/physiology
MH  - Cognition/physiology
OAB - Endurance athletes are less susceptible to mental fatigue than 
      nonathletesPreejection period differentiates cognitive tasks according to their 
      cognitive loadPerformance of endurance athletes and nonathletes in a long Stroop 
      task did not differ.
OABL- eng
OTO - NOTNLM
OT  - Cognitive fatigue
OT  - effort
OT  - preejection period
OT  - time-on-task
EDAT- 2025/06/02 12:32
MHDA- 2025/11/19 00:26
CRDT- 2025/06/02 11:53
PHST- 2025/11/19 00:26 [medline]
PHST- 2025/06/02 12:32 [pubmed]
PHST- 2025/06/02 11:53 [entrez]
AID - 10.1080/02701367.2025.2501972 [doi]
PST - ppublish
SO  - Res Q Exerc Sport. 2025 Dec;96(4):780-791. doi: 10.1080/02701367.2025.2501972. 
      Epub 2025 Jun 2.

PMID- 31424354
OWN - NLM
STAT- MEDLINE
DCOM- 20201231
LR  - 20201231
IS  - 1536-7290 (Electronic)
IS  - 1536-7290 (Linking)
VI  - 20
IP  - 4
DP  - 2020 May
TI  - Effects of mental fatigue on passing decision-making performance in professional 
      soccer athletes.
PG  - 534-543
LID - 10.1080/17461391.2019.1656781 [doi]
AB  - The aim of this study was to analyse the effect of mental fatigue on passing 
      decision-making in professional soccer athletes. A controlled and counterbalanced 
      cross-over design was adopted consisting of three visits with a 1-week interval 
      between sessions. Twenty professional soccer male athletes participated in three 
      randomized conditions divided into three visits: control, 15-min Stroop task, and 
      30-min Stroop task. Inhibitory control was accessed by the Stroop task (accuracy 
      and response time) before and after induced mental fatigue protocol. The athletes 
      played a training match (90-min) following the experimental conditions. The Game 
      Performance Assessment Instrument (GPAI) was used for the passing decision-making 
      analysis. The GPAI analysis showed impaired passing decision-making performance 
      following the 30-min Stroop task compared with the 15-min and control condition 
      (F ((2,17) )= 6.99, p = .01). Moreover, an increase in response time during the 
      Stroop task was found following 30-min Stroop task condition (F ((2,17)) = 6.57, 
      p = .03) compared to 15-min of Stroop task and control conditions. Prolonged 
      cognitive tasks may be considered a mediating factor in passing decision-making 
      performance in male professional soccer athletes throughout a full-length 
      training match. Thus, athletes should avoid highly demanding-cognitive tasks 
      before a soccer match. Future studies are required to explore more ecological 
      cognitive tasks to induce mental fatigue (i.e. smartphones and video-games) and 
      their effects on other performance indicators (e.g. physical, technical, 
      tactical) in a full-length training match setting.
FAU - Gantois, Petrus
AU  - Gantois P
AUID- ORCID: 0000-0002-1995-2103
AD  - Associate Graduate Program in Physical Education, Federal University of Paraiba, 
      João Pessoa, Brazil.
FAU - Caputo Ferreira, Maria Elisa
AU  - Caputo Ferreira ME
AUID- ORCID: 0000-0002-3294-7560
AD  - Graduate Program in Physical Education, Federal University of Juiz de Fora, Juiz 
      de Fora, Brazil.
FAU - Lima-Junior, Dalton de
AU  - Lima-Junior D
AUID- ORCID: 0000-0003-1542-604X
AD  - Graduate Program in Physical Education, Federal University of Pernambuco, Recife, 
      Brazil.
FAU - Nakamura, Fábio Y
AU  - Nakamura FY
AUID- ORCID: 0000-0002-5336-3652
AD  - Associate Graduate Program in Physical Education, Federal University of Paraiba, 
      João Pessoa, Brazil.
FAU - Batista, Gilmário Ricarte
AU  - Batista GR
AD  - Associate Graduate Program in Physical Education, Federal University of Paraiba, 
      João Pessoa, Brazil.
FAU - Fonseca, Fabiano S
AU  - Fonseca FS
AUID- ORCID: 0000-0002-9461-8797
AD  - Department of Physical Education, Rural Federal University of Pernambuco, Recife, 
      Brazil.
FAU - Fortes, Leonardo de Sousa
AU  - Fortes LS
AUID- ORCID: 0000-0002-0778-769X
AD  - Associate Graduate Program in Physical Education, Federal University of Paraiba, 
      João Pessoa, Brazil.
LA  - eng
PT  - Journal Article
DEP - 20190907
PL  - Germany
TA  - Eur J Sport Sci
JT  - European journal of sport science
JID - 101146739
SB  - IM
MH  - Adult
MH  - Athletic Performance/*physiology/*psychology
MH  - Cross-Over Studies
MH  - *Decision Making
MH  - Humans
MH  - Male
MH  - Mental Fatigue/*psychology
MH  - Soccer/*physiology/*psychology
MH  - Stroop Test
MH  - Young Adult
OTO - NOTNLM
OT  - Sports psychology
OT  - athletes
OT  - fatigue
OT  - soccer
EDAT- 2019/08/20 06:00
MHDA- 2021/01/01 06:00
CRDT- 2019/08/20 06:00
PHST- 2019/08/20 06:00 [pubmed]
PHST- 2021/01/01 06:00 [medline]
PHST- 2019/08/20 06:00 [entrez]
AID - 10.1080/17461391.2019.1656781 [doi]
PST - ppublish
SO  - Eur J Sport Sci. 2020 May;20(4):534-543. doi: 10.1080/17461391.2019.1656781. Epub 
      2019 Sep 7.

PMID- 27291143
OWN - NLM
STAT- MEDLINE
DCOM- 20170901
LR  - 20250626
IS  - 1742-1241 (Electronic)
IS  - 1368-5031 (Linking)
VI  - 70
IP  - 7
DP  - 2016 Jul
TI  - Health benefits of multicomponent training programmes in seniors: a systematic 
      review.
PG  - 520-36
LID - 10.1111/ijcp.12822 [doi]
AB  - BACKGROUND: The ageing process is intrinsically associated with decline in 
      physical endurance, muscle strength and gait ability and balance, which all 
      contribute to functional disability. Regular physical training, and more 
      particularly multicomponent training (MCT), has demonstrated many health 
      benefits. OBJECTIVE: To evaluate the evidence of the health benefits of MCT 
      including endurance training, muscle strengthening, balance exercises, and/or 
      stretching (i.e. flexibility training) and/or coordination training in adults 
      aged 65 years or over. METHODS: A comprehensive, systematic database search for 
      manuscripts was performed in CINAHL Plus, Embase, Medline, PubMed Central, 
      ScienceDirect, Scopus, Sport Discus and Web of Science using key words. For 
      potential inclusion, two reviewers independently assessed all intervention 
      studies published in English language from 1 January 2000 to 30 April 2015. 
      RESULTS: Of 2525 articles initially identified, 27 studies were finally included 
      in this systematic review. They were all divided into five categories according 
      to their main outcome measurements (cardio-respiratory fitness, metabolic 
      outcomes, functional and cognitive functions and quality of life, QoL). These 
      studies reported that MCT has a significant beneficial effect on 
      cardio-respiratory fitness and on metabolic outcomes. Substantial improvement in 
      functional and cognitive performance was also measured and a slighter but 
      positive effect on QoL. CONCLUSION: Overall, this review demonstrates a positive 
      effect of MCT with functional benefits and positive health outcomes for seniors. 
      Based on this evidence, clinicians should encourage all adults aged 65 or over to 
      engage in MCT programmes to favour healthy ageing and keeping older members of 
      our society autonomous and independent.
CI  - © 2016 John Wiley & Sons Ltd.
FAU - Bouaziz, W
AU  - Bouaziz W
AD  - Geriatric Department, University Hospital, Strasbourg, France.
AD  - Department of Physiology and EA-3072, Faculty of Medicine, Strasbourg University, 
      Strasbourg, France.
FAU - Lang, P O
AU  - Lang PO
AD  - Health and Wellbeing Academy, Anglia Ruskin University, Cambridge, UK.
AD  - Geriatric and Rehabilitation Geriatric Division, University Hospital of Lausanne, 
      Lausanne, Switzerland.
FAU - Schmitt, E
AU  - Schmitt E
AD  - Geriatric Department, University Hospital, Strasbourg, France.
AD  - Department of Physiology and EA-3072, Faculty of Medicine, Strasbourg University, 
      Strasbourg, France.
FAU - Kaltenbach, G
AU  - Kaltenbach G
AD  - Geriatric Department, University Hospital, Strasbourg, France.
FAU - Geny, B
AU  - Geny B
AD  - Department of Physiology and EA-3072, Faculty of Medicine, Strasbourg University, 
      Strasbourg, France.
AD  - Functional Explorations Department, University Hospital, Strasbourg, France.
FAU - Vogel, T
AU  - Vogel T
AD  - Geriatric Department, University Hospital, Strasbourg, France.
AD  - Department of Physiology and EA-3072, Faculty of Medicine, Strasbourg University, 
      Strasbourg, France.
LA  - eng
PT  - Journal Article
PT  - Systematic Review
DEP - 20160613
PL  - United States
TA  - Int J Clin Pract
JT  - International journal of clinical practice
JID - 9712381
SB  - IM
MH  - Aged
MH  - Aging
MH  - Humans
MH  - *Physical Education and Training/methods
MH  - Physical Fitness
MH  - Treatment Outcome
EDAT- 2016/06/14 06:00
MHDA- 2017/09/02 06:00
CRDT- 2016/06/14 06:00
PHST- 2016/06/14 06:00 [entrez]
PHST- 2016/06/14 06:00 [pubmed]
PHST- 2017/09/02 06:00 [medline]
AID - 10.1111/ijcp.12822 [doi]
PST - ppublish
SO  - Int J Clin Pract. 2016 Jul;70(7):520-36. doi: 10.1111/ijcp.12822. Epub 2016 Jun 
      13.

PMID- 33815237
OWN - NLM
STAT- PubMed-not-MEDLINE
LR  - 20210406
IS  - 1664-1078 (Print)
IS  - 1664-1078 (Electronic)
IS  - 1664-1078 (Linking)
VI  - 12
DP  - 2021
TI  - Effects of Mental Fatigue in Total Running Distance and Tactical Behavior During 
      Small-Sided Games: A Systematic Review With a Meta-Analysis in Youth and Young 
      Adult's Soccer Players.
PG  - 656445
LID - 10.3389/fpsyg.2021.656445 [doi]
LID - 656445
AB  - Background: Mental fatigue can impact physical demands and tactical behavior in 
      sport-related contexts. Small-sided games (SSGs) are often used to develop a 
      specific sport-related context. However, the effects of mental fatigue on 
      physical demands and tactical behaviors during soccer SSGs have not been 
      aggregated for systematical assessment. Objective: This systematic review (with a 
      meta-analysis) was conducted to compare the effects of mental fatigue vs. control 
      conditions in terms of the total running distance and tactical behavior of soccer 
      players during SSGs. Methods: The data sources utilized were PubMed, PsycINFO, 
      Scielo, Scopus, SPORTDiscus, and Web of Science. The study eligibility criteria 
      were established based on PICOS: (i) Population: healthy youth and young adult 
      men soccer players with regular training practice and belonging to teams with 
      regular competitions; (ii) Intervention: exposed to mental fatigue-induced 
      protocols only before SSGs; (iii) Comparator: control conditions (passive or 
      active not promoting mental fatigue) before SSGs; (iv) Outcomes: physical demands 
      (total running distance) and tactical behavior (attacking behavior accuracy, pass 
      decision-making accuracy, and space exploration index); (v) Study design: 
      counterbalanced cross-over design; and (vi) only full-text and original articles 
      written in English. Results: The database search initially identified 111 titles. 
      From those, six articles were eligible for the systematic review and 
      meta-analysis. Results showed no significant effect of fatigue on total running 
      distance (ES = 0.13; p = 0.307) and tactical behavior (ES = 0.56; p = 0.079). 
      Conclusions: A non-significant effect of mental fatigue on total running distance 
      and tactical behaviors performed by soccer players during SSGs was found in this 
      systematic review.
CI  - Copyright © 2021 Clemente, Ramirez-Campillo, Castillo, Raya-González, Silva, 
      Afonso, Sarmento, Rosemann and Knechtle.
FAU - Clemente, Filipe Manuel
AU  - Clemente FM
AD  - Escola Superior Desporto e Lazer, Instituto Politécnico de Viana Do Castelo, Rua 
      Escola Industrial e Comercial de Nun'Álvares, Viana Do Castelo, Portugal.
AD  - Instituto de Telecomunicações, Delegação da Covilhã, Lisboa, Portugal.
FAU - Ramirez-Campillo, Rodrigo
AU  - Ramirez-Campillo R
AD  - Human Performance Laboratory, Department of Physical Activity Sciences, 
      Universidad de Los Lagos, Santiago, Chile.
AD  - Centro de Investigación en Fisiología del Ejercicio, Facultad de Ciencias, 
      Universidad Mayor, Santiago, Chile.
FAU - Castillo, Daniel
AU  - Castillo D
AD  - Faculty of Health Sciences, Universidad Isabel I, Burgos, Spain.
FAU - Raya-González, Javier
AU  - Raya-González J
AD  - Faculty of Health Sciences, Universidad Isabel I, Burgos, Spain.
FAU - Silva, Ana Filipa
AU  - Silva AF
AD  - N2i, Polytechnic Institute of Maia, Maia, Portugal.
AD  - The Research Centre in Sports Sciences, Health Sciences and Human Development 
      (CIDESD), Vila Real, Portugal.
FAU - Afonso, José
AU  - Afonso J
AD  - Centre for Research, Education, Innovation and Intervention in Sport, Faculty of 
      Sport of the University of Porto, Porto, Portugal.
FAU - Sarmento, Hugo
AU  - Sarmento H
AD  - University of Coimbra, Research Unit for Sport and Physical Activity, Faculty of 
      Sport Sciences and Physical Education, Coimbra, Portugal.
FAU - Rosemann, Thomas
AU  - Rosemann T
AD  - Institute of Primary Care, University of Zurich, Zurich, Switzerland.
FAU - Knechtle, Beat
AU  - Knechtle B
AD  - Institute of Primary Care, University of Zurich, Zurich, Switzerland.
AD  - Medbase St. Gallen Am Vadianplatz, St. Gallen, Switzerland.
LA  - eng
PT  - Journal Article
PT  - Systematic Review
DEP - 20210317
PL  - Switzerland
TA  - Front Psychol
JT  - Frontiers in psychology
JID - 101550902
PMC - PMC8009995
OTO - NOTNLM
OT  - athletic performance
OT  - conditioned games
OT  - decision-making
OT  - drill-based games
OT  - football
OT  - motor learning
OT  - motor skill
COIS- The authors declare that the research was conducted in the absence of any 
      commercial or financial relationships that could be construed as a potential 
      conflict of interest.
EDAT- 2021/04/06 06:00
MHDA- 2021/04/06 06:01
PMCR- 2021/03/17
CRDT- 2021/04/05 05:57
PHST- 2021/01/20 00:00 [received]
PHST- 2021/02/22 00:00 [accepted]
PHST- 2021/04/05 05:57 [entrez]
PHST- 2021/04/06 06:00 [pubmed]
PHST- 2021/04/06 06:01 [medline]
PHST- 2021/03/17 00:00 [pmc-release]
AID - 10.3389/fpsyg.2021.656445 [doi]
PST - epublish
SO  - Front Psychol. 2021 Mar 17;12:656445. doi: 10.3389/fpsyg.2021.656445. eCollection 
      2021.

PMID- 40726020
OWN - NLM
STAT- MEDLINE
DCOM- 20250729
LR  - 20250801
IS  - 1550-2783 (Electronic)
IS  - 1550-2783 (Linking)
VI  - 22
IP  - 1
DP  - 2025 Dec
TI  - The effects of mental fatigue and caffeine on basketball performance: insights 
      from a crossover study.
PG  - 2541010
LID - 10.1080/15502783.2025.2541010 [doi]
LID - 2541010
AB  - BACKGROUND: The interactive effect of mental fatigue and caffeine consumption on 
      sport performance is not clear. This study aimed to investigate the impact of 
      mental fatigue and caffeine gum consumption on power and skill performance in 
      recreationally trained male basketball players. METHODS: A randomized, 
      double-blind, crossover design was used, with twenty male participants (age: 
      16.7 ± 0.86 years, body mass: 79.6 ± 8.2 kg, height: 183.2 ± 8.6 cm, training 
      experience ≥ 3 years). Participants completed four testing sessions under the 
      following conditions: (1) no mental fatigue with placebo gum, (2) mental fatigue 
      with placebo gum, (3) no mental fatigue with caffeine gum, and (4) mental fatigue 
      with caffeine gum. The sessions were separated by one week. Mental fatigue was 
      induced through a 30-minute Stroop task, and caffeine gum (50 mg of caffeine per 
      piece) was administered 15 minutes before performance testing. Power and skill 
      performance were assessed via vertical jump height, V-CUT dribbling test, 
      medicine ball throw, and stationary two-point shooting, with three attempts per 
      test. RESULTS: Mental fatigue significantly increased time to react for congruent 
      name and color (Z = 3.9, p < 0.001) and incongruent name and color (Z = 3.9, 
      p < 0.001), as well as perceived fatigue (Z = 3.9, p < 0.001) after the Stroop 
      task. Performance analysis revealed a significant main effect of condition on 
      vertical jump height (F = 2.9, p = 0.04) and V-CUT dribbling performance 
      (F = 4.4, p = 0.007), but not on medicine ball throw, change of direction test, 
      or stationary two-point shooting (p > 0.05). Mental fatigue (mental fatigue with 
      placebo gum) significantly impaired vertical jump height (p = 0.008) and V-CUT 
      dribbling performance (p = 0.049) compared to the no mental fatigue with placebo 
      gum condition. No significant differences were found between other condition 
      pairs for these performance measures. CONCLUSION: Mental fatigue negatively 
      affects power and skill performance in basketball players, while caffeine gum 
      consumption may offer a potential strategy to mitigate these effects. While 
      caffeine gum attenuated some performance declines in the mental fatigue with 
      caffeine gum condition compared to mental fatigue with placebo gum, these 
      differences were not statistically significant. Future research should explore 
      optimal caffeine doses and additional performance variables.
FAU - Hemmat, Mehdi
AU  - Hemmat M
AUID- ORCID: 0000-0003-0104-2213
AD  - Department of Sports Sciences, School of Education and Psychology, Shiraz 
      University, Shiraz, Iran.
FAU - Nazemzadegan, Gholamhosein
AU  - Nazemzadegan G
AD  - Department of Sports Sciences, School of Education and Psychology, Shiraz 
      University, Shiraz, Iran.
FAU - Niknam, Alireza
AU  - Niknam A
AD  - Department of Sports Sciences, School of Education and Psychology, Shiraz 
      University, Shiraz, Iran.
FAU - Daryanoosh, Farhad
AU  - Daryanoosh F
AD  - Department of Sports Sciences, School of Education and Psychology, Shiraz 
      University, Shiraz, Iran.
FAU - Koushkie Jahromi, Maryam
AU  - Koushkie Jahromi M
AUID- ORCID: 0000-0001-9563-9461
AD  - Department of Sports Sciences, School of Education and Psychology, Shiraz 
      University, Shiraz, Iran.
LA  - eng
PT  - Journal Article
PT  - Randomized Controlled Trial
DEP - 20250728
PL  - United States
TA  - J Int Soc Sports Nutr
JT  - Journal of the International Society of Sports Nutrition
JID - 101234168
RN  - 3G6A5W338E (Caffeine)
SB  - IM
MH  - Humans
MH  - *Caffeine/administration & dosage
MH  - Male
MH  - Cross-Over Studies
MH  - *Mental Fatigue/physiopathology
MH  - *Basketball/physiology/psychology
MH  - Double-Blind Method
MH  - *Athletic Performance/physiology/psychology
MH  - Adolescent
MH  - Stroop Test
PMC - PMC12308885
OTO - NOTNLM
OT  - Basketball performance
OT  - agility
OT  - caffeine supplementation
OT  - cognitive fatigue
OT  - explosive power
COIS- No potential conflict of interest was reported by the author(s).
EDAT- 2025/07/29 06:30
MHDA- 2025/07/30 00:30
PMCR- 2025/07/28
CRDT- 2025/07/29 01:35
PHST- 2025/07/30 00:30 [medline]
PHST- 2025/07/29 06:30 [pubmed]
PHST- 2025/07/29 01:35 [entrez]
PHST- 2025/07/28 00:00 [pmc-release]
AID - 2541010 [pii]
AID - 10.1080/15502783.2025.2541010 [doi]
PST - ppublish
SO  - J Int Soc Sports Nutr. 2025 Dec;22(1):2541010. doi: 
      10.1080/15502783.2025.2541010. Epub 2025 Jul 28.

PMID- 39227203
OWN - NLM
STAT- MEDLINE
DCOM- 20250108
LR  - 20250114
IS  - 1878-1861 (Electronic)
IS  - 1878-1861 (Linking)
VI  - 28
IP  - 1
DP  - 2025 Jan
TI  - Brain endurance training improves soccer-specific technical skills and cognitive 
      performance in fatigued professional soccer players.
PG  - 69-76
LID - S1440-2440(24)00488-2 [pii]
LID - 10.1016/j.jsams.2024.08.203 [doi]
AB  - OBJECTIVES: Brain Endurance Training (BET) - the addition of mentally fatiguing 
      cognitive tasks to standard physical training - could improve performance in 
      soccer. We tested whether BET, with cognitive tasks intermixed with physical 
      training activities, improved players' cognitive and soccer-specific technical 
      performance compared to physical training alone when fresh and fatigued. DESIGN: 
      The study employed a pre/training/midtest/training/posttest design. METHODS: 31 
      professional male soccer players were randomly assigned to BET or control groups 
      and completed 18 physical training sessions over 6 weeks. In between the physical 
      training activities, the BET group completed demanding cognitive tasks, whereas 
      the control group rested. Players completed the Loughborough soccer passing 
      (LSPT) and shooting test (LSST) before and after completing a 30-min Stroop task. 
      A brief psychomotor vigilance test (PVT-B), a visual analog rating of mental 
      fatigue (MF-VAS), and rating of perceived exertion (RPE) were measured during 
      testing and training. RESULTS: During testing, the 30-min Stroop task elicited a 
      state of MF, confirmed by higher subjective ratings (P < .01). Compared to 
      pre-testing, at mid- and post-testing, the BET group improved passing (all 
      P < .01), shooting (all P < .01), and PVT-B performance (all P < .01) when tested 
      after (fatigued) but not before (fresh) the Stroop task, whereas the control 
      group did not change performance either way. During training the BET group 
      reported higher MF (P < .01) and exhibited slower PVT-B responses (P < .01) 
      compared to control. CONCLUSIONS: Intermixed BET was more effective than physical 
      training alone at improving cognitive and soccer-specific technical performance 
      of professional soccer players when fatigued.
CI  - Copyright © 2024 The Authors. Published by Elsevier Ltd.. All rights reserved.
FAU - Staiano, Walter
AU  - Staiano W
AD  - Department of Physical Education and Sport, University of Valencia, Spain; 
      Department of Psychology, Biological and Cognitive Psychology, University of 
      Southern Denmark, Denmark. Electronic address: https://twitter.com/WalterStaiano.
FAU - Díaz-García, Jesús
AU  - Díaz-García J
AD  - Faculty of Sport Sciences, University of Extremadura, Spain. Electronic address: 
      https://twitter.com/DiazGarciaJesus.
FAU - García-Calvo, Tomás
AU  - García-Calvo T
AD  - Faculty of Sport Sciences, University of Extremadura, Spain. Electronic address: 
      https://twitter.com/tgarciacalvo.
FAU - Ring, Christopher
AU  - Ring C
AD  - School of Sport, Exercise & Rehabilitation Sciences, University of Birmingham, 
      UK. Electronic address: c.m.ring@bham.ac.uk.
LA  - eng
PT  - Journal Article
PT  - Randomized Controlled Trial
DEP - 20240822
PL  - Australia
TA  - J Sci Med Sport
JT  - Journal of science and medicine in sport
JID - 9812598
SB  - IM
MH  - Humans
MH  - *Soccer/physiology
MH  - Male
MH  - *Cognition
MH  - *Athletic Performance/physiology
MH  - Young Adult
MH  - Adult
MH  - Mental Fatigue/prevention & control
MH  - Endurance Training/methods
MH  - Brain/physiology
OTO - NOTNLM
OT  - Cognitive training
OT  - Elite athletes
OT  - Mental fatigue
OT  - Neuro-performance
OT  - Sport performance
OT  - Team sport
COIS- Declaration of interest statement We declare that any author in the present study 
      does not have any conflict or personal interest related to the data collected.
EDAT- 2024/09/04 01:01
MHDA- 2025/01/09 00:22
CRDT- 2024/09/03 21:57
PHST- 2023/10/18 00:00 [received]
PHST- 2024/08/12 00:00 [revised]
PHST- 2024/08/15 00:00 [accepted]
PHST- 2025/01/09 00:22 [medline]
PHST- 2024/09/04 01:01 [pubmed]
PHST- 2024/09/03 21:57 [entrez]
AID - S1440-2440(24)00488-2 [pii]
AID - 10.1016/j.jsams.2024.08.203 [doi]
PST - ppublish
SO  - J Sci Med Sport. 2025 Jan;28(1):69-76. doi: 10.1016/j.jsams.2024.08.203. Epub 
      2024 Aug 22.

PMID- 36831825
OWN - NLM
STAT- PubMed-not-MEDLINE
LR  - 20230228
IS  - 2076-3425 (Print)
IS  - 2076-3425 (Electronic)
IS  - 2076-3425 (Linking)
VI  - 13
IP  - 2
DP  - 2023 Feb 8
TI  - Probing the Promises of Noninvasive Transcranial Electrical Stimulation for 
      Boosting Mental Performance in Sports.
LID - 10.3390/brainsci13020282 [doi]
LID - 282
AB  - While the importance of physical abilities is noncontested to perform in elite 
      sport, more focus has recently been turned toward cognitive processes involved in 
      sport performance. Practicing any sport requires a high demand of cognitive 
      functioning including, but not limited to, decision-making, processing speed, 
      working memory, perceptual processing, motor functioning, and attention. 
      Noninvasive transcranial electrical stimulation (tES) has recently attracted 
      considerable scientific interest due to its ability to modulate brain 
      functioning. Neuromodulation apparently improves cognitive functions engaged in 
      sports performance. This opinion manuscript aimed to reveal that tES is likely an 
      adjunct ergogenic resource for improving cognitive processes, counteracting 
      mental fatigue, and managing anxiety in elite athletes. Nevertheless, the first 
      evidence is insufficient to guarantee its real effectiveness and benefits. All 
      tES techniques could be add-ons to make performance-related cognitive functions 
      more efficient and obtain better results. Modulating inhibitory control through 
      tES over the frontal cortex might largely contribute to the improvement of mental 
      performance. Nevertheless, studies in elite athletes are required to assess the 
      long-term effects of tES application as an ergogenic aid in conjunction with 
      other training methods (e.g., neurofeedback, mental imagery) where cognitive 
      abilities are trainable.
FAU - Perrey, Stephane
AU  - Perrey S
AUID- ORCID: 0000-0002-8741-629X
AD  - EuroMov Digital Health in Motion, Univ Montpellier, IMT Mines Ales, 34090 
      Montpellier, France.
LA  - eng
PT  - Journal Article
DEP - 20230208
PL  - Switzerland
TA  - Brain Sci
JT  - Brain sciences
JID - 101598646
PMC - PMC9954379
OTO - NOTNLM
OT  - anxiety
OT  - cognitive fatigue
OT  - inhibitory control
OT  - mental demand
OT  - neuroenhancement
OT  - neuromodulation
OT  - performance
COIS- The author declares no conflict of interest.
EDAT- 2023/02/26 06:00
MHDA- 2023/02/26 06:01
PMCR- 2023/02/08
CRDT- 2023/02/25 01:44
PHST- 2022/12/30 00:00 [received]
PHST- 2023/01/30 00:00 [revised]
PHST- 2023/02/06 00:00 [accepted]
PHST- 2023/02/25 01:44 [entrez]
PHST- 2023/02/26 06:00 [pubmed]
PHST- 2023/02/26 06:01 [medline]
PHST- 2023/02/08 00:00 [pmc-release]
AID - brainsci13020282 [pii]
AID - brainsci-13-00282 [pii]
AID - 10.3390/brainsci13020282 [doi]
PST - epublish
SO  - Brain Sci. 2023 Feb 8;13(2):282. doi: 10.3390/brainsci13020282.

PMID- 38234292
OWN - NLM
STAT- MEDLINE
DCOM- 20240305
LR  - 20240305
IS  - 1522-1601 (Electronic)
IS  - 0161-7567 (Linking)
VI  - 136
IP  - 3
DP  - 2024 Mar 1
TI  - Ascending aortic impedance in young endurance athletes: a time-resolved 
      phase-contrast MRI study.
PG  - 555-566
LID - 10.1152/japplphysiol.00184.2023 [doi]
AB  - Ventricular-vascular coupling in endurance athletes remains incompletely 
      understood. The purpose of this study was to determine the ascending aortic 
      impedance in endurance athletes and explore its associations with traditional 
      cardiovascular measurements. In 15 young male endurance runners and 19 young 
      healthy men, time-resolved (CINE) two-dimensional (2-D) phase-contrast MRI 
      quantified the ascending aortic flow while the pressure waveform was 
      simultaneously collected via a generalized transfer function. The aortic 
      impedance modulus and phase were calculated in the frequency domain while 
      characteristic impedance (ZcF) was calculated by averaging moduli between the 4th 
      and 8th heart rate (HR) harmonics. Stroke volume (SV), left ventricular (LV) 
      morphometry, double product, aortic compliance, and total peripheral resistance 
      (TPR) were also measured. Endurance athletes had higher SV, slower HR, greater LV 
      end-diastolic volume and mass, and lower double product than sedentary 
      participants (all P < 0.05). ZcF was significantly lower in athletes than in 
      sedentary participants (73.3 ± 19.2 vs. 93.4 ± 19.0 dyn·s/cm(5), P = 0.005). 
      Furthermore, ZcF was negatively correlated with SV (r = -0.691) and aortic 
      compliance (r = -0.601) but was positively correlated with double product (r = 
      0.445) and TPR (r = 0.458; all P < 0.05). Multivariate analysis revealed that ZcF 
      was the strongest predictor of SV followed by TPR and HR (adjusted R(2) = 0.788, 
      P < 0.001). Therefore, our findings collectively suggest that LV afterload 
      quantified by aortic ZcF is significantly lower in endurance athletes than in 
      sedentary adults. The lower pulsatile LV afterload may contribute to greater SV 
      in endurance athletes.NEW & NOTEWORTHY This is the first study to investigate 
      aortic impedance with the noninvasive, simultaneous recordings of aortic pressure 
      using SphygmoCor XCEL and flow using phase-contrast MRI. We found that the 
      characteristic impedance (Zc) is significantly lower in endurance athletes than 
      sedentary adults, is the strongest predictor of stroke volume (SV), and is 
      inversely associated with aortic compliance. These findings suggest that aortic 
      impedance is a key determinant of the ventricular-vascular coupling adapted to 
      long-term training in endurance athletes.
FAU - Fukuie, Marina
AU  - Fukuie M
AD  - Human Informatics and Interaction Research Institute, National Institute of 
      Advanced Industrial Science and Technology, Tsukuba, Japan. ROR: 
      https://ror.org/01703db54
AD  - Graduate School of Comprehensive Human Sciences, University of Tsukuba, Tsukuba, 
      Japan.
FAU - Yamabe, Takayuki
AU  - Yamabe T
AD  - Human Informatics and Interaction Research Institute, National Institute of 
      Advanced Industrial Science and Technology, Tsukuba, Japan. ROR: 
      https://ror.org/01703db54
AD  - Graduate School of Comprehensive Human Sciences, University of Tsukuba, Tsukuba, 
      Japan.
FAU - Kimura, Ryota
AU  - Kimura R
AD  - Graduate School of Comprehensive Human Sciences, University of Tsukuba, Tsukuba, 
      Japan.
FAU - Zhu, David C
AU  - Zhu DC
AD  - Department of Radiology and Cognitive Imaging Research Center, Michigan State 
      University, East Lansing, Michigan, United States.
FAU - Ohyama-Byun, Keigo
AU  - Ohyama-Byun K
AD  - Graduate School of Comprehensive Human Sciences, University of Tsukuba, Tsukuba, 
      Japan.
FAU - Maeda, Seiji
AU  - Maeda S
AD  - Graduate School of Comprehensive Human Sciences, University of Tsukuba, Tsukuba, 
      Japan.
AD  - Sports Physiology, School of Sport Sciences, The University of Waseda, Saitama, 
      Japan.
FAU - Sugawara, Jun
AU  - Sugawara J
AUID- ORCID: 0000-0002-2603-0692
AD  - Human Informatics and Interaction Research Institute, National Institute of 
      Advanced Industrial Science and Technology, Tsukuba, Japan. ROR: 
      https://ror.org/01703db54
AD  - Graduate School of Comprehensive Human Sciences, University of Tsukuba, Tsukuba, 
      Japan.
FAU - Tarumi, Takashi
AU  - Tarumi T
AUID- ORCID: 0000-0001-7061-8867
AD  - Human Informatics and Interaction Research Institute, National Institute of 
      Advanced Industrial Science and Technology, Tsukuba, Japan. ROR: 
      https://ror.org/01703db54
AD  - Graduate School of Comprehensive Human Sciences, University of Tsukuba, Tsukuba, 
      Japan.
AD  - Institute for Exercise and Environmental Medicine, Texas Health Presbyterian 
      Hospital Dallas, Dallas, Texas, United States.
LA  - eng
GR  - 22H03491/MEXT | Japan Society for the Promotion of Science (JSPS)/
GR  - University of Tsukuba/ARIHHP Cooperative Grant/
GR  - 23KJ2208/MEXT | Japan Society for the Promotion of Science (JSPS)/
GR  - 21K18299/MEXT | Japan Society for the Promotion of Science (JSPS)/
PT  - Journal Article
DEP - 20240118
PL  - United States
TA  - J Appl Physiol (1985)
JT  - Journal of applied physiology (Bethesda, Md. : 1985)
JID - 8502536
SB  - IM
MH  - Adult
MH  - Humans
MH  - Male
MH  - Electric Impedance
MH  - *Ventricular Function, Left/physiology
MH  - *Athletes
MH  - Stroke Volume/physiology
MH  - Magnetic Resonance Imaging
MH  - Physical Endurance/physiology
OTO - NOTNLM
OT  - MRI flow quantification
OT  - afterload
OT  - athlete’s heart
OT  - endurance training
OT  - ventricular-vascular coupling
EDAT- 2024/01/18 06:42
MHDA- 2024/03/05 06:45
CRDT- 2024/01/18 04:03
PHST- 2024/03/05 06:45 [medline]
PHST- 2024/01/18 06:42 [pubmed]
PHST- 2024/01/18 04:03 [entrez]
AID - 10.1152/japplphysiol.00184.2023 [doi]
PST - ppublish
SO  - J Appl Physiol (1985). 2024 Mar 1;136(3):555-566. doi: 
      10.1152/japplphysiol.00184.2023. Epub 2024 Jan 18.

PMID- 36716746
OWN - NLM
STAT- MEDLINE
DCOM- 20230504
LR  - 20230504
IS  - 1543-3072 (Electronic)
IS  - 1056-6716 (Linking)
VI  - 32
IP  - 4
DP  - 2023 May 1
TI  - Mental Fatigue Uniquely Influences Drop Landing Biomechanics for Individuals With 
      a Concussion History.
PG  - 353-360
LID - 10.1123/jsr.2022-0252 [doi]
AB  - CONTEXT: Induced mental fatigue negatively impacts sport performance and 
      neurocognition. However, it is unclear how induced mental fatigue influences 
      landing biomechanics. The purpose of this study was to examine the influence of 
      mental fatigue on drop landing biomechanics in individuals with and without a 
      concussion history. DESIGN: Crossover design. METHODS: Forty-eight (24 per group) 
      recreationally active individuals were matched on age (±3 y), sex, and body mass 
      index (±1 kg/m2). All participants completed an experimental (30-min Stroop task) 
      and control (30-min reading magazines) intervention on separate days separated by 
      a minimum of 24 hours. Drop landings were performed before and after both 
      interventions. Outcomes included peak vertical ground reaction force (vGRF), 
      vertical loading rate (VLR), knee flexion angle, knee abduction angle, external 
      knee flexion moment, external knee abduction moment, and initial ground contact 
      knee flexion and knee abduction angles. Separate 2 (group) × 2 (intervention) 
      between-within analyses of covariance compared drop landing outcomes. Each 
      group's average pre-Stroop and premagazine outcomes were covariates. RESULTS: 
      There was a significant interaction for vGRF (P = .033, ηp2=.097) and VLR (P = 
      .0497, ηp2=.083). The vGRF simple effects were not statistically significantly (P 
      range = .052-.325). However, individuals with a concussion history displayed a 
      medium effect size for greater vGRF post-Stroop compared with their own 
      postmagazine vGRF (mean difference (95% confidence interval [95% CI] = 0.163 
      (-0.002 to 0.327) bodyweight (BW), p =.052, ηp2=.081. In contrast, the control 
      group displayed a small effect size (mean difference [95% CI] = 0.095 [-0.069 to 
      0.259] BW, p =.251, ηp2=.029). Individuals with a concussion history displayed 
      greater VLR post-Stroop compared with controls (mean difference [95% CI], 26.29 
      [6.19 to 46.40] BW/s, P = .012, ηp2=.134) and their own postmagazine values (mean 
      difference [95% CI] = 32.61 [7.80 to 57.42] BW/s, p =.011, ηp2=.135). CONCLUSION: 
      Mental fatigue leads to greater VLR for individuals with a concussion history. 
      Athletic competition and activities of daily living can increase mental fatigue. 
      Training programs may seek to teach mental fatigue reducing strategies to 
      athletes with a concussion history.
FAU - Shumski, Eric J
AU  - Shumski EJ
AUID- ORCID: 0000-0001-5574-0071
AD  - Department of Kinesiology, California State University-Fullerton, Fullerton, 
      CA,USA.
AD  - UGA Concussion Research Laboratory, Department of Kinesiology, University of 
      Georgia, Athens, GA,USA.
FAU - Kasamatsu, Tricia M
AU  - Kasamatsu TM
AUID- ORCID: 0000-0002-6911-6955
AD  - Department of Kinesiology, California State University-Fullerton, Fullerton, 
      CA,USA.
FAU - Wilson, Kathleen S
AU  - Wilson KS
AUID- ORCID: 0000-0001-7179-749X
AD  - Department of Kinesiology, California State University-Fullerton, Fullerton, 
      CA,USA.
FAU - Pamukoff, Derek N
AU  - Pamukoff DN
AUID- ORCID: 0000-0001-7636-3164
AD  - School of Kinesiology, Western University, London, ON,Canada.
LA  - eng
PT  - Journal Article
DEP - 20230130
PL  - United States
TA  - J Sport Rehabil
JT  - Journal of sport rehabilitation
JID - 9206500
SB  - IM
MH  - Humans
MH  - Biomechanical Phenomena
MH  - Activities of Daily Living
MH  - Knee Joint
MH  - Knee
MH  - Lower Extremity
MH  - *Brain Concussion
MH  - *Anterior Cruciate Ligament Injuries
OTO - NOTNLM
OT  - cognitive fatigue
OT  - injury risk
OT  - lower-extremity
OT  - mild traumatic brain injury
OT  - vertical loading rate
EDAT- 2023/01/31 06:00
MHDA- 2023/05/04 12:41
CRDT- 2023/01/30 18:42
PHST- 2022/07/01 00:00 [received]
PHST- 2022/11/07 00:00 [revised]
PHST- 2022/11/16 00:00 [accepted]
PHST- 2023/05/04 12:41 [medline]
PHST- 2023/01/31 06:00 [pubmed]
PHST- 2023/01/30 18:42 [entrez]
AID - 10.1123/jsr.2022-0252 [doi]
PST - epublish
SO  - J Sport Rehabil. 2023 Jan 30;32(4):353-360. doi: 10.1123/jsr.2022-0252. Print 
      2023 May 1.

PMID- 38339789
OWN - NLM
STAT- MEDLINE
DCOM- 20240214
LR  - 20240223
IS  - 1600-0838 (Electronic)
IS  - 0905-7188 (Linking)
VI  - 34
IP  - 2
DP  - 2024 Feb
TI  - The influence of the perceived requirements of the next match and motivation on 
      the mental fatigue of soccer players.
PG  - e14580
LID - 10.1111/sms.14580 [doi]
AB  - The high cognitive and/or emotional demands of competition can lead to a state of 
      mental fatigue which has shown to be detrimental to soccer performance. However, 
      there is a need to further understand the true mental demands of soccer players. 
      The aim of the present study was to analyze the influence of motivation and the 
      perceived requirements of the next match on mental fatigue perceived by soccer 
      players over the passing of a season. The combined effect of both variables on 
      the perception of mental fatigue, as well as the influence of the time of the 
      season on perceived mental fatigue, were also analyzed. Twenty-six 
      semi-professional Spanish male players (M = 26.31 ± 5.18 years) participated in 
      the present study, conducted during the 2020-2021 season. Perceived mental 
      fatigue and motivation were measured at each training session. The perceived 
      requirements of the next match were also measured in each of the competitive 
      weeks. Linear mixed models were run with R Studio to examine the influence of 
      motivation and the perceived difficulty of the next match on perceived mental 
      fatigue, the combined effect of both variables on perceived mental fatigue, and 
      the influence of the passing of the season on perceived mental fatigue. The 
      results showed a negative and significant influence of motivation on perceived 
      mental fatigue (p < 0.001) and a positive and significant influence of the 
      perceived requirements of the next match on perceived mental fatigue (p < 0.001). 
      Regarding the combined effect, there was a positive and significant effect 
      (p < 0.01) of the perceived difficulty of the next match on the relation between 
      motivation and perceived mental fatigue. A negative influence of season passage 
      on perceived mental fatigue levels was found (p < 0.001). We recommended coaches 
      to consider using the most motivating training tasks when higher next-match 
      requirements are perceived and to be careful with avoidance strategies for mental 
      fatigue, especially at the beginning of the season.
CI  - © 2024 The Authors. Scandinavian Journal of Medicine & Science In Sports 
      published by John Wiley & Sons Ltd.
FAU - Rubio-Morales, A
AU  - Rubio-Morales A
AUID- ORCID: 0000-0003-1062-1989
AD  - Faculty of Sport Sciences, University of Extremadura, Cáceres, Spain.
FAU - Díaz-García, J
AU  - Díaz-García J
AUID- ORCID: 0000-0002-9430-750X
AD  - Faculty of Sport Sciences, University of Extremadura, Cáceres, Spain.
FAU - Harper, L D
AU  - Harper LD
AUID- ORCID: 0000-0002-2089-4799
AD  - Department of Life Sciences, Manchester Metropolitan University, Manchester, UK.
AD  - Institute of Sport, Manchester Metropolitan University, Manchester, UK.
AD  - Musculoskeletal Science and Sports Medicine, Manchester Metropolitan University, 
      Manchester, UK.
FAU - García-Calvo, T
AU  - García-Calvo T
AUID- ORCID: 0000-0002-2550-418X
AD  - Faculty of Sport Sciences, University of Extremadura, Cáceres, Spain.
LA  - eng
GR  - Universidad de Extremadura/
GR  - Ministerio de Educación y Formación Profesional/
GR  - Junta de Extremadura/
GR  - Ministry of Economy, Science and Digital Agenda/
GR  - European Regional Development Fund/
PT  - Journal Article
PL  - Denmark
TA  - Scand J Med Sci Sports
JT  - Scandinavian journal of medicine & science in sports
JID - 9111504
SB  - IM
MH  - Humans
MH  - Male
MH  - Motivation
MH  - *Soccer/psychology
MH  - Physical Exertion
MH  - Seasons
MH  - Mental Fatigue
MH  - *Athletic Performance/psychology
OTO - NOTNLM
OT  - factors influencing
OT  - football
OT  - longitudinal study
OT  - mental exertion
OT  - mental load
EDAT- 2024/02/10 10:42
MHDA- 2024/02/11 16:42
CRDT- 2024/02/10 02:20
PHST- 2024/01/16 00:00 [revised]
PHST- 2023/11/15 00:00 [received]
PHST- 2024/01/29 00:00 [accepted]
PHST- 2024/02/11 16:42 [medline]
PHST- 2024/02/10 10:42 [pubmed]
PHST- 2024/02/10 02:20 [entrez]
AID - 10.1111/sms.14580 [doi]
PST - ppublish
SO  - Scand J Med Sci Sports. 2024 Feb;34(2):e14580. doi: 10.1111/sms.14580.

PMID- 28034442
OWN - NLM
STAT- MEDLINE
DCOM- 20170524
LR  - 20220410
IS  - 1879-1913 (Electronic)
IS  - 0002-9149 (Linking)
VI  - 119
IP  - 5
DP  - 2017 Mar 1
TI  - Electrocardiographic Changes Induced by Endurance Training and Pubertal 
      Development in Male Children.
PG  - 795-801
LID - S0002-9149(16)31886-0 [pii]
LID - 10.1016/j.amjcard.2016.11.017 [doi]
AB  - Training-induced electrocardiographic changes are common in adult athletes. 
      However, a few data are available on electrocardiogram (ECG) in preadolescent 
      athletes and little is known about the potential changes induced by training on 
      12-lead electrocardiogram (ECG) at rest. Twelve-lead ECGs at rest and complete 
      echocardiographic examinations were performed in 94 children (57 endurance 
      athletes, 37 sedentary controls; mean age 10.8 ± 0.2 and 10.2 ± 0.2 years, 
      respectively) at baseline and after 5 months of growth and training in athletes 
      and of natural growth in controls. At baseline, athletes had lower heart rate at 
      rest compared with controls (p = 0.046) and a further decrease was observed after 
      training (p <0.0001). An incomplete right bundle branch block was found in 19% of 
      athletes and 15% of controls (p = 0.69) with no changes after training. Although 
      none of the athletes showed negative T waves from V1 to V3, 6% of controls at 
      baseline had T-wave inversion V1 to V3 with a decrease to 3% after 5 months (p = 
      0.16). The early repolarization pattern did not differ between athletes and 
      controls and was correlated with Tanner's scale score in the overall population 
      both at first and second evaluation (R = 0.30, R = 0.27, p = 0.005, p = 0.012, 
      respectively). No correlations were found between ECG and echocardiographic data. 
      In conclusion, 12-lead ECG at rest is not substantially affected by training in 
      children, despite a physiological increase in cavity size. Thus, in preadolescent 
      athletes, 12-lead ECG at rest does not reflect exercise-induced morphologic 
      remodeling and seems to be influenced more by sexual maturation than by training.
CI  - Copyright © 2016 Elsevier Inc. All rights reserved.
FAU - D'Ascenzi, Flavio
AU  - D'Ascenzi F
AD  - Division of Cardiology, Department of Medical Biotechnologies, University of 
      Siena, Siena, Italy. Electronic address: flavio.dascenzi@unisi.it.
FAU - Solari, Marco
AU  - Solari M
AD  - Division of Cardiology, Department of Medical Biotechnologies, University of 
      Siena, Siena, Italy.
FAU - Anselmi, Francesca
AU  - Anselmi F
AD  - Division of Cardiology, Department of Medical Biotechnologies, University of 
      Siena, Siena, Italy.
FAU - Valentini, Francesca
AU  - Valentini F
AD  - Division of Cardiology, Department of Medical Biotechnologies, University of 
      Siena, Siena, Italy.
FAU - Barbati, Riccardo
AU  - Barbati R
AD  - Division of Cardiology, Department of Cardiac, Thoracic, and Vascular Sciences, 
      Santa Maria alle Scotte Hospital, Siena, Italy.
FAU - Palmitesta, Paola
AU  - Palmitesta P
AD  - Department of Social, Political and Cognitive Sciences, University of Siena, 
      Siena, Italy.
FAU - Focardi, Marta
AU  - Focardi M
AD  - Division of Cardiology, Department of Medical Biotechnologies, University of 
      Siena, Siena, Italy.
FAU - Bonifazi, Marco
AU  - Bonifazi M
AD  - Department of Medicine, Surgery, and Neuroscience, University of Siena, Siena, 
      Italy.
FAU - Mondillo, Sergio
AU  - Mondillo S
AD  - Division of Cardiology, Department of Medical Biotechnologies, University of 
      Siena, Siena, Italy.
LA  - eng
PT  - Journal Article
DEP - 20161203
PL  - United States
TA  - Am J Cardiol
JT  - The American journal of cardiology
JID - 0207277
SB  - IM
MH  - *Adaptation, Physiological
MH  - *Athletes
MH  - Brugada Syndrome/diagnosis/*physiopathology
MH  - Bundle-Branch Block/diagnosis/*physiopathology
MH  - Cardiac Conduction System Disease
MH  - Case-Control Studies
MH  - Child
MH  - Echocardiography
MH  - Electrocardiography
MH  - Exercise/*physiology
MH  - Heart/*diagnostic imaging/*physiopathology
MH  - Humans
MH  - Male
MH  - Physical Endurance/*physiology
MH  - Puberty
MH  - Swimming/physiology
EDAT- 2016/12/31 06:00
MHDA- 2017/05/26 06:00
CRDT- 2016/12/31 06:00
PHST- 2016/09/27 00:00 [received]
PHST- 2016/11/03 00:00 [revised]
PHST- 2016/11/03 00:00 [accepted]
PHST- 2016/12/31 06:00 [pubmed]
PHST- 2017/05/26 06:00 [medline]
PHST- 2016/12/31 06:00 [entrez]
AID - S0002-9149(16)31886-0 [pii]
AID - 10.1016/j.amjcard.2016.11.017 [doi]
PST - ppublish
SO  - Am J Cardiol. 2017 Mar 1;119(5):795-801. doi: 10.1016/j.amjcard.2016.11.017. Epub 
      2016 Dec 3.

PMID- 35612942
OWN - NLM
STAT- MEDLINE
DCOM- 20230127
LR  - 20230819
IS  - 1533-4287 (Electronic)
IS  - 1064-8011 (Linking)
VI  - 37
IP  - 2
DP  - 2023 Feb 1
TI  - Effect of Playing Status and Fixture Congestion on Training Load, Mental Fatigue, 
      and Recovery Status in Premier League Academy Goalkeepers.
PG  - 375-382
LID - 10.1519/JSC.0000000000004274 [doi]
AB  - Abbott, W, Thomas, C, and Clifford, T. Effect of playing status and fixture 
      congestion on training load, mental fatigue, and recovery status in Premier 
      League academy goalkeepers. J Strength Cond Res 37(2): 375-382, 2023-Soccer 
      goalkeepers are a unique playing position and require specific programming. 
      Despite this, there is a paucity of information surrounding their support. The 
      current investigation quantified internal and external training loads on and 
      recovery status of starting and substitute academy goalkeepers during 1 and 2 
      match-weeks. Six professional soccer goalkeepers played the role of starting and 
      substitute goalkeepers during both 1 and 2 match-weeks, providing data for 4 
      within-subject conditions (START-1, SUB-1, START-2, and SUB-2). Internal and 
      external training load data were collected using ratings of perceived exertion 
      and global positioning systems for all matches and training sessions. Physical 
      and perceived recovery status was also collected daily for all individuals. 
      Training load and recovery variables were analyzed across 4 playing conditions 
      and 4 time points using a repeated measures analysis of variance. Results 
      demonstrated significant differences in internal and external weekly training 
      loads and physical and perceived recovery measures between starting and 
      nonstarting goalkeepers. In the training leading up to matches, SUB-1 and SUB-2 
      had higher internal and external training loads compared with START-1. On a 
      match-day, SUB-1 and SUB-2 performed more high-intensity actions but covered less 
      total and high-speed distance than START-1. Following matches, substitutes had 
      higher volumes of external training loads compared with START-1. The higher 
      training loads experienced by substitutes at various time points resulted in 
      lower physical recovery status on a match-day and post-match. START-1 
      demonstrated higher mental fatigue and lower well-being compared with substitute 
      goalkeepers after match. The current investigation offers valuable insights for 
      the preparation of professional goalkeepers.
CI  - Copyright © 2022 National Strength and Conditioning Association.
FAU - Abbott, Will
AU  - Abbott W
AD  - Sport Science and Medicine Department, Brighton and Hove Albion Football Club, 
      Brighton, United Kingdom ; and.
FAU - Thomas, Craig
AU  - Thomas C
AD  - School of Sport, Exercise and Health Sciences, Loughborough University, 
      Loughborough, United Kingdom.
FAU - Clifford, Tom
AU  - Clifford T
AD  - School of Sport, Exercise and Health Sciences, Loughborough University, 
      Loughborough, United Kingdom.
LA  - eng
PT  - Journal Article
DEP - 20220524
PL  - United States
TA  - J Strength Cond Res
JT  - Journal of strength and conditioning research
JID - 9415084
SB  - IM
MH  - Humans
MH  - *Soccer
MH  - Physical Examination
MH  - Geographic Information Systems
MH  - *Athletic Performance
EDAT- 2022/05/26 06:00
MHDA- 2023/01/28 06:00
CRDT- 2022/05/25 12:13
PHST- 2022/05/26 06:00 [pubmed]
PHST- 2023/01/28 06:00 [medline]
PHST- 2022/05/25 12:13 [entrez]
AID - 00124278-202302000-00016 [pii]
AID - 10.1519/JSC.0000000000004274 [doi]
PST - ppublish
SO  - J Strength Cond Res. 2023 Feb 1;37(2):375-382. doi: 10.1519/JSC.0000000000004274. 
      Epub 2022 May 24.

PMID- 31500139
OWN - NLM
STAT- MEDLINE
DCOM- 20200611
LR  - 20200611
IS  - 2073-4409 (Electronic)
IS  - 2073-4409 (Linking)
VI  - 8
IP  - 9
DP  - 2019 Sep 6
TI  - Systematic Assessment of Blood-Borne MicroRNAs Highlights Molecular Profiles of 
      Endurance Sport and Carbohydrate Uptake.
LID - 10.3390/cells8091045 [doi]
LID - 1045
AB  - Multiple studies endorsed the positive effect of regular exercise on mental and 
      physical health. However, the molecular mechanisms underlying training-induced 
      fitness in combination with personal life-style remain largely unexplored. 
      Circulating biomarkers such as microRNAs (miRNAs) offer themselves for studying 
      systemic and cellular changes since they can be collected from the bloodstream in 
      a low-invasive manner. In Homo sapiens miRNAs are known to regulate a substantial 
      number of protein-coding genes in a post-transcriptional manner and hence are of 
      great interest to understand differential gene expression profiles, offering a 
      cost-effective mechanism to study molecular training adaption, and connecting the 
      dots from genomics to observed phenotypes. Here, we investigated molecular 
      expression patterns of 2549 miRNAs in whole-blood samples from 23 healthy and 
      untrained adult participants of a cross-over study, consisting of eight weeks of 
      endurance training, with several sessions per week, followed by 8 weeks of 
      washout and another 8 weeks of running, using microarrays. Participants were 
      randomly assigned to one of the two study groups, one of which administered 
      carbohydrates before each session in the first training period, and switching the 
      treatment group for the second training period. During running sessions clinical 
      parameters as heartbeat frequency were recorded. This information was extended 
      with four measurements of maximum oxygen uptake (VO 2 max) for each participant. 
      We observed that multiple circulating miRNAs show expression changes after 
      endurance training, leveraging the capability to separate the blood samples by 
      training status. To this end, we demonstrate that most of the variance in miRNA 
      expression can be explained by both common and known biological and technical 
      factors. Our findings highlight six distinct clusters of miRNAs, each exhibiting 
      an oscillating expression profile across the four study timepoints, that can 
      effectively be utilized to predict phenotypic VO 2 max levels. In addition, we 
      identified miR-532-5p as a candidate marker to determine personal alterations in 
      physical training performance on a case-by-case analysis taking the influence of 
      a carbohydrate-rich nutrition into account. In literature, miR-532-5p is known as 
      a common down-regulated miRNA in diabetes and obesity, possibly providing a 
      molecular link between cellular homeostasis, personal fitness levels, and health 
      in aging. We conclude that circulating miRNA expression can be altered due to 
      regular endurance training, independent of the carbohydrate (CHO) availability in 
      the training timeframe. Further validation studies are required to confirm the 
      role of exercise-affected miRNAs and the extraordinary function of miR-532-5p in 
      modulating the metabolic response to a high availability of glucose.
FAU - Kern, Fabian
AU  - Kern F
AD  - Chair for Clinical Bioinformatics, Saarland University, 66123 Saarbrücken, 
      Germany. fabian.kern@ccb.uni-saarland.de.
FAU - Ludwig, Nicole
AU  - Ludwig N
AD  - Department of Human Genetics, Saarland University Hospital, 66421 Homburg, 
      Germany. n.ludwig@mx.uni-saarland.de.
AD  - Center for Human and Molecular Biology, Saarland University Hospital, 66421 
      Homburg, Germany. n.ludwig@mx.uni-saarland.de.
FAU - Backes, Christina
AU  - Backes C
AD  - Chair for Clinical Bioinformatics, Saarland University, 66123 Saarbrücken, 
      Germany. c.backes@mx.uni-saarland.de.
FAU - Maldener, Esther
AU  - Maldener E
AD  - Department of Human Genetics, Saarland University Hospital, 66421 Homburg, 
      Germany. Esther.Maldener@uks.eu.
AD  - Center for Human and Molecular Biology, Saarland University Hospital, 66421 
      Homburg, Germany. Esther.Maldener@uks.eu.
FAU - Fehlmann, Tobias
AU  - Fehlmann T
AD  - Chair for Clinical Bioinformatics, Saarland University, 66123 Saarbrücken, 
      Germany. tobias.fehlmann@ccb.uni-saarland.de.
FAU - Suleymanov, Artur
AU  - Suleymanov A
AD  - Chair for Clinical Bioinformatics, Saarland University, 66123 Saarbrücken, 
      Germany. artur.suleymanov@uni-saarland.de.
FAU - Meese, Eckart
AU  - Meese E
AD  - Department of Human Genetics, Saarland University Hospital, 66421 Homburg, 
      Germany. Eckart.Meese@uks.eu.
AD  - Center for Human and Molecular Biology, Saarland University Hospital, 66421 
      Homburg, Germany. Eckart.Meese@uks.eu.
FAU - Hecksteden, Anne
AU  - Hecksteden A
AD  - Department of Sports Medicine, Saarland University, 66123 Saarbrücken, Germany. 
      a.hecksteden@mx.uni-saarland.de.
FAU - Keller, Andreas
AU  - Keller A
AD  - Chair for Clinical Bioinformatics, Saarland University, 66123 Saarbrücken, 
      Germany. andreas.keller@ccb.uni-saarland.de.
AD  - Center for Bioinformatics, Saarland University, 66123 Saarbrücken, Germany. 
      andreas.keller@ccb.uni-saarland.de.
AD  - School of Medicine Office, Stanford University, Stanford, CA-94305, USA. 
      andreas.keller@ccb.uni-saarland.de.
AD  - Department of Neurology and Neurological Sciences, Stanford University, Stanford, 
      CA-94305, USA. andreas.keller@ccb.uni-saarland.de.
FAU - Meyer, Tim
AU  - Meyer T
AD  - Department of Sports Medicine, Saarland University, 66123 Saarbrücken, Germany. 
      tim.meyer@mx.uni-saarland.de.
LA  - eng
PT  - Journal Article
DEP - 20190906
PL  - Switzerland
TA  - Cells
JT  - Cells
JID - 101600052
RN  - 0 (Biomarkers)
RN  - 0 (Carbohydrates)
RN  - 0 (Circulating MicroRNA)
RN  - 0 (MicroRNAs)
RN  - S88TT14065 (Oxygen)
SB  - IM
MH  - Adult
MH  - Biomarkers/metabolism
MH  - Carbohydrate Metabolism/genetics
MH  - Carbohydrates/genetics
MH  - Circulating MicroRNA
MH  - Cross-Over Studies
MH  - Exercise/*physiology
MH  - Female
MH  - Healthy Volunteers
MH  - Humans
MH  - Male
MH  - MicroRNAs/analysis/blood/*genetics
MH  - Muscle, Skeletal/metabolism
MH  - Oxygen/metabolism
MH  - Oxygen Consumption/*genetics
MH  - Physical Endurance/physiology
MH  - Running/physiology
PMC - PMC6770460
OTO - NOTNLM
OT  - circulating biomarker
OT  - full-blood measurements
OT  - glucose nutrition
OT  - homeostasis
OT  - microRNA
OT  - microarray
OT  - physical exercising
OT  - randomized cross-over study
OT  - sncRNAs
COIS- The authors declare no conflict of interest.
EDAT- 2019/09/11 06:00
MHDA- 2020/06/12 06:00
PMCR- 2019/09/01
CRDT- 2019/09/11 06:00
PHST- 2019/08/01 00:00 [received]
PHST- 2019/08/31 00:00 [revised]
PHST- 2019/09/04 00:00 [accepted]
PHST- 2019/09/11 06:00 [entrez]
PHST- 2019/09/11 06:00 [pubmed]
PHST- 2020/06/12 06:00 [medline]
PHST- 2019/09/01 00:00 [pmc-release]
AID - cells8091045 [pii]
AID - cells-08-01045 [pii]
AID - 10.3390/cells8091045 [doi]
PST - epublish
SO  - Cells. 2019 Sep 6;8(9):1045. doi: 10.3390/cells8091045.

PMID- 32344657
OWN - NLM
STAT- PubMed-not-MEDLINE
LR  - 20231111
IS  - 2075-4663 (Electronic)
IS  - 2075-4663 (Linking)
VI  - 8
IP  - 4
DP  - 2020 Apr 24
TI  - Strategies and Solutions for Team Sports Athletes in Isolation due to COVID-19.
LID - 10.3390/sports8040056 [doi]
LID - 56
AB  - In December of 2019, there was an outbreak of a severe acute respiratory syndrome 
      caused by the Coronavirus 2 (SARS-CoV-2 or COVID-19) in China. The virus rapidly 
      spread into the whole World causing an unprecedented pandemic and forcing 
      governments to impose a global quarantine, entering an extreme unknown situation. 
      The organizational consequences of quarantine/isolation are: absence of organized 
      training and competition, lack of communication among athletes and coaches, 
      inability to move freely, lack of adequate sunlight exposure, inappropriate 
      training conditions. Based on the current scientific, we strongly recommend 
      encouraging the athlete to reset their mindset to understand quarantine as an 
      opportunity for development, organizing appropriate guidance, educating and 
      encourage athletes to apply appropriate preventive behavior and hygiene measures 
      to promote immunity and ensuring good living isolation conditions. The athlete's 
      living space should be equipped with cardio and resistance training equipment 
      (portable bicycle or rowing ergometer). Some forms of body mass resistance 
      circuit-based training could promote aerobic adaptation. Sports skills training 
      should be organized based on the athlete's needs. Personalized conditioning 
      training should be carried out with emphasis on neuromuscular performance. 
      Athletes should also be educated about nutrition (Vitamin D and proteins) and 
      hydration. Strategies should be developed to control body composition. Mental 
      fatigue should be anticipated and mental controlled. Adequate methods of recovery 
      should be provided. Daily monitoring should be established. This is an ideal 
      situation in which to rethink personal life, understanding the situation, that 
      can be promoted in these difficult times that affect practically the whole world.
FAU - Jukic, Igor
AU  - Jukic I
AD  - Faculty of Kinesiology, University of Zagreb, 10110 Zagreb, Croatia.
AD  - Biotrenning Ltd., 10000 Zagreb, Croatia.
FAU - Calleja-González, Julio
AU  - Calleja-González J
AUID- ORCID: 0000-0003-2575-7168
AD  - Faculty of Kinesiology, University of Zagreb, 10110 Zagreb, Croatia.
AD  - Faculty of Education and Sport, University of Basque Country, 01007 
      Vitoria-Gasteiz, Spain.
AD  - Strength and Conditioning Society, 00118 Rome, Italy.
FAU - Cos, Francesc
AU  - Cos F
AD  - Strength and Conditioning Society, 00118 Rome, Italy.
AD  - National Institute of Physical Education (INEFC), University of Barcelona, 08038 
      Barcelona, Spain.
FAU - Cuzzolin, Francesco
AU  - Cuzzolin F
AD  - Technogym SpA, 47521 Cesena, Italy.
FAU - Olmo, Jesús
AU  - Olmo J
AD  - Football Science Institute, 18016 Granada, Spain.
FAU - Terrados, Nicolas
AU  - Terrados N
AD  - Unidad Regional de Medicina Deportiva, Avilés and Instituto de Investigación 
      Sanitaria del Principado de Asturias (ISPA), 33401 Oviedo, Spain.
FAU - Njaradi, Nenad
AU  - Njaradi N
AD  - Football Club Deportivo Alavés, 01007 Vitoria-Gasteiz, Spain.
FAU - Sassi, Roberto
AU  - Sassi R
AD  - Football Club Juventus, 10151 Torino, Italy.
FAU - Requena, Bernardo
AU  - Requena B
AD  - Football Science Institute, 18016 Granada, Spain.
FAU - Milanovic, Luka
AU  - Milanovic L
AD  - Faculty of Kinesiology, University of Zagreb, 10110 Zagreb, Croatia.
AD  - Biotrenning Ltd., 10000 Zagreb, Croatia.
FAU - Krakan, Ivan
AU  - Krakan I
AD  - Faculty of Kinesiology, University of Zagreb, 10110 Zagreb, Croatia.
AD  - Biotrenning Ltd., 10000 Zagreb, Croatia.
FAU - Chatzichristos, Kostas
AU  - Chatzichristos K
AD  - Basketball Club CSKA, Moscow 125167, Russia.
FAU - Alcaraz, Pedro E
AU  - Alcaraz PE
AUID- ORCID: 0000-0002-9792-6656
AD  - Strength and Conditioning Society, 00118 Rome, Italy.
AD  - Research Center for High Performance Sport, UCAM, 30107 Murcia, Spain.
LA  - eng
PT  - Editorial
DEP - 20200424
PL  - Switzerland
TA  - Sports (Basel)
JT  - Sports (Basel, Switzerland)
JID - 101722684
PMC - PMC7240607
OTO - NOTNLM
OT  - COVID-19
OT  - athletes
OT  - isolation
OT  - strategies
OT  - team sports
OT  - training
COIS- The authors declare no conflict of interest.
EDAT- 2020/04/30 06:00
MHDA- 2020/04/30 06:01
PMCR- 2020/04/24
CRDT- 2020/04/30 06:00
PHST- 2020/04/08 00:00 [received]
PHST- 2020/04/17 00:00 [revised]
PHST- 2020/04/22 00:00 [accepted]
PHST- 2020/04/30 06:00 [entrez]
PHST- 2020/04/30 06:00 [pubmed]
PHST- 2020/04/30 06:01 [medline]
PHST- 2020/04/24 00:00 [pmc-release]
AID - sports8040056 [pii]
AID - sports-08-00056 [pii]
AID - 10.3390/sports8040056 [doi]
PST - epublish
SO  - Sports (Basel). 2020 Apr 24;8(4):56. doi: 10.3390/sports8040056.

PMID- 36765435
OWN - NLM
STAT- MEDLINE
DCOM- 20230407
LR  - 20260105
IS  - 1466-447X (Electronic)
IS  - 0264-0414 (Linking)
VI  - 40
IP  - 23
DP  - 2022 Dec
TI  - International orienteering experts' consensus on the definition, development, 
      cause, impact and methods to reduce mental fatigue in orienteering: A Delphi 
      study.
PG  - 2595-2607
LID - 10.1080/02640414.2023.2177027 [doi]
AB  - Orienteering is an outdoor activity wherein participants use a map and compass to 
      locate control points and choose the quickest path to the next control point in a 
      natural environment. Attentional focus, rapid decision-making, and high aerobic 
      fitness may influence orienteering performance. Therefore, this research aimed to 
      seek international orienteering expert consensus regarding the definition, 
      development, causes, influences and methods to reduce mental fatigue (MF) in 
      orienteering based on practical experience. Following ethical approval, a 
      three-round Delphi survey was conducted online with twenty-four orienteering 
      coaches and athletes (or former athletes) from 10 different countries with 
      international orienteering competition experience. The threshold of consensus was 
      ≥ 70% agreement among respondents. The experts agreed that MF exists in daily 
      life and orienteering with a substantial negative effect on their conscious 
      decision-making performance and psychological responses. The experts disagreed 
      that the form of MF that athletes experienced in orienteering training are 
      similar to the competition. However, there was no agreement that MF would impact 
      endurance and high-speed running performance during orienteering. This research 
      refines the definition of MF and summarises the distinctions in what causes MF in 
      orienteering training and competition, implying that MF should be addressed 
      separately.
FAU - Lam, Hui Kwan Nicholas
AU  - Lam HKN
AUID- ORCID: 0000-0001-7823-5721
AD  - Institute for Sport, Physical Education and Health Sciences, Human Performance 
      Science Research Group, the University of Edinburgh, Edinburgh, UK.
FAU - Sproule, John
AU  - Sproule J
AD  - Institute for Sport, Physical Education and Health Sciences, Human Performance 
      Science Research Group, the University of Edinburgh, Edinburgh, UK.
FAU - Turner, Anthony P
AU  - Turner AP
AD  - Institute for Sport, Physical Education and Health Sciences, Human Performance 
      Science Research Group, the University of Edinburgh, Edinburgh, UK.
FAU - Murgatroyd, Paul
AU  - Murgatroyd P
AD  - British Orienteering, University of Lincoln, UK.
FAU - Gristwood, Graham
AU  - Gristwood G
AD  - British Orienteering, University of Lincoln, UK.
FAU - Richards, Hugh
AU  - Richards H
AD  - Institute for Sport, Physical Education and Health Sciences, Human Performance 
      Science Research Group, the University of Edinburgh, Edinburgh, UK.
FAU - Phillips, Shaun M
AU  - Phillips SM
AD  - Institute for Sport, Physical Education and Health Sciences, Human Performance 
      Science Research Group, the University of Edinburgh, Edinburgh, UK.
LA  - eng
PT  - Consensus Development Conference
PT  - Journal Article
DEP - 20230210
PL  - England
TA  - J Sports Sci
JT  - Journal of sports sciences
JID - 8405364
SB  - IM
MH  - Humans
MH  - Consensus
MH  - Delphi Technique
MH  - *Running/physiology
MH  - Athletes
MH  - Attention
OTO - NOTNLM
OT  - Cognitive fatigue
OT  - decision-making
OT  - map reading
OT  - mental exertion
OT  - navigation
EDAT- 2023/02/12 06:00
MHDA- 2023/04/07 06:41
CRDT- 2023/02/11 00:08
PHST- 2023/04/07 06:41 [medline]
PHST- 2023/02/12 06:00 [pubmed]
PHST- 2023/02/11 00:08 [entrez]
AID - 10.1080/02640414.2023.2177027 [doi]
PST - ppublish
SO  - J Sports Sci. 2022 Dec;40(23):2595-2607. doi: 10.1080/02640414.2023.2177027. Epub 
      2023 Feb 10.

PMID- 32881770
OWN - NLM
STAT- MEDLINE
DCOM- 20210617
LR  - 20230822
IS  - 1530-0315 (Electronic)
IS  - 0195-9131 (Linking)
VI  - 53
IP  - 3
DP  - 2021 Mar 1
TI  - Proximal Aortic Compliance in Young Male Endurance Athletes: An MRI Study.
PG  - 543-550
LID - 10.1249/MSS.0000000000002508 [doi]
AB  - INTRODUCTION: High-intensity endurance training can elicit profound cardiac 
      adaptations; however, the current evidence as to its impact on the proximal aorta 
      is limited. The purpose of this study was to investigate the morphological and 
      functional characteristics of the proximal aorta in endurance athletes. METHODS: 
      Fifteen young male middle- and long-distance runners were compared with 19 age- 
      and sex-matched sedentary control participants. CINE phase-contrast magnetic 
      resonance imaging was used to measure blood flow velocities and cross-sectional 
      areas of the ascending and proximal descending aorta. Aortic blood pressure was 
      measured simultaneously during the phase-contrast magnetic resonance imaging scan 
      using a generalized transfer function. Maximal oxygen uptake (V˙O2max) was 
      measured in the athletes. Left ventricular morphology was assessed in a subgroup 
      of participants (n = 16) with cardiac magnetic resonance imaging. RESULTS: The 
      athlete group exhibited an average V˙O2max of 69.5 ± 3.1 mL·kg-1⋅min-1, which is 
      above the 90th percentile of men with similar age according to the American 
      College of Sports Medicine guideline. The athletes had significantly higher 
      stroke volume and slower heart rate at rest and greater left ventricular 
      end-diastolic volume and mass than the sedentary participants. Significantly 
      larger cross-sectional areas and higher compliance of the ascending and proximal 
      descending aorta were also found in the athletes, independently of body surface 
      area. Moreover, higher compliance of the ascending aorta was associated with 
      greater stroke volume (r = 0.382, P = 0.026) and slower heart rate (r = -0.442, P 
      = 0.009) across all participants. CONCLUSIONS: The proximal aorta of young male 
      endurance athletes undergoes morphological and functional adaptations that may be 
      resulting from the significant hemodynamic alterations associated with their 
      cardiac function.
CI  - Copyright © 2020 by the American College of Sports Medicine.
FAU - Tarumi, Takashi
AU  - Tarumi T
AD  - Human Informatics and Interaction Research Institute, National Institute of 
      Advanced Industrial Science and Technology, Tsukuba, JAPAN.
FAU - Yamabe, Takayuki
AU  - Yamabe T
FAU - Fukuie, Marina
AU  - Fukuie M
FAU - Kimura, Ryota
AU  - Kimura R
AD  - Graduate School of Comprehensive Human Sciences, University of Tsukuba, Tsukuba, 
      JAPAN.
FAU - Zhu, David C
AU  - Zhu DC
AD  - Department of Radiology and Cognitive Imaging Research Center, Michigan State 
      University, East Lansing, MI.
FAU - Ohyama-Byun, Keigo
AU  - Ohyama-Byun K
AD  - Graduate School of Comprehensive Human Sciences, University of Tsukuba, Tsukuba, 
      JAPAN.
FAU - Maeda, Seiji
AU  - Maeda S
AD  - Graduate School of Comprehensive Human Sciences, University of Tsukuba, Tsukuba, 
      JAPAN.
FAU - Sugawara, Jun
AU  - Sugawara J
LA  - eng
PT  - Journal Article
PT  - Research Support, Non-U.S. Gov't
PL  - United States
TA  - Med Sci Sports Exerc
JT  - Medicine and science in sports and exercise
JID - 8005433
RN  - 0 (Contrast Media)
RN  - S88TT14065 (Oxygen)
SB  - IM
MH  - Adolescent
MH  - Aorta/diagnostic imaging/*physiology
MH  - Aorta, Thoracic/diagnostic imaging/physiology
MH  - Blood Flow Velocity/physiology
MH  - Blood Pressure Determination
MH  - Case-Control Studies
MH  - Compliance/physiology
MH  - Contrast Media
MH  - *Endurance Training
MH  - Heart Rate/physiology
MH  - Heart Ventricles/anatomy & histology/diagnostic imaging
MH  - Humans
MH  - Magnetic Resonance Imaging/methods
MH  - Male
MH  - Oxygen/metabolism
MH  - Physical Endurance/*physiology
MH  - Running/*physiology
MH  - Sedentary Behavior
MH  - Stroke Volume/physiology
MH  - Young Adult
EDAT- 2020/09/04 06:00
MHDA- 2021/06/22 06:00
CRDT- 2020/09/04 06:00
PHST- 2020/09/04 06:00 [pubmed]
PHST- 2021/06/22 06:00 [medline]
PHST- 2020/09/04 06:00 [entrez]
AID - 00005768-202103000-00010 [pii]
AID - 10.1249/MSS.0000000000002508 [doi]
PST - ppublish
SO  - Med Sci Sports Exerc. 2021 Mar 1;53(3):543-550. doi: 
      10.1249/MSS.0000000000002508.

PMID- 37678643
OWN - NLM
STAT- MEDLINE
DCOM- 20240109
LR  - 20240814
IS  - 1878-5476 (Electronic)
IS  - 1878-5476 (Linking)
VI  - 70
DP  - 2024 Jan
TI  - Prolonged cognitive effort impairs inhibitory control and causes significant 
      mental fatigue after an endurance session with an auditive distractor in 
      professional soccer players.
PG  - 102533
LID - S1469-0292(23)00157-7 [pii]
LID - 10.1016/j.psychsport.2023.102533 [doi]
AB  - BACKGROUND: Throughout official soccer matches, the presence of cheer by the 
      crowd could be considered a critical auditive distraction that could further 
      impair the cognitive interference control system, multiple object tracking (MOT) 
      skill, heart rate variability (HRV), and increase mental fatigue. As the resource 
      is not immediately replenished, the impairment of the cognitive interference 
      control system may be delayed following a soccer game. Then, evaluating the 
      recovery time course of the cognitive interference control system, MOT skill, 
      HRV, and mental fatigue after prolonged tasks combining physical, endurance, and 
      cognitive effort are essential. PURPOSE: We aimed to analyze the acute effect of 
      cognitive effort and auditive distractor with 24-h follow-up throughout a 
      prolonged endurance session on inhibitory control, subjective mental fatigue, MOT 
      skill, and HRV in professional soccer players. METHODS: Twenty professional male 
      soccer players were recruited (23.56 ± 3.8 years, 78.1 ± 6.9 kg, 1.77 ± 0.06 m, 
      and 12.5 ± 5.3% body fat). The sessions were performed in a randomized and 
      counterbalanced crossover design, divided into four experimental conditions: 
      endurance, endurance + MOT, endurance + MOT + AD, and endurance + AD. The soccer 
      players completed the incongruent Stroop task utilizing an eye-tracker to assess 
      cognitive effort. MOT task, subjective mental fatigue, and HRV were evaluated 
      before the endurance training (60%Δ of maximal aerobic velocity during 40-min) 
      and after 30-min and 24-h of recovery. These sessions were designed to 
      investigate the acute effect of prolonged cognitive effort (repeated MOT 
      throughout the endurance task) and AD (constant crowd noise and coach's voice 
      each 15-40 s, totalizing = 80 voices) on inhibitory control, MOT skills, HRV, and 
      subjective mental fatigue after a fixed endurance training session. RESULTS: 
      There was no condition × time interaction for accuracy of inhibitory control 
      (p > 0.05, ηp(2) = 0.001). There was a significant condition × time interaction 
      for inhibitory control response time (p < 0.05, ηp(2) = 0.16). A higher response 
      time of inhibitory control was found for the endurance + MOT + AD and 
      endurance + MOT experimental sessions (p < 0.05). There was a significant 
      condition × time interaction for subjective mental fatigue (p < 0.05, 
      ηp(2) = 0.46). A higher subjective mental fatigue was found for the 
      endurance + MOT + AD and endurance + MOT experimental sessions (p < 0.05). There 
      was no condition × time interaction for HRV (p > 0.05, ηp(2) = 0.02). CONCLUSION: 
      We concluded that cognitive effort throughout a prolonged endurance session 
      impaired inhibitory control and increased mental fatigue without promoting 
      greater MOT skill and HRV changes in professional soccer players.
CI  - Copyright © 2023 Elsevier Ltd. All rights reserved.
FAU - Ferreira, Maria E C
AU  - Ferreira MEC
AD  - Graduate Program of Physical Education of the Federal University of Juiz de Fora, 
      Brazil. Electronic address: caputoferreira@terra.com.br.
FAU - Lima-Junior, Dalton
AU  - Lima-Junior D
AD  - University of Bologna, Italy. Electronic address: limajunior.dalton@gmail.com.
FAU - Faro, Heloiana
AU  - Faro H
AD  - Associate Graduate Program of Physical Education of the Federal University of 
      Paraíba, Brazil. Electronic address: heloianafaro@gmail.com.
FAU - Roelands, Bart
AU  - Roelands B
AD  - Human Physiology and Sports Physiotherapy Research Group, Vrije Universiteit 
      Brussel, Brussels, Belgium. Electronic address: bart.roelands@vub.be.
FAU - Fortes, Leonardo S
AU  - Fortes LS
AD  - Associate Graduate Program of Physical Education of the Federal University of 
      Paraíba, Brazil. Electronic address: leodesousafortes@hotmail.com.
LA  - eng
PT  - Journal Article
PT  - Research Support, Non-U.S. Gov't
DEP - 20230909
PL  - Netherlands
TA  - Psychol Sport Exerc
JT  - Psychology of sport and exercise
JID - 101088724
SB  - IM
MH  - Humans
MH  - Male
MH  - Cognition
MH  - Mental Fatigue/etiology
MH  - Physical Endurance/physiology
MH  - *Soccer/physiology
MH  - Cross-Over Studies
MH  - Young Adult
MH  - Adult
OTO - NOTNLM
OT  - Brain
OT  - Cognition
OT  - Endurance training
OT  - Executive function
OT  - Sports
COIS- Declaration of competing interest None
EDAT- 2023/09/08 00:41
MHDA- 2023/12/17 09:44
CRDT- 2023/09/07 19:28
PHST- 2023/03/31 00:00 [received]
PHST- 2023/09/04 00:00 [revised]
PHST- 2023/09/04 00:00 [accepted]
PHST- 2023/12/17 09:44 [medline]
PHST- 2023/09/08 00:41 [pubmed]
PHST- 2023/09/07 19:28 [entrez]
AID - S1469-0292(23)00157-7 [pii]
AID - 10.1016/j.psychsport.2023.102533 [doi]
PST - ppublish
SO  - Psychol Sport Exerc. 2024 Jan;70:102533. doi: 10.1016/j.psychsport.2023.102533. 
      Epub 2023 Sep 9.

PMID- 38090974
OWN - NLM
STAT- MEDLINE
DCOM- 20240124
LR  - 20250811
IS  - 1533-4287 (Electronic)
IS  - 1064-8011 (Linking)
VI  - 38
IP  - 2
DP  - 2024 Feb 1
TI  - The Relationship Between Mental Fatigue and Shooting Performance Over the Course 
      of a National Collegiate Athletic Association Division I Basketball Season.
PG  - 334-341
LID - 10.1519/JSC.0000000000004624 [doi]
AB  - Daub, BD, McLean, BD, Heishman, AD, Peak, KM, and Coutts, AJ. The relationship 
      between mental fatigue and shooting performance over the course of a National 
      Collegiate Athletic Association Division I basketball season. J Strength Cond Res 
      38(2): 334-341, 2024-The aim of this investigation was to examine the presence of 
      mental fatigue and concurrent changes in shooting performance across various 
      experimental weeks throughout a National Collegiate Athletic Association (NCAA) 
      basketball season. Fifteen elite male NCAA Division I collegiate basketball 
      players (age 20.2 ± 1.2 years, height 199.3 ± 7.1 cm, and body mass 93.1 ± 8.6 
      kg) volunteered for this study. Mental fatigue and basketball shooting 
      performance was evaluated at 4 timepoints with varying seasonal demands: high 
      game volume (GAME), high academic load (ACADEMIC), no games and no academic load 
      (PRACTICE), and standard number of games and academic requirements (TYPICAL). 
      Subjective mental fatigue increased significantly ( p ≤ 0.05) from Pre to Post 
      brief psychomotor vigilance test (PVT-B) measurements at the end of the ACADEMIC 
      week ( p = 0.002, d = 1.51) and from beginning to end of the ACADEMIC week ( p < 
      0.001, d = 2.21). Ratings of mental effort were significantly increased during 
      the ACADEMIC week ( p < 0.001, d = 1.67). Recovery stress questionnaire (REST-Q) 
      showed significant differences between week GAME and ACADEMIC with an increase in 
      Social Stress ( p = 0.001, d = 0.84), Fatigue ( p = 0.021, d = 1.12), Disturbed 
      Breaks ( p = 0.024, d = 0.57), and Emotional Exhaustion ( p = 0.035, d = 0.75). 
      Lower shooting performance was observed during the ACADEMIC week from Pre to Post 
      ( p = 0.009, d = 0.35) and higher scores Pre to Post in the TYPICAL week ( p = 
      0.008, d = 0.25). Basketball shooting performance was significantly reduced after 
      increased levels of mental fatigue stemming from added academic stress. In 
      addition, an increase in sport-specific training or games had no effect on 
      subsequent basketball shooting performance. Special consideration should be given 
      by coaches around examination periods because the existence of academic stressors 
      can influence basketball shooting performance.
CI  - Copyright © 2023 National Strength and Conditioning Association.
FAU - Daub, Bryce D
AU  - Daub BD
AD  - School of Sport, Exercise and Rehabilitation, University of Technology Sydney, 
      Sydney, Australia.
AD  - Department of Athletics, Basketball Strength and Performance, University of 
      Oklahoma, Norman, Oklahoma.
FAU - McLean, Blake D
AU  - McLean BD
AD  - School of Sport, Exercise and Rehabilitation, University of Technology Sydney, 
      Sydney, Australia.
AD  - Oklahoma City Thunder Professional Basketball Club, Human and Player Performance, 
      Oklahoma City, Oklahoma; and.
FAU - Heishman, Aaron D
AU  - Heishman AD
AD  - Department of Athletics, Basketball Strength and Performance, University of 
      Oklahoma, Norman, Oklahoma.
AD  - Vegas Golden Knights Professional Hockey Club, Sport Science and Performance, Las 
      Vegas, Nevada.
FAU - Peak, Keldon M
AU  - Peak KM
AD  - Department of Athletics, Basketball Strength and Performance, University of 
      Oklahoma, Norman, Oklahoma.
FAU - Coutts, Aaron J
AU  - Coutts AJ
AD  - School of Sport, Exercise and Rehabilitation, University of Technology Sydney, 
      Sydney, Australia.
LA  - eng
PT  - Journal Article
DEP - 20231213
PL  - United States
TA  - J Strength Cond Res
JT  - Journal of strength and conditioning research
JID - 9415084
SB  - IM
MH  - Humans
MH  - Male
MH  - Young Adult
MH  - Adult
MH  - *Basketball
MH  - Seasons
MH  - *Athletic Performance
MH  - Athletes
MH  - Universities
EDAT- 2023/12/13 18:42
MHDA- 2024/01/24 06:43
CRDT- 2023/12/13 13:23
PHST- 2024/01/24 06:43 [medline]
PHST- 2023/12/13 18:42 [pubmed]
PHST- 2023/12/13 13:23 [entrez]
AID - 00124278-202402000-00016 [pii]
AID - 10.1519/JSC.0000000000004624 [doi]
PST - ppublish
SO  - J Strength Cond Res. 2024 Feb 1;38(2):334-341. doi: 10.1519/JSC.0000000000004624. 
      Epub 2023 Dec 13.

PMID- 37447687
OWN - NLM
STAT- MEDLINE
DCOM- 20230720
LR  - 20230919
IS  - 1424-8220 (Electronic)
IS  - 1424-8220 (Linking)
VI  - 23
IP  - 13
DP  - 2023 Jun 23
TI  - Does Smartphone Use Affect a Subsequent Swimming Training Session? Preliminary 
      Results in Amateur Triathletes.
LID - 10.3390/s23135837 [doi]
LID - 5837
AB  - To date, the literature has failed to individuate a clear motivation for the 
      performance decrement after a mental fatigue-inducing task. This study aimed to 
      evaluate biomechanical and perceptual variables during a swimming training 
      session in different mental fatigue states. Seven amateur triathletes watched a 
      documentary, utilized a smartphone, or performed an AX-CPT for 45 min randomly on 
      three different days. After, they performed a 15-min warm-up followed by 6 × 200 
      m at constant pre-set speed plus one 200 m at maximal effort. The mental fatigue 
      status was assessed by the visual analog scale (VAS) and short-Stroop task 
      results before, post-mental task, and post-swimming session. The biomechanical 
      and motor coordination variables during swimming were assessed using five IMU 
      sensors and video analysis. The heart rate and rate of perceived exertion were 
      monitored during the task. No differences in biomechanical and perceptual 
      variables were found between and within conditions. Higher mental fatigue was 
      found only in the AX-CPT condition at post task by VAS. In this preliminary 
      study, no changes in swimming biomechanics were highlighted by mental fatigue, 
      but the warm-up performed may have counteracted its negative effects. Further 
      studies are recommended.
FAU - Quagliarotti, Claudio
AU  - Quagliarotti C
AUID- ORCID: 0000-0002-3231-5897
AD  - Department of Movement, Human and Health Sciences, University of Rome 'Foro 
      Italico', 00135 Rome, Italy.
FAU - Coloretti, Vittorio
AU  - Coloretti V
AD  - Department for Life Quality Studies, University of Bologna, 40126 Bologna, Italy.
FAU - Dello Stritto, Emanuele
AU  - Dello Stritto E
AD  - Department of Movement, Human and Health Sciences, University of Rome 'Foro 
      Italico', 00135 Rome, Italy.
FAU - Cuccurullo, Sarah
AU  - Cuccurullo S
AD  - Department of Movement, Human and Health Sciences, University of Rome 'Foro 
      Italico', 00135 Rome, Italy.
FAU - Acalai, Jessica
AU  - Acalai J
AD  - Department of Movement, Human and Health Sciences, University of Rome 'Foro 
      Italico', 00135 Rome, Italy.
FAU - Lepers, Romuald
AU  - Lepers R
AUID- ORCID: 0000-0002-3870-4017
AD  - INSERM UMR 1093-CAPS, UFR des Sciences du Sport, Université de Bourgogne, F-21000 
      Dijon, France.
FAU - Fantozzi, Silvia
AU  - Fantozzi S
AUID- ORCID: 0000-0002-0660-7204
AD  - Department of Electrical, Electronic and Information Engineering, University of 
      Bologna, 40136 Bologna, Italy.
FAU - Cortesi, Matteo
AU  - Cortesi M
AUID- ORCID: 0000-0003-1518-8221
AD  - Department for Life Quality Studies, University of Bologna, 40126 Bologna, Italy.
FAU - Piacentini, Maria Francesca
AU  - Piacentini MF
AUID- ORCID: 0000-0002-1927-7478
AD  - Department of Movement, Human and Health Sciences, University of Rome 'Foro 
      Italico', 00135 Rome, Italy.
LA  - eng
PT  - Evaluation Study
PT  - Journal Article
DEP - 20230623
PL  - Switzerland
TA  - Sensors (Basel)
JT  - Sensors (Basel, Switzerland)
JID - 101204366
SB  - IM
MH  - Humans
MH  - Athletes
MH  - *Athletic Performance/physiology
MH  - Mental Fatigue
MH  - Smartphone
MH  - *Swimming/physiology
PMC - PMC10347285
OTO - NOTNLM
OT  - fatigability
OT  - mental fatigue
OT  - motor coordination
OT  - swimming kinematics
OT  - warm-up
COIS- The authors declare no conflict of interest.
EDAT- 2023/07/14 13:07
MHDA- 2023/07/17 06:42
PMCR- 2023/06/23
CRDT- 2023/07/14 01:24
PHST- 2023/06/09 00:00 [received]
PHST- 2023/06/19 00:00 [revised]
PHST- 2023/06/20 00:00 [accepted]
PHST- 2023/07/17 06:42 [medline]
PHST- 2023/07/14 13:07 [pubmed]
PHST- 2023/07/14 01:24 [entrez]
PHST- 2023/06/23 00:00 [pmc-release]
AID - s23135837 [pii]
AID - sensors-23-05837 [pii]
AID - 10.3390/s23135837 [doi]
PST - epublish
SO  - Sensors (Basel). 2023 Jun 23;23(13):5837. doi: 10.3390/s23135837.

PMID- 35235905
OWN - NLM
STAT- MEDLINE
DCOM- 20220826
LR  - 20250728
IS  - 1555-0273 (Electronic)
IS  - 1555-0265 (Linking)
VI  - 17
IP  - 6
DP  - 2022 Jun 1
TI  - Timing of Preexercise Partial-Body Cryotherapy Exposure to Promote Jump 
      Performance.
PG  - 893-900
LID - 10.1123/ijspp.2021-0340 [doi]
AB  - PURPOSE: This study evaluated the effect of partial-body cryotherapy (PBC) 
      exposure 1, 2, or 3 hours before maximal-effort jump performance, salivary enzyme 
      concentration, perceived readiness, and well-being. METHODS: Male team-sport 
      players (N = 27; 24.2 [3.6] y; 91.5 [13.2] kg) were exposed to a blinded bout of 
      PBC (-135°C [6°C]) and control (-59°C [17°C]) either 1, 2, or 3 hours prior to 
      countermovement jumps. Passive saliva samples were collected to determine 
      α-amylase concentration. Self-reported performance readiness and well-being 
      questionnaires were completed using a 1-5 Likert scale. RESULTS: Differences in 
      the change in mean countermovement jump velocity and absolute power between PBC 
      and control were unclear at 1 hour (+1.9% [5.3%], P = .149; +0.7% [10.6%], P = 
      .919; mean difference [90% confidence limits]), 2 hours (+3.3% [2.7%], P = .196; 
      +7.8% [7.4%], P = .169), and 3 hours postexposure (+3.1% [3.3%], P = .467; +0.7% 
      [4.8%], P = .327). Salivary α-amylase concentration was elevated 15 minutes 
      postexposure in the 1-hour (+61% [14%], P = .008) and 2-hour groups (+55% [12%], 
      P = .013). The increase in self-reported performance readiness was higher after 
      PBC (+2.4 [1.2] units, P = .046) in the 2-hour group and by 1.4 (1.1) units (P = 
      .023) after 3 hours. Mental fatigue was favorably decreased 2 hours after PBC 
      exposure (+0.5 [0.1], P = .041). CONCLUSIONS: An acute exposure of PBC elicits 
      potentially favorable but unclear changes in countermovement jump performance. 
      The PBC enhances salivary α-amylase concentration and perceived performance 
      readiness, reduces mental fatigue, and could be useful in sport-specific training 
      or competitions.
FAU - Partridge, Emily M
AU  - Partridge EM
FAU - Cooke, Julie
AU  - Cooke J
FAU - McKune, Andrew J
AU  - McKune AJ
FAU - Pyne, David B
AU  - Pyne DB
LA  - eng
PT  - Journal Article
DEP - 20220302
PL  - United States
TA  - Int J Sports Physiol Perform
JT  - International journal of sports physiology and performance
JID - 101276430
RN  - EC 3.2.1.1 (Salivary alpha-Amylases)
SB  - IM
MH  - *Athletic Performance
MH  - Cryotherapy
MH  - Humans
MH  - Male
MH  - Mental Fatigue
MH  - *Salivary alpha-Amylases
OTO - NOTNLM
OT  - athlete
OT  - biomarkers
OT  - cooling
OT  - well-being
EDAT- 2022/03/03 06:00
MHDA- 2022/08/27 06:00
CRDT- 2022/03/02 20:07
PHST- 2021/07/12 00:00 [received]
PHST- 2021/10/18 00:00 [revised]
PHST- 2021/12/02 00:00 [accepted]
PHST- 2022/03/03 06:00 [pubmed]
PHST- 2022/08/27 06:00 [medline]
PHST- 2022/03/02 20:07 [entrez]
AID - 10.1123/ijspp.2021-0340 [doi]
PST - epublish
SO  - Int J Sports Physiol Perform. 2022 Mar 2;17(6):893-900. doi: 
      10.1123/ijspp.2021-0340. Print 2022 Jun 1.

PMID- 39998335
OWN - NLM
STAT- MEDLINE
DCOM- 20250509
LR  - 20250509
IS  - 1466-447X (Electronic)
IS  - 0264-0414 (Linking)
VI  - 43
IP  - 7
DP  - 2025 Apr
TI  - Influence of physical characteristics, sport-specific factors, and training 
      participation on mental fatigue in elite Australian Rules Football athletes.
PG  - 649-657
LID - 10.1080/02640414.2025.2469025 [doi]
AB  - This study aimed to monitor subjective mental fatigue (MF) during pre-season in 
      elite male Australian rules football (ARF) athletes and identify factors 
      associated with MF. Thirty-nine elite male ARF athletes (24.6 ± 4.5 y) rated 
      their MF on a visual analogue scale on each training day of a 13-week pre-season 
      (n = 1353 samples, 48 training days). Strength, running measures, sport-specific 
      factors (age, mass, games played, playing years, contract status) and training 
      participation were recorded. Linear models were used to determine the effects 
      between factors and MF. Elevated MF was observed in weeks 2-4 and 7-10 vs 
      practice match week 1 and week 12, and weeks 2-4, 8-10 vs week 11 (all p < 0.05). 
      No strength, running characteristics, sport-specific factors or training 
      participation variables were significantly associated with MF. Mental fatigue 
      changes over an AFL pre-season, being higher in the first 10 weeks, before 
      reducing in the final 3 weeks. Sport-specific factors and physical 
      characteristics were not associated with MF. These findings encourage 
      practitioners to measure MF, particularly in early pre-season, to assess athlete 
      response to training. Practitioners should also look to incorporate adequate 
      mental recovery to optimise the balance between fatigue and performance 
      enhancement during this period.
FAU - Joseph, Sam D
AU  - Joseph SD
AUID- ORCID: 0000-0003-0102-3063
AD  - School of Behavioural and Health Sciences, Australian Catholic University, 
      Brisbane, Australia.
AD  - Sports Performance, Recovery, Injury and New Technologies Research Centre 
      (SPRINT), Australian Catholic University, Brisbane, Australia.
AD  - High Performance Department, Melbourne Football Club, Melbourne, Australia.
FAU - Russell, Suzanna
AU  - Russell S
AD  - School of Behavioural and Health Sciences, Australian Catholic University, 
      Brisbane, Australia.
AD  - Sports Performance, Recovery, Injury and New Technologies Research Centre 
      (SPRINT), Australian Catholic University, Brisbane, Australia.
AD  - Performance Services, Australian Institute of Sport, Canberra, Australia.
AD  - Sport Performance Innovation and Knowledge Excellence (SPIKE), Queensland Academy 
      of Sport, Brisbane, Australia.
FAU - Halson, Shona L
AU  - Halson SL
AD  - School of Behavioural and Health Sciences, Australian Catholic University, 
      Brisbane, Australia.
AD  - Sports Performance, Recovery, Injury and New Technologies Research Centre 
      (SPRINT), Australian Catholic University, Brisbane, Australia.
FAU - Johnston, Rich D
AU  - Johnston RD
AD  - School of Behavioural and Health Sciences, Australian Catholic University, 
      Brisbane, Australia.
AD  - Sports Performance, Recovery, Injury and New Technologies Research Centre 
      (SPRINT), Australian Catholic University, Brisbane, Australia.
AD  - Carnegie Applied Rugby Research (CARR) Centre, Institute of Sport, Physical 
      Activity and Leisure, Leeds Beckett University, Leeds, UK.
FAU - Murray, Nick B
AU  - Murray NB
AD  - High Performance Department, Melbourne Football Club, Melbourne, Australia.
FAU - Griffith, Selwyn
AU  - Griffith S
AD  - High Performance Department, Melbourne Football Club, Melbourne, Australia.
FAU - Timmins, Ryan G
AU  - Timmins RG
AD  - School of Behavioural and Health Sciences, Australian Catholic University, 
      Brisbane, Australia.
AD  - Sports Performance, Recovery, Injury and New Technologies Research Centre 
      (SPRINT), Australian Catholic University, Brisbane, Australia.
LA  - eng
PT  - Journal Article
DEP - 20250225
PL  - England
TA  - J Sports Sci
JT  - Journal of sports sciences
JID - 8405364
SB  - IM
MH  - Humans
MH  - Male
MH  - *Mental Fatigue
MH  - Australia
MH  - Young Adult
MH  - *Physical Conditioning, Human/physiology
MH  - Adult
MH  - Running/physiology/psychology
MH  - Athletic Performance/psychology/physiology
MH  - Muscle Strength/physiology
MH  - *Football/physiology/psychology
OTO - NOTNLM
OT  - Team sports
OT  - fitness
OT  - monitoring
OT  - performance
OT  - testing
EDAT- 2025/02/25 12:25
MHDA- 2025/04/07 06:25
CRDT- 2025/02/25 09:43
PHST- 2025/04/07 06:25 [medline]
PHST- 2025/02/25 12:25 [pubmed]
PHST- 2025/02/25 09:43 [entrez]
AID - 10.1080/02640414.2025.2469025 [doi]
PST - ppublish
SO  - J Sports Sci. 2025 Apr;43(7):649-657. doi: 10.1080/02640414.2025.2469025. Epub 
      2025 Feb 25.

PMID- 31206523
OWN - NLM
STAT- MEDLINE
DCOM- 20200219
LR  - 20200309
IS  - 1932-6203 (Electronic)
IS  - 1932-6203 (Linking)
VI  - 14
IP  - 6
DP  - 2019
TI  - Mental fatigue impairs time trial performance in sub-elite under 23 cyclists.
PG  - e0218405
LID - 10.1371/journal.pone.0218405 [doi]
LID - e0218405
AB  - PURPOSE: This study investigates the effect of a mentally demanding response 
      inhibitory task on time trial performance in sub-elite under 23 cyclists. 
      METHODS: Ten under 23 road cyclists completed two separate testing sessions 
      during which they performed two different cognitive tasks before completing a 
      30-min time trial on the cycle ergometer. In the experimental condition, 30 min 
      of a standard cognitive task (Stroop task) was used to elicit mental fatigue; in 
      the control condition, a non-demanding activity was carried out. Subjective 
      workload and mood were measured before and after the treatments, and motivation 
      was recorded before the time-trial. During the time trial, power, cadence, heart 
      rate, and rate of perceived exertion were assessed. Blood lactate concentrations 
      and heart rate variability (using the root mean square of the successive 
      differences) were measured before and after the time trial. RESULTS: The Stroop 
      task was rated more mentally (P < 0.001) and temporally (P < 0.001) demanding, 
      effortful (P < 0.001), and frustrating (P = 0.001) than the control task; fatigue 
      (P = 0.002) and vigor (P = 0.018) after the cognitive tasks were respectively 
      higher and lower than in the control task. Mean power output (P = 0.007) and 
      cadence (P = 0.043) were negatively affected by the Stroop task, while heart rate 
      (P = 0.349), rating of perceived exertion (P = 0.710), blood lactate 
      concentration (P = 0.850), and root mean square of the successive differences (P 
      = 0.355) did not differ between the two conditions. CONCLUSION: A mentally 
      demanding activity reduced the subsequent physical performance in sub-elite under 
      23 cyclists. Thus, avoiding cognitive efforts before training and races could 
      improve performance of high-level athletes.
FAU - Filipas, Luca
AU  - Filipas L
AUID- ORCID: 0000-0002-3828-9626
AD  - Department of Biomedical Sciences for Health, Università degli Studi di Milano, 
      Milan, Italy.
FAU - Gallo, Gabriele
AU  - Gallo G
AD  - School of Sport Science, Università degli Studi di Milano, Milan, Italy.
FAU - Pollastri, Luca
AU  - Pollastri L
AD  - PENTAVIS, Laboratory of Sport Sciences, Lecco, Italy.
FAU - La Torre, Antonio
AU  - La Torre A
AD  - Department of Biomedical Sciences for Health, Università degli Studi di Milano, 
      Milan, Italy.
AD  - IRCCS Istituto Ortopedico Galeazzi, Milan, Italy.
LA  - eng
PT  - Journal Article
DEP - 20190617
PL  - United States
TA  - PLoS One
JT  - PloS one
JID - 101285081
SB  - IM
MH  - Adult
MH  - Athletes
MH  - Athletic Performance/*psychology
MH  - Bicycling/*physiology/psychology
MH  - Cognition/physiology
MH  - Female
MH  - Humans
MH  - Male
MH  - Mental Fatigue/*physiopathology
MH  - Stroop Test
PMC - PMC6576783
COIS- The authors have declared that no competing interests exist.
EDAT- 2019/06/18 06:00
MHDA- 2020/02/20 06:00
PMCR- 2019/06/17
CRDT- 2019/06/18 06:00
PHST- 2019/02/23 00:00 [received]
PHST- 2019/05/31 00:00 [accepted]
PHST- 2019/06/18 06:00 [entrez]
PHST- 2019/06/18 06:00 [pubmed]
PHST- 2020/02/20 06:00 [medline]
PHST- 2019/06/17 00:00 [pmc-release]
AID - PONE-D-19-05409 [pii]
AID - 10.1371/journal.pone.0218405 [doi]
PST - epublish
SO  - PLoS One. 2019 Jun 17;14(6):e0218405. doi: 10.1371/journal.pone.0218405. 
      eCollection 2019.

PMID- 37728880
OWN - NLM
STAT- MEDLINE
DCOM- 20240126
LR  - 20240206
IS  - 1600-0838 (Electronic)
IS  - 0905-7188 (Linking)
VI  - 34
IP  - 1
DP  - 2024 Jan
TI  - Global practitioner assessment and management of mental fatigue and mental 
      recovery in high-performance sport: A need for evidence-based best-practice 
      guidelines.
PG  - e14491
LID - 10.1111/sms.14491 [doi]
AB  - BACKGROUND: Mental fatigue and mental recovery have gained scientific attention 
      in relation to sporting performance, yet best practice assessment and management 
      methods are lacking. A greater understanding of current knowledge and practices 
      in high-performance sport are necessary. OBJECTIVE: To understand the 
      contemporary knowledge, beliefs, monitoring processes, management strategies, 
      perceived responsibility, sources of evidence, and challenges, when assessing the 
      mental fatigue and mental recovery of athletes in high-performance sport. 
      METHODS: A mixed-methods survey approach obtained information from 156 
      multi-disciplinary high-performance sport practitioners. Descriptive outputs were 
      reported and potential differences between key concepts were detected using 
      Wilcoxon-signed rank analysis. Thematic analysis interpreted open-text responses. 
      RESULTS: Only 11.5% and 5.1% of respondents indicated they were "very" 
      knowledgeable about mental fatigue and mental recovery, respectively. Knowledge 
      (p < 0.001) and confidence in application (p = 0.001) were significantly greater 
      for mental fatigue than mental recovery. Nearly all respondents perceived mental 
      fatigue and mental recovery impacted training and competition performance, with a 
      greater negative impact during competition (p < 0.001). A limited number of 
      respondents reported deliberate assessment (31.1%) or management (51.2%) of 
      mental fatigue and mental recovery. A combination of sources of evidence were 
      used to inform practice, with common challenges to implementation including staff 
      knowledge, athlete-buy in, time-availability, and a lack of evidence. 
      Practitioners reported that assessing and managing mental fatigue and mental 
      recovery was multi-disciplinary in nature. CONCLUSION: Practitioners reported 
      that mental fatigue and mental recovery did impact performance, yet this was not 
      reflected in the implementation of evidence-based assessment and management 
      practices in high-performance sport.
CI  - © 2023 The Authors. Scandinavian Journal of Medicine & Science In Sports 
      published by John Wiley & Sons Ltd.
FAU - Russell, S
AU  - Russell S
AUID- ORCID: 0000-0001-9146-756X
AD  - Sports Performance, Recovery, Injury and New Technologies Research Centre 
      (SPRINT), Faculty of Health Sciences, Australian Catholic University, Brisbane, 
      Queensland, Australia.
AD  - Performance Services, Australian Institute of Sport, Bruce, Australian Capital 
      Territory, Australia.
AD  - Sport Performance Innovation and Knowledge Excellence (SPIKE), Queensland Academy 
      of Sport, Nathan, Queensland, Australia.
FAU - Johnston, R D
AU  - Johnston RD
AUID- ORCID: 0000-0001-6618-2853
AD  - Sports Performance, Recovery, Injury and New Technologies Research Centre 
      (SPRINT), Faculty of Health Sciences, Australian Catholic University, Brisbane, 
      Queensland, Australia.
AD  - Carnegie Applied Rugby Research Centre (CARR), Institute for Sport, Physical 
      Activity and Leisure, Leeds Beckett University, Leeds, UK.
FAU - Stanimirovic, R
AU  - Stanimirovic R
AD  - Performance Services, Australian Institute of Sport, Bruce, Australian Capital 
      Territory, Australia.
FAU - Halson, S L
AU  - Halson SL
AUID- ORCID: 0000-0002-1047-3878
AD  - Sports Performance, Recovery, Injury and New Technologies Research Centre 
      (SPRINT), Faculty of Health Sciences, Australian Catholic University, Brisbane, 
      Queensland, Australia.
LA  - eng
GR  - Australian Institue of Sport/
GR  - Centre of Excellence and Applied Sport Science Research, Queensland Academy of 
      Sport/
PT  - Journal Article
DEP - 20230920
PL  - Denmark
TA  - Scand J Med Sci Sports
JT  - Scandinavian journal of medicine & science in sports
JID - 9111504
SB  - IM
MH  - Humans
MH  - *Sports/physiology
MH  - Athletes
MH  - Attention
MH  - Mental Fatigue/therapy
OTO - NOTNLM
OT  - athlete management
OT  - cognition
OT  - cognitive load
OT  - fatigue
OT  - high-performance
OT  - human performance
EDAT- 2023/09/20 12:52
MHDA- 2024/01/26 06:43
CRDT- 2023/09/20 11:46
PHST- 2023/07/21 00:00 [revised]
PHST- 2023/04/04 00:00 [received]
PHST- 2023/08/21 00:00 [accepted]
PHST- 2024/01/26 06:43 [medline]
PHST- 2023/09/20 12:52 [pubmed]
PHST- 2023/09/20 11:46 [entrez]
AID - 10.1111/sms.14491 [doi]
PST - ppublish
SO  - Scand J Med Sci Sports. 2024 Jan;34(1):e14491. doi: 10.1111/sms.14491. Epub 2023 
      Sep 20.

PMID- 35027320
OWN - NLM
STAT- MEDLINE
DCOM- 20220323
LR  - 20220531
IS  - 1878-1861 (Electronic)
IS  - 1878-1861 (Linking)
VI  - 25
IP  - 4
DP  - 2022 Apr
TI  - Mental fatigue increases across a 16-week pre-season in elite female athletes.
PG  - 356-361
LID - S1440-2440(21)00538-7 [pii]
LID - 10.1016/j.jsams.2021.12.002 [doi]
AB  - OBJECTIVES: To examine potential changes in mental and physical fatigue across an 
      elite netball pre-season training phase and relationships between mental fatigue, 
      physical fatigue, salivary cortisol (sCort) and alpha-amylase (sAA). DESIGN: 
      Observational with repeated measures. METHODS: Across a 16-week pre-season, 10 
      elite female netballers (25.3 ± 3.7y) rated their physical fatigue, mental 
      fatigue and readiness to perform on 100-mm visual analogue scales, and provided 
      salivary samples for sCort and sAA analyses. RESULTS: Linear mixed model analyses 
      revealed elevated (p < 0.05) ratings of mental fatigue for weeks 12, 14 and 15 v 
      1; 12, 14 and 15 v 4 and 14 v 7. Higher (p < 0.05) ratings of physical fatigue 
      were reported on weeks 6, 10, 11 and 12-16 compared to week 4; and 10 and 13 
      compared to week 7. Moderate and large ES differences were found between multiple 
      weeks. Mental and physical fatigue demonstrated a shared variance of 14.3% 
      (r = 0.38, p < 0.001) and an inverse relationship was observed between mental 
      fatigue and readiness to perform (r = -0.50; p < 0.001). Changes in sCort nor sAA 
      were not related to changes in mental or physical fatigue. CONCLUSIONS: Mental 
      fatigue fluctuated across the 16-week pre-season phase with elevated ratings 
      observed in the later weeks. Whilst value remains in identifying subjective tools 
      to assess mental fatigue; salivary biomarkers do not appear to be a suitable 
      objective indicator of mental fatigue in the applied sporting environment. 
      Practitioners should work to identify and manage mental fatigue with the same 
      level of importance given to the periodisation of physical fatigue.
CI  - Copyright © 2021 Sports Medicine Australia. Published by Elsevier Ltd. All rights 
      reserved.
FAU - Russell, Suzanna
AU  - Russell S
AD  - School of Behavioural and Health Sciences, Australian Catholic University, 
      McAuley at Banyo, Australia; Australian Institute of Sport, Australia; Queensland 
      Academy of Sport, Australia; School of Human Movement and Nutrition Sciences, The 
      University of Queensland, Australia. Electronic address: 
      suzanna.russell@acu.edu.au.
FAU - Jenkins, David G
AU  - Jenkins DG
AD  - School of Human Movement and Nutrition Sciences, The University of Queensland, 
      Australia; School of Health and Behavioural Sciences, University of The Sunshine 
      Coast, Australia. Electronic address: djenkins@usc.edu.au.
FAU - Halson, Shona L
AU  - Halson SL
AD  - School of Behavioural and Health Sciences, Australian Catholic University, 
      McAuley at Banyo, Australia. Electronic address: Shona.Halson@acu.edu.au.
FAU - Kelly, Vincent G
AU  - Kelly VG
AD  - School of Human Movement and Nutrition Sciences, The University of Queensland, 
      Australia; School of Exercise & Nutrition Sciences, Queensland University of 
      Technology, Australia. Electronic address: v6.kelly@qut.edu.au.
LA  - eng
PT  - Journal Article
PT  - Observational Study
DEP - 20211215
PL  - Australia
TA  - J Sci Med Sport
JT  - Journal of science and medicine in sport
JID - 9812598
RN  - WI4X0X7BPJ (Hydrocortisone)
SB  - IM
MH  - *Athletes
MH  - *Basketball
MH  - Female
MH  - Humans
MH  - Hydrocortisone/analysis
MH  - Mental Fatigue
OTO - NOTNLM
OT  - Athlete wellbeing
OT  - Cognition
OT  - Fatigue
OT  - Mental performance
OT  - Perception
OT  - Training
EDAT- 2022/01/15 06:00
MHDA- 2022/03/24 06:00
CRDT- 2022/01/14 05:41
PHST- 2021/09/23 00:00 [received]
PHST- 2021/11/30 00:00 [revised]
PHST- 2021/12/11 00:00 [accepted]
PHST- 2022/01/15 06:00 [pubmed]
PHST- 2022/03/24 06:00 [medline]
PHST- 2022/01/14 05:41 [entrez]
AID - S1440-2440(21)00538-7 [pii]
AID - 10.1016/j.jsams.2021.12.002 [doi]
PST - ppublish
SO  - J Sci Med Sport. 2022 Apr;25(4):356-361. doi: 10.1016/j.jsams.2021.12.002. Epub 
      2021 Dec 15.

PMID- 40962301
OWN - NLM
STAT- MEDLINE
DCOM- 20251021
LR  - 20251021
IS  - 1555-0273 (Electronic)
IS  - 1555-0265 (Linking)
VI  - 20
IP  - 11
DP  - 2025 Nov 1
TI  - Evolution of Mental Fatigue With Consecutive Match Progression in Elite Fencing.
PG  - 1572-1579
LID - 10.1123/ijspp.2025-0299 [doi]
AB  - PURPOSE: On-field daily monitoring has investigated the acute and cumulative 
      nature of mental fatigue (MF) across various sport training/competitions. 
      However, the evolution of MF under congested 1-day match schedules and its 
      relationship with competitive performance, particularly in elite fencing, remains 
      underexplored. METHODS: A longitudinal study monitored 31 (7 epee, 13 foil, 11 
      saber; 15 female) elite fencers' subjective MF in the morning (MVAS0) and 
      immediately after each match (MVASi, measurement point i coded as match order) 
      throughout the national competition day until elimination. Weighted least-squares 
      regression with sample-size-based weighting was applied to capture the evolution 
      trend throughout the day. A linear mixed-effects model explored the potential 
      influence of performance statistics (total hits; hits difference) per match and 
      the progression (i) on dynamic changes in MF (MVASi vs MVASi-1). RESULTS: The 
      competition day of 31 fencers, totaling 153 matches, was analyzed. A downward, 
      quadratic model showed that MF accumulated with a decelerating trend as the 
      competition progressed (theoretical increase rate between matches reduced from 
      +22.0% to +0.5%). In each match, only hits difference (estimate = -0.581, P < 
      .001) negatively affected MF accumulation. CONCLUSIONS: The present findings 
      regarding intraday MF evolution in elite fencing suggest that practitioners 
      should explore the benefit of proactive countermeasures and recovery strategies 
      from the early rounds of a competition day. Applying real-time monitoring and 
      MF-targeted interventions along with other motivational, emotional adjustments is 
      critical to mitigate MF buildup and maintain performance capacity, particularly 
      when a fencer is successively receiving hits.
FAU - Bian, Chao
AU  - Bian C
AUID- ORCID: 0000-0002-0451-7459
AD  - Human Physiology and Sports Physiotherapy Research Group, Faculty of Physical 
      Education and Physiotherapy, Vrije Universiteit Brussel, Brussels, Belgium.
FAU - Russell, Suzanna
AU  - Russell S
AUID- ORCID: 0000-0001-9146-756X
AD  - Human Physiology and Sports Physiotherapy Research Group, Faculty of Physical 
      Education and Physiotherapy, Vrije Universiteit Brussel, Brussels, Belgium.
AD  - School of Behavioral and Health Sciences, Australian Catholic University, Banyo, 
      QLD, Australia.
AD  - Sports Performance, Recovery, Injury and New Technologies (SPRINT) Research 
      Centre, Australian Catholic University, Banyo, QLD, Australia.
AD  - Australian Institute of Sport, Bruce, ACT, Australia.
AD  - Sport Performance Innovation and Knowledge Excellence (SPIKE), Queensland Academy 
      of Sport, Nathan, QLD, Australia.
FAU - Kons, Rafael Lima
AU  - Kons RL
AUID- ORCID: 0000-0003-1615-5464
AD  - Department of Physical Education, Faculty of Education, Federal University of 
      Bahia, Bahia, BA, Brazil.
FAU - Provyn, Steven
AU  - Provyn S
AUID- ORCID: 0000-0002-2588-2463
AD  - Human Physiology and Sports Physiotherapy Research Group, Faculty of Physical 
      Education and Physiotherapy, Vrije Universiteit Brussel, Brussels, Belgium.
FAU - Habay, Jelle
AU  - Habay J
AUID- ORCID: 0000-0001-9802-8367
AD  - Human Physiology and Sports Physiotherapy Research Group, Faculty of Physical 
      Education and Physiotherapy, Vrije Universiteit Brussel, Brussels, Belgium.
AD  - Vital Signs and Performance Monitoring Research Unit, LIFE Department, Royal 
      Military Academy, Brussels, Belgium.
AD  - Research Foundation Flanders (FWO), Brussels, Belgium.
FAU - Bogataj, Špela
AU  - Bogataj Š
AUID- ORCID: 0000-0003-1784-208X
AD  - Department of Nephrology, University Medical Center Ljubljana, Ljubljana, 
      Slovenia.
AD  - Faculty of Sport, University of Ljubljana, Ljubljana, Slovenia.
FAU - Roelands, Bart
AU  - Roelands B
AUID- ORCID: 0000-0002-2808-044X
AD  - Human Physiology and Sports Physiotherapy Research Group, Faculty of Physical 
      Education and Physiotherapy, Vrije Universiteit Brussel, Brussels, Belgium.
AD  - BruBotics, Vrije Universiteit Brussel, Brussels, Belgium.
LA  - eng
PT  - Journal Article
DEP - 20250917
PL  - United States
TA  - Int J Sports Physiol Perform
JT  - International journal of sports physiology and performance
JID - 101276430
SB  - IM
MH  - Humans
MH  - Female
MH  - Longitudinal Studies
MH  - *Competitive Behavior/physiology
MH  - *Mental Fatigue
MH  - *Athletic Performance/psychology/physiology
MH  - Male
MH  - Young Adult
MH  - Adult
OTO - NOTNLM
OT  - accumulation
OT  - cognitive fatigue
OT  - combat sports
OT  - intraday monitoring
OT  - temporal nature
EDAT- 2025/09/18 00:31
MHDA- 2025/10/22 02:35
CRDT- 2025/09/17 19:33
PHST- 2025/06/26 00:00 [received]
PHST- 2025/08/05 00:00 [revised]
PHST- 2025/08/12 00:00 [accepted]
PHST- 2025/10/22 02:35 [medline]
PHST- 2025/09/18 00:31 [pubmed]
PHST- 2025/09/17 19:33 [entrez]
AID - 10.1123/ijspp.2025-0299 [doi]
PST - epublish
SO  - Int J Sports Physiol Perform. 2025 Sep 17;20(11):1572-1579. doi: 
      10.1123/ijspp.2025-0299. Print 2025 Nov 1.

PMID- 40846613
OWN - NLM
STAT- MEDLINE
DCOM- 20260104
LR  - 20260113
IS  - 1878-1861 (Electronic)
IS  - 1878-1861 (Linking)
VI  - 29
IP  - 1
DP  - 2026 Jan
TI  - Overcoming mental fatigue through mindfulness: Improving physical and cognitive 
      performance in elite handball players.
PG  - 91-99
LID - S1440-2440(25)00392-5 [pii]
LID - 10.1016/j.jsams.2025.08.004 [doi]
AB  - OBJECTIVES: Empirical evidence that mindfulness buffers elite athletes against 
      mental-fatigue decrements remains sparse. This trial examined whether a six-week 
      mindfulness-based intervention (MBI) augments cognitive and sport-specific 
      physical performance in elite handball players in fresh and mentally fatigued 
      states. DESIGN: Randomised controlled pretest-posttest training study. METHODS: 
      Seventy-nine players (56 male, 23 female) completed identical technical and 
      conditioning programmes; 40 were exposed to 2.5 h·wk(-1) of structured 
      mindfulness (mPEAK + Headspace), whereas 39 followed an active control. Pre- and 
      post-testing quantified mind-wandering (SART), response inhibition (Stroop); 
      repeated-sprint ability (RSA) and sport-specific reactive agility (S-RAG) in 
      fresh and mentally fatigued states were assessed. Heart rate, blood lactate, RPE 
      and subjective responses were assessed during training, cognitive and physical 
      performance. RESULTS: Relative to controls, the MBI cohort improved SART No-Go 
      accuracy (p = .032) and reduced Stroop reaction time (p = .024). 
      Directional-sprint time (p = .021) and S-RAG completion time (p = .022) were 
      faster, with fewer hand errors (p = .030), especially after mental-fatigue 
      induction. Heart rate, blood-lactate and RPE responses during training and 
      testing were equivalent between groups, indicating that gains were not mediated 
      by physiological adaptation. The MBI group showed lower perceived mental demand 
      and frustration both across the six-week training period (mental demand p = .021; 
      frustration p = .011) and during post-training test batteries (mental demand all 
      ps < .021; frustration all ps < .019); control ratings were unchanged. 
      CONCLUSIONS: Integrating 20 min·d(-1) of guided mindfulness with standard 
      training enhanced executive function and improved sprint-agility performance in 
      fresh and mentally fatigued handball players, without increasing physiological 
      load.
CI  - Copyright © 2025 Elsevier Ltd. All rights reserved.
FAU - Staiano, Walter
AU  - Staiano W
AD  - Faculty of Science of Physical Education and Sport, University of Valencia, 
      Spain; Department of Psychology, University of Southern Denmark, Denmark. 
      Electronic address: walterstaiano@gmail.com.
FAU - Sternberg, Line Maj
AU  - Sternberg LM
AD  - Institute of Sport Science and Clinical Biomechanics, University of Southern 
      Denmark, Denmark.
FAU - Ferri-Caruana, Ana
AU  - Ferri-Caruana A
AD  - Faculty of Science of Physical Education and Sport, University of Valencia, 
      Spain.
FAU - Salazar-Bonet, Lluis Raimon
AU  - Salazar-Bonet LR
AD  - International University SEK, Ecuador.
FAU - Romagnoli, Marco
AU  - Romagnoli M
AD  - Faculty of Science of Physical Education and Sport, University of Valencia, 
      Spain.
FAU - Henriksen, Kristoffer
AU  - Henriksen K
AD  - Institute of Sport Science and Clinical Biomechanics, University of Southern 
      Denmark, Denmark.
FAU - Kirk, Ulrich
AU  - Kirk U
AD  - Department of Psychology, University of Southern Denmark, Denmark.
LA  - eng
PT  - Journal Article
PT  - Randomized Controlled Trial
DEP - 20250811
PL  - Australia
TA  - J Sci Med Sport
JT  - Journal of science and medicine in sport
JID - 9812598
RN  - 33X04XA5AT (Lactic Acid)
SB  - IM
MH  - Humans
MH  - *Mindfulness
MH  - Male
MH  - *Athletic Performance/psychology/physiology
MH  - *Mental Fatigue/therapy/prevention & control
MH  - Young Adult
MH  - *Cognition/physiology
MH  - Female
MH  - Heart Rate
MH  - Adult
MH  - Athletes/psychology
MH  - Lactic Acid/blood
MH  - Reaction Time
MH  - *Sports/psychology/physiology
OTO - NOTNLM
OT  - App-based mindfulness
OT  - Brain training
OT  - Fatigue
OT  - Inhibitory control
OT  - Mental training
OT  - Sport performance
COIS- Declaration of interest statement We declare that any author in the present study 
      does not have any conflict or personal interest related to the data collected.
EDAT- 2025/08/23 00:45
MHDA- 2026/01/05 00:49
CRDT- 2025/08/22 21:58
PHST- 2025/05/12 00:00 [received]
PHST- 2025/07/12 00:00 [revised]
PHST- 2025/08/06 00:00 [accepted]
PHST- 2026/01/05 00:49 [medline]
PHST- 2025/08/23 00:45 [pubmed]
PHST- 2025/08/22 21:58 [entrez]
AID - S1440-2440(25)00392-5 [pii]
AID - 10.1016/j.jsams.2025.08.004 [doi]
PST - ppublish
SO  - J Sci Med Sport. 2026 Jan;29(1):91-99. doi: 10.1016/j.jsams.2025.08.004. Epub 
      2025 Aug 11.

PMID- 40441672
OWN - NLM
STAT- MEDLINE
DCOM- 20250724
LR  - 20250724
IS  - 1878-5476 (Electronic)
IS  - 1878-5476 (Linking)
VI  - 80
DP  - 2025 Sep
TI  - Forward-looking questions regarding ego depletion and mental fatigue in sport 
      psychology: Comment on Englert.
PG  - 102898
LID - S1469-0292(25)00097-4 [pii]
LID - 10.1016/j.psychsport.2025.102898 [doi]
AB  - Research on ego depletion and mental fatigue (ED/MF) show that physical 
      performance can be impaired by mental processes. Exciting directions for future 
      research include mapping different effects of ED/MF on effort vs. skill aspects 
      of sport, given that effort is directly controllable but skill relies on 
      automatic, overlearned processes. Weakened attention control could contribute to 
      both problems. Impairments of decision-making during competition could lead to 
      indecision and status quo bias, selfish play rather than team play, and certain 
      types of mistakes. Flow states and positive affect may counteract ED/MF. Physical 
      training, self-control training, and mental practice may all help.
CI  - Copyright © 2025 Elsevier Ltd. All rights reserved.
FAU - Baumeister, Roy F
AU  - Baumeister RF
AD  - Constructor University Bremen, Germany.
FAU - André, Nathalie
AU  - André N
AD  - Research Centre on Cognition and Learning (UMR CNRS 7295), University of 
      Poitiers, France. Electronic address: nathalie.andre@univ-poitiers.fr.
FAU - Southwick, Daniel
AU  - Southwick D
AD  - Stanford University, USA.
LA  - eng
PT  - Journal Article
DEP - 20250527
PL  - Netherlands
TA  - Psychol Sport Exerc
JT  - Psychology of sport and exercise
JID - 101088724
SB  - IM
MH  - Humans
MH  - *Mental Fatigue/psychology
MH  - *Ego
MH  - *Psychology, Sports
MH  - *Athletic Performance/psychology
MH  - Decision Making
MH  - Attention
COIS- Declaration of competing interest The authors declare that they have no known 
      competing financial interests or personal relationships that could have appeared 
      to influence the work reported in this paper.
EDAT- 2025/05/30 01:39
MHDA- 2025/07/25 00:29
CRDT- 2025/05/29 19:36
PHST- 2025/04/24 00:00 [received]
PHST- 2025/05/27 00:00 [accepted]
PHST- 2025/07/25 00:29 [medline]
PHST- 2025/05/30 01:39 [pubmed]
PHST- 2025/05/29 19:36 [entrez]
AID - S1469-0292(25)00097-4 [pii]
AID - 10.1016/j.psychsport.2025.102898 [doi]
PST - ppublish
SO  - Psychol Sport Exerc. 2025 Sep;80:102898. doi: 10.1016/j.psychsport.2025.102898. 
      Epub 2025 May 27.

PMID- 30143299
OWN - NLM
STAT- MEDLINE
DCOM- 20181109
LR  - 20181109
IS  - 0306-4565 (Print)
IS  - 0306-4565 (Linking)
VI  - 76
DP  - 2018 Aug
TI  - Interactions between perceived exertion and thermal perception in the heat in 
      endurance athletes.
PG  - 68-76
LID - S0306-4565(18)30152-9 [pii]
LID - 10.1016/j.jtherbio.2018.07.006 [doi]
AB  - INTRODUCTION: The study aimed to investigate how a distortion of perceived 
      exertion in the heat may affect, during a self-paced cycling exercise preceded by 
      prior cognitive task, the thermal perception and the subsequent regulation of 
      power output in high level athletes. METHODS: Eleven endurance trained male 
      athletes completed four experimental sessions including a 30-min fixed-RPE 
      (15-Hard) cycling exercise in neutral (TMP-22 °C) and hot (HOT-37 °C) conditions, 
      following a 60-min incongruent Stroop task (EXP) or passively watching 
      documentary films (CON). Central and peripheral performances of the knee 
      extensors were assessed before the cognitive task and after the exercise. 
      RESULTS: Although mental demand and effort were higher in EXP (P < 0.05), no 
      effect of prior cognitive task was observed on subjective feelings of mental 
      fatigue or decline in power output at a fixed RPE. Average exercise intensity was 
      lower in HOT than TMP (3.14 ± 0.09 W⋅kg(-1)vs. 3.42 ± 0.10 W⋅kg(-1) respectively, 
      P < 0.05). Skin temperature and warmth sensations were higher in HOT throughout 
      the exercise (P < 0.05) but not thermal comfort. Central and peripheral 
      parameters were not affected more in HOT than in TMP. CONCLUSION: Although the 
      effects of combined stressors on the distortion of perceived exertion could not 
      be verified, the greater decline in power output recorded in HOT than TMP suggest 
      a high contribution of both perceptual and cardiovascular responses in the 
      regulation of work rate when the subject is in mild hyperthermia.
CI  - Copyright © 2018 Elsevier Ltd. All rights reserved.
FAU - Roussey, Gilles
AU  - Roussey G
AD  - Université de Toulon, LAMHESS, CS 60584, 83041 Toulon Cedex 9, France.
FAU - Gruet, Mathieu
AU  - Gruet M
AD  - Université de Toulon, LAMHESS, CS 60584, 83041 Toulon Cedex 9, France.
FAU - Vercruyssen, Fabrice
AU  - Vercruyssen F
AD  - Université de Toulon, LAMHESS, CS 60584, 83041 Toulon Cedex 9, France.
FAU - Louis, Julien
AU  - Louis J
AD  - Liverpool John Moores University, Research Institute for Sport and Exercise 
      Sciences, Liverpool, United Kingdom.
FAU - Vallier, Jean-Marc
AU  - Vallier JM
AD  - Université de Toulon, LAMHESS, CS 60584, 83041 Toulon Cedex 9, France.
FAU - Bernard, Thierry
AU  - Bernard T
AD  - Université de Toulon, LAMHESS, CS 60584, 83041 Toulon Cedex 9, France. Electronic 
      address: thierry.bernard@univ-tln.fr.
LA  - eng
PT  - Journal Article
DEP - 20180711
PL  - England
TA  - J Therm Biol
JT  - Journal of thermal biology
JID - 7600115
SB  - IM
MH  - Adult
MH  - Athletes
MH  - Body Temperature
MH  - Cognition
MH  - Exercise Test
MH  - Humans
MH  - Male
MH  - *Mental Fatigue
MH  - *Perception
MH  - *Physical Endurance
MH  - *Physical Exertion
MH  - Stroop Test
MH  - *Thermosensing
MH  - Young Adult
OTO - NOTNLM
OT  - Heat strain
OT  - Mental fatigue
OT  - Perceived exertion
OT  - Self-paced exercise
OT  - Training level
EDAT- 2018/08/26 06:00
MHDA- 2018/11/10 06:00
CRDT- 2018/08/26 06:00
PHST- 2018/04/19 00:00 [received]
PHST- 2018/06/21 00:00 [revised]
PHST- 2018/07/10 00:00 [accepted]
PHST- 2018/08/26 06:00 [entrez]
PHST- 2018/08/26 06:00 [pubmed]
PHST- 2018/11/10 06:00 [medline]
AID - S0306-4565(18)30152-9 [pii]
AID - 10.1016/j.jtherbio.2018.07.006 [doi]
PST - ppublish
SO  - J Therm Biol. 2018 Aug;76:68-76. doi: 10.1016/j.jtherbio.2018.07.006. Epub 2018 
      Jul 11.

PMID- 32326538
OWN - NLM
STAT- PubMed-not-MEDLINE
LR  - 20200928
IS  - 2076-3921 (Print)
IS  - 2076-3921 (Electronic)
IS  - 2076-3921 (Linking)
VI  - 9
IP  - 4
DP  - 2020 Apr 15
TI  - Improving Mental Performance in an Athletic Population with the Use of Ārepa(®), 
      a Blackcurrant Based Nootropic Drink: A Randomized Control Trial.
LID - 10.3390/antiox9040316 [doi]
LID - 316
AB  - A range of dietary bioactive ingredients have claimed to improve mental clarity 
      and reduce fatigue, including blackcurrant, pine bark, and l-theanine. These 
      active ingredients provide a good source of dietary polyphenols which could be 
      useful in reducing mental fatigue in a sports setting. The aim of the 
      investigation was to test the effect of Ārepa(®) a blackcurrant-based 
      nootropic-drink also containing pine-bark and l-theanine (BC+), on mental clarity 
      in a sport setting. Twenty-three rugby league players completed a cross-over 
      design, randomized, double-blind, controlled trial. Intervention and control 
      phases lasted 7 days, with a washout in between. Cognition was assessed pre and 
      post intervention following a standardized training session. Our study found the 
      total score, accuracy, and average time per response scores improved 
      significantly more after drinking the BC+ drink (p = 0.001, 0.003, and 0.043 
      respectively). The BC+ improved the perception that participants were reliable (p 
      = 0.02) and less distracted (p = 0.03), while placebo supplementation increased 
      participant perception they could control their nervousness (p = 0.03). Thematic 
      analysis of post-trial questionnaire indicated participants found the BC+ sour, 
      most reported no side effects, and opinion on which drink was more effective was 
      not unanimous. The results indicate that the BC+ drink may be useful for 
      athletes.
FAU - Gibson, Natalie
AU  - Gibson N
AD  - Discipline of Nutrition & Dietetics, Faculty of Medical and Health Science, The 
      University of Auckland, Auckland 1010, New Zealand.
FAU - Baker, Dane
AU  - Baker D
AUID- ORCID: 0000-0001-7406-0709
AD  - High Performance Sport, AUT Millenium, Auckland 0632, New Zealand.
FAU - Sharples, Alice
AU  - Sharples A
AD  - Vodafone Warriors Rugby League, Mt Smart Stadium, 2 Beasley Avenue, Auckland 
      1061, New Zealand.
FAU - Braakhuis, Andrea
AU  - Braakhuis A
AUID- ORCID: 0000-0002-6055-0595
AD  - Discipline of Nutrition & Dietetics, Faculty of Medical and Health Science, The 
      University of Auckland, Auckland 1010, New Zealand.
LA  - eng
PT  - Journal Article
DEP - 20200415
PL  - Switzerland
TA  - Antioxidants (Basel)
JT  - Antioxidants (Basel, Switzerland)
JID - 101668981
PMC - PMC7222175
OTO - NOTNLM
OT  - blackcurrant
OT  - cognition
OT  - polyphenols
OT  - sport
COIS- The authors declare no conflict of interest.
EDAT- 2020/04/25 06:00
MHDA- 2020/04/25 06:01
PMCR- 2020/04/15
CRDT- 2020/04/25 06:00
PHST- 2020/03/06 00:00 [received]
PHST- 2020/04/09 00:00 [revised]
PHST- 2020/04/11 00:00 [accepted]
PHST- 2020/04/25 06:00 [entrez]
PHST- 2020/04/25 06:00 [pubmed]
PHST- 2020/04/25 06:01 [medline]
PHST- 2020/04/15 00:00 [pmc-release]
AID - antiox9040316 [pii]
AID - antioxidants-09-00316 [pii]
AID - 10.3390/antiox9040316 [doi]
PST - epublish
SO  - Antioxidants (Basel). 2020 Apr 15;9(4):316. doi: 10.3390/antiox9040316.

PMID- 33752221
OWN - NLM
STAT- MEDLINE
DCOM- 20210414
LR  - 20210414
IS  - 1533-4287 (Electronic)
IS  - 1064-8011 (Linking)
VI  - 35
IP  - 4
DP  - 2021 Apr 1
TI  - The Influence of Mental Fatigue on Sessional Ratings of Perceived Exertion in 
      Elite Open and Closed Skill Sports Athletes.
PG  - 963-969
LID - 10.1519/JSC.0000000000003980 [doi]
AB  - Coyne, JOC, Coutts, AJ, Newton, RU, and Haff, GG. The influence of mental fatigue 
      on sessional ratings of perceived exertion in elite open and closed skill sports 
      athletes. J Strength Cond Res 35(4): 963-969, 2021-The main purpose of this 
      investigation was to examine influence of mental fatigue on sessional ratings of 
      perceived exertion (sRPE) over a training week in elite athletes in open skill 
      (OS, i.e., more unpredictable and externally paced sports) and closed skill (CS, 
      i.e., more predictable and internally paced) sports. Visual analogue scales for 
      mental fatigue, sRPE (CR-10 scale), and training duration were collected from an 
      OS group (n = 27) of basketball and volleyball athletes and a CS group (n = 28) 
      of weightlifting and track and field athletes during a typical training week 5 
      months before the 2016 Olympic Games. These variables were then examined using 
      repeated measure correlations and linear mixed models with the level of 
      significance set for the study at p < 0.05. There was a small significant 
      correlation between mental fatigue and sRPE in the OS group (r = 0.23, p < 0.01), 
      but not in the CS group (r = -0.07, p = 0.38). Mental fatigue had trivial 
      influence on sRPE during individual sessions, but had a moderate effect on total 
      sRPE over a week (p < 0.001, f2 = 0.265) when accounting for type of sport, 
      training duration, and injury/illness burden. It seems mental fatigue may not 
      significantly influence sRPE in individual training sessions, but may potentially 
      have a cumulative effect that may affect the sRPE over a training week. This 
      suggests monitoring mental fatigue independently of other training load (TL) 
      measures may be worthwhile for strength and conditioning specialists and sports 
      coaches to manage their athletes and researchers conducting studies into TL and 
      performance.
CI  - Copyright © 2021 National Strength and Conditioning Association.
FAU - Coyne, Joseph O C
AU  - Coyne JOC
AD  - School of Medical and Health Sciences, Edith Cowan University, Joondalup, 
      Washington, Australia.
AD  - UFC Performance Institute, Las Vegas, Nevada.
FAU - Coutts, Aaron J
AU  - Coutts AJ
AD  - Human Performance Research Center, University of Technology Sydney (UTS), Moore 
      Park, NSW, Australia.
AD  - School of Sport, Exercise and Rehabilitation, University of Technology Sydney 
      (UTS), Moore Park, NSW, Australia.
FAU - Newton, Robert U
AU  - Newton RU
AD  - School of Medical and Health Sciences, Edith Cowan University, Joondalup, 
      Washington, Australia.
AD  - Australian Center for Research into Injury in Sport and its Prevention (ACRISP), 
      Edith Cowan University, Joondalup, Washington, Australia; and.
FAU - Haff, G Gregory
AU  - Haff GG
AD  - School of Medical and Health Sciences, Edith Cowan University, Joondalup, 
      Washington, Australia.
AD  - Australian Center for Research into Injury in Sport and its Prevention (ACRISP), 
      Edith Cowan University, Joondalup, Washington, Australia; and.
AD  - Directorate of Psychology and Sport, University of Salford, Salford, United 
      Kingdom.
LA  - eng
PT  - Journal Article
PL  - United States
TA  - J Strength Cond Res
JT  - Journal of strength and conditioning research
JID - 9415084
SB  - IM
MH  - Athletes
MH  - Exercise
MH  - Humans
MH  - Mental Fatigue
MH  - *Physical Conditioning, Human
MH  - *Physical Exertion
EDAT- 2021/03/23 06:00
MHDA- 2021/04/15 06:00
CRDT- 2021/03/22 20:28
PHST- 2021/03/22 20:28 [entrez]
PHST- 2021/03/23 06:00 [pubmed]
PHST- 2021/04/15 06:00 [medline]
AID - 00124278-202104000-00012 [pii]
AID - 10.1519/JSC.0000000000003980 [doi]
PST - ppublish
SO  - J Strength Cond Res. 2021 Apr 1;35(4):963-969. doi: 10.1519/JSC.0000000000003980.

PMID- 36028977
OWN - NLM
STAT- MEDLINE
DCOM- 20230227
LR  - 20230227
IS  - 1558-688X (Electronic)
IS  - 0031-5125 (Linking)
VI  - 129
IP  - 6
DP  - 2022 Dec
TI  - Can Prolongate Use of Social Media Immediately Before Training Worsen High Level 
      Male Volleyball Players' Visuomotor Skills?
PG  - 1790-1803
LID - 10.1177/00315125221123635 [doi]
AB  - Our aim was to analyze the effect of mental fatigue caused by prolonged social 
      media use on high-level volleyball players' visuomotor skills. Eighteen 
      high-level male young volleyball players participated in this randomized, 
      counterbalanced, crossover design. All participants underwent a 2-week experiment 
      in which we measured their response times when performing a visuomotor task with 
      and without mental fatigue inducement through repeated use of social media 
      immediately before training sessions. In the control condition, participants 
      watched TV for 30-minutes, and in the social media condition, they used a social 
      media app (Instagram(®)) on smartphones for 30-minutes. We found a significant 
      Condition x Time interaction on visuomotor task response time (p = 0.03), but 
      there was no significant main effect of either Time or Condition. Mental fatigue, 
      induced by repeated app-based social media use for 30-minutes immediately before 
      training sessions, affected elite male volleyball players' visuomotor skills.
FAU - Fortes, Leonardo S
AU  - Fortes LS
AUID- ORCID: 0000-0002-0778-769X
AD  - 28116Associate Graduate Program of Physical Education of the Federal University 
      of Paraíba, Joao Pessoa, Brazil.
FAU - Berriel, Guilherme P
AU  - Berriel GP
AD  - 28124Graduate Program of Human Movement Science of the Federal University of Rio 
      Grande do Sul, Porto Alegre, Brazil.
FAU - Faro, Heloiana
AU  - Faro H
AUID- ORCID: 0000-0003-1801-2328
AD  - 28116Associate Graduate Program of Physical Education of the Federal University 
      of Paraíba, Joao Pessoa, Brazil.
FAU - Freitas-Júnior, Carlos G
AU  - Freitas-Júnior CG
AUID- ORCID: 0000-0003-2217-7336
AD  - 28116Associate Graduate Program of Physical Education of the Federal University 
      of Paraíba, Joao Pessoa, Brazil.
FAU - Peyré-Tartaruga, Leonardo A
AU  - Peyré-Tartaruga LA
AD  - 28124Graduate Program of Human Movement Science of the Federal University of Rio 
      Grande do Sul, Porto Alegre, Brazil.
LA  - eng
PT  - Journal Article
PT  - Randomized Controlled Trial
DEP - 20220826
PL  - United States
TA  - Percept Mot Skills
JT  - Perceptual and motor skills
JID - 0401131
SB  - IM
MH  - Humans
MH  - Male
MH  - *Athletic Performance/physiology
MH  - Reaction Time
MH  - *Social Media
MH  - *Volleyball/physiology
MH  - Cross-Over Studies
OTO - NOTNLM
OT  - brain
OT  - cognitive fatigue
OT  - perceptual-cognitive skill
OT  - team sport
OT  - volleyball
EDAT- 2022/08/28 06:00
MHDA- 2023/02/25 06:00
CRDT- 2022/08/27 01:32
PHST- 2022/08/28 06:00 [pubmed]
PHST- 2023/02/25 06:00 [medline]
PHST- 2022/08/27 01:32 [entrez]
AID - 10.1177/00315125221123635 [doi]
PST - ppublish
SO  - Percept Mot Skills. 2022 Dec;129(6):1790-1803. doi: 10.1177/00315125221123635. 
      Epub 2022 Aug 26.

PMID- 33525994
OWN - NLM
STAT- MEDLINE
DCOM- 20211005
LR  - 20220107
IS  - 1748-2631 (Electronic)
IS  - 1748-2623 (Print)
IS  - 1748-2623 (Linking)
VI  - 16
IP  - 1
DP  - 2021 Dec
TI  - Experiences of Older Adults Preparing for Their First Triathlon: "A Qualitative 
      Study of the Participation in an Endurance Training Intervention.".
PG  - 1872824
LID - 10.1080/17482631.2021.1872824 [doi]
LID - 1872824
AB  - Purpose: The overall aim of the present study was to explore the experiences of 
      older adult exercisers participating in an individualized training program 
      lasting 3 months preparing for completing a triathlon competition. Methods: 
      Fourteen older Norwegian adults (median age (interquartile range, IQR) for males 
      (N=10) and females (N=4) were 70.0 (65.0-75.5) and 57.5 (56.3-62.5) years, 
      respectively) participated in 3-month individualized training program comprising 
      three weekly sessions of running, cycling, and swimming. Both field- and 
      laboratory-based testing were conducted. The participants attended two sports 
      nutrition and competitive psychology seminars focusing on triathlon competition. 
      The participants were interviewed in depth in three different focus groups. 
      Thematic analysis was utilized to analyze the findings. Results: Participants 
      improved their performance in all field-based tests. After completion of the 
      thematic data analysis the main finding and overarching theme of well-being and 
      being fit emerged. Additionally, three main themes were identified: 1) 
      motivation; 2) progress and coping; and 3) breaking barriers. Conclusion: 
      Psychological well-being and satisfaction of being fit seem to be vital to 
      participate in a triathlon competition. Promoting specific age-appropriate 
      participation in sports activities can be an effective strategy for promoting a 
      healthy lifestyle among the elderly.
FAU - Johansen, Bjørn Tore
AU  - Johansen BT
AD  - Department of Sport Science and Physical Education, University of Agder , 
      Kristiansand, Norway.
FAU - Brynjulfsen, Trine
AU  - Brynjulfsen T
AD  - Department of Sport Science and Physical Education, University of Agder , 
      Kristiansand, Norway.
FAU - Lohne Seiler, Hilde
AU  - Lohne Seiler H
AD  - Department of Sport Science and Physical Education, University of Agder , 
      Kristiansand, Norway.
FAU - Klungland Torstveit, Monica
AU  - Klungland Torstveit M
AD  - Department of Sport Science and Physical Education, University of Agder , 
      Kristiansand, Norway.
FAU - Berntsen Stølevik, Sveinung
AU  - Berntsen Stølevik S
AD  - Department of Sport Science and Physical Education, University of Agder , 
      Kristiansand, Norway.
LA  - eng
PT  - Journal Article
PL  - United States
TA  - Int J Qual Stud Health Well-being
JT  - International journal of qualitative studies on health and well-being
JID - 101256506
SB  - IM
MH  - Adaptation, Psychological
MH  - Aged
MH  - Bicycling/physiology/psychology
MH  - Endurance Training/*psychology
MH  - Female
MH  - Humans
MH  - Male
MH  - Mental Health
MH  - Middle Aged
MH  - Motivation
MH  - Norway
MH  - Personal Satisfaction
MH  - Physical Fitness/physiology/psychology
MH  - Running/physiology/psychology
MH  - Sports/*physiology/*psychology
MH  - Swimming/physiology/psychology
PMC - PMC8725749
OTO - NOTNLM
OT  - Running
OT  - being fit
OT  - cycling
OT  - elderly
OT  - personalized training
OT  - sport participation
OT  - swimming
OT  - triathlon
OT  - well-being
COIS- No potential conflict of interest was reported by the authors.
EDAT- 2021/02/03 06:00
MHDA- 2021/10/06 06:00
PMCR- 2021/02/02
CRDT- 2021/02/02 05:41
PHST- 2021/02/02 05:41 [entrez]
PHST- 2021/02/03 06:00 [pubmed]
PHST- 2021/10/06 06:00 [medline]
PHST- 2021/02/02 00:00 [pmc-release]
AID - 1872824 [pii]
AID - 10.1080/17482631.2021.1872824 [doi]
PST - ppublish
SO  - Int J Qual Stud Health Well-being. 2021 Dec;16(1):1872824. doi: 
      10.1080/17482631.2021.1872824.

PMID- 41214445
OWN - NLM
STAT- MEDLINE
DCOM- 20251212
LR  - 20251230
IS  - 1466-447X (Electronic)
IS  - 0264-0414 (Linking)
VI  - 43
IP  - 24
DP  - 2025 Dec
TI  - The impact of mental fatigue on physiological tolerance and athletic performance 
      in athletes: Exploring central and peripheral mechanisms.
PG  - 3072-3094
LID - 10.1080/02640414.2025.2573575 [doi]
AB  - Mental fatigue has emerged as a key factor influencing endurance performance, yet 
      its physiological mechanisms remain unclear. This study examined the associations 
      between mental fatigue, physiological tolerance, and performance in endurance 
      athletes. Sixty elite athletes (32 males, 28 females) from running, cycling, and 
      triathlon disciplines completed a randomized, counterbalanced crossover design 
      with two sessions: a 90-min cognitively demanding task (mental fatigue) and 
      passive rest (control), separated by one week. Before and after each condition, 
      participants underwent physiological and neurophysiological assessments followed 
      by sport-specific tests, including treadmill time-to-exhaustion runs, 20-km 
      cycling time trials, and multi-stage triathlon simulations. Measurements included 
      electroencephalography (EEG), functional near-infrared spectroscopy (fNIRS), 
      electromyography (EMG), and blood lactate analysis. Compared with the control, 
      mental fatigue significantly reduced running endurance, cycling power output, and 
      triathlon performance. Prefrontal oxygenation changes strongly correlated with 
      performance decrements (r = 0.81, p < 0.001), and EMG data indicated altered 
      neuromuscular activation. Both central and peripheral physiological markers 
      differed between conditions. These findings demonstrate that mental fatigue is 
      associated with measurable neurophysiological and metabolic alterations leading 
      to reduced endurance performance, highlighting the importance of cognitive load 
      management in endurance training and competition.
FAU - Qian, Haonan
AU  - Qian H
AUID- ORCID: 0000-0002-7104-6239
AD  - Department of Physical Education, Hanyang University, Seoul, Republic of Korea.
FAU - Xia, Wen
AU  - Xia W
AD  - Department of Arts and Sport, Inha University, Incheon, Republic of Korea.
FAU - Wang, Yongzhen
AU  - Wang Y
AD  - Department of Physical Education, Hanyang University, Seoul, Republic of Korea.
FAU - Lee, Seongno
AU  - Lee S
AD  - Department of Physical Education, Hanyang University, Seoul, Republic of Korea.
LA  - eng
PT  - Journal Article
PT  - Randomized Controlled Trial
DEP - 20251110
PL  - England
TA  - J Sports Sci
JT  - Journal of sports sciences
JID - 8405364
RN  - 33X04XA5AT (Lactic Acid)
SB  - IM
MH  - Humans
MH  - Male
MH  - *Athletic Performance/physiology/psychology
MH  - *Mental Fatigue/physiopathology
MH  - Cross-Over Studies
MH  - Female
MH  - Electroencephalography
MH  - Electromyography
MH  - *Physical Endurance/physiology
MH  - Lactic Acid/blood
MH  - Adult
MH  - Bicycling/physiology/psychology
MH  - Young Adult
MH  - Running/physiology/psychology
MH  - Spectroscopy, Near-Infrared
MH  - Exercise Test
MH  - Prefrontal Cortex/physiology
OTO - NOTNLM
OT  - Endurance performance
OT  - central mechanisms
OT  - cognitive fatigue
OT  - neuromuscular efficiency
OT  - peripheral mechanisms
OT  - sports performance
EDAT- 2025/11/11 00:27
MHDA- 2025/12/12 17:55
CRDT- 2025/11/10 23:43
PHST- 2025/12/12 17:55 [medline]
PHST- 2025/11/11 00:27 [pubmed]
PHST- 2025/11/10 23:43 [entrez]
AID - 10.1080/02640414.2025.2573575 [doi]
PST - ppublish
SO  - J Sports Sci. 2025 Dec;43(24):3072-3094. doi: 10.1080/02640414.2025.2573575. Epub 
      2025 Nov 10.

PMID- 32000138
OWN - NLM
STAT- MEDLINE
DCOM- 20200709
LR  - 20200709
IS  - 1555-0273 (Electronic)
IS  - 1555-0265 (Linking)
VI  - 15
IP  - 5
DP  - 2020 May 1
TI  - The Multidisciplinary Process Leading to Return From Underperformance and 
      Sustainable Success in the World's Best Cross-Country Skier.
PG  - 663-670
LID - ijspp.2019-0608 [pii]
LID - 10.1123/ijspp.2019-0608 [doi]
AB  - PURPOSE: To investigate the factors associated with underperformance and the 
      subsequent changes in training characteristics and supportive actions when 
      returning to the world's best cross-country skier. METHODS: The participant is 
      the most decorated winter Olympian, with 8 Olympic gold medals, 18 World 
      Championship titles, and 114 World Cup victories. Training data were categorized 
      by training form (endurance, strength, and speed); intensity (low, moderate, and 
      high); and mode (running, cycling, and skiing/roller skiing). In addition, test 
      data were retrospectively analyzed, and interviews were performed with the 
      participant and her support team. RESULTS: After the competitive season, the 
      participant had 8 weeks without systematic training and an evaluation process 
      aiming to detect the factors contributing to underperformance. Here 
      physiological, technical, and psychological challenges were detected. As a 
      consequence, the participant included less high-intensity training (1.2 vs 
      2.1 sessions/wk, P = .011); more moderate-intensity training (0.9 vs 
      0.4 sessions/wk, P = .016); and more low-intensity training (6.9 vs 
      5.9 sessions/wk, P = .036) during the general preparation phase but with similar 
      total endurance training load as previous season. In addition, more strength 
      training (1.6 vs 1.1 h/wk, P = .036) and new ski-specific strength exercises were 
      included. Finally, the athlete's autonomy when planning and adjusting training 
      was increased, nontraining stressors were reduced, more frequent testing was 
      included, systematic mental training was initiated, her nutritional strategy was 
      adjusted, and her asthma treatment was optimized. CONCLUSIONS: Overall, the 
      current case study could be used as a framework for the holistic approach to 
      treating an overtraining condition and for generation of new hypothesis in this 
      exiting area.
FAU - Solli, Guro Strøm
AU  - Solli GS
FAU - Tønnessen, Espen
AU  - Tønnessen E
FAU - Sandbakk, Øyvind
AU  - Sandbakk Ø
LA  - eng
PT  - Journal Article
DEP - 20200501
PL  - United States
TA  - Int J Sports Physiol Perform
JT  - International journal of sports physiology and performance
JID - 101276430
SB  - IM
MH  - Competitive Behavior/*physiology
MH  - Cumulative Trauma Disorders/prevention & control
MH  - Diet
MH  - Female
MH  - Humans
MH  - Mental Fatigue/physiopathology
MH  - Muscle Fatigue/physiology
MH  - Personal Autonomy
MH  - Physical Conditioning, Human/*methods/physiology
MH  - Physical Endurance/*physiology
MH  - Resistance Training
MH  - Skiing/*physiology/*psychology
MH  - Stress, Psychological/prevention & control
MH  - Time Factors
OTO - NOTNLM
OT  - endurance training
OT  - intensity distribution
OT  - overtraining
OT  - training intensity
OT  - training load
EDAT- 2020/01/31 06:00
MHDA- 2020/07/10 06:00
CRDT- 2020/01/31 06:00
PHST- 2020/01/30 00:00 [aheadofprint]
PHST- 2019/07/25 00:00 [received]
PHST- 2019/08/12 00:00 [accepted]
PHST- 2020/01/31 06:00 [entrez]
PHST- 2020/01/31 06:00 [pubmed]
PHST- 2020/07/10 06:00 [medline]
AID - ijspp.2019-0608 [pii]
AID - 10.1123/ijspp.2019-0608 [doi]
PST - epublish
SO  - Int J Sports Physiol Perform. 2020 May 1;15(5):663-670. doi: 
      10.1123/ijspp.2019-0608.

PMID- 39837313
OWN - NLM
STAT- MEDLINE
DCOM- 20250729
LR  - 20250729
IS  - 1555-0273 (Electronic)
IS  - 1555-0265 (Linking)
VI  - 20
IP  - 8
DP  - 2025 Aug 1
TI  - Future Directions in Understanding Acute and Chronic Effects of Mental Fatigue in 
      Sports: A Commentary on Bridging Laboratory Findings and Real-World Applications.
PG  - 1172-1176
LID - 10.1123/ijspp.2024-0363 [doi]
AB  - BACKGROUND: Mental fatigue (MF) is a psychobiological state that could negatively 
      impact physical and cognitive performance, although the extent of this impact 
      remains controversial. While laboratory studies have provided valuable insights 
      into the acute effects of MF, their ecological validity in real-world sport 
      settings remains limited. Recent research indicates that MF can naturally arise 
      during sport activities, leading to chronic effects on endurance and 
      perceptual-cognitive skills. These effects may persist beyond individual 
      sessions, potentially increasing the risk of injury due to their cumulative 
      nature. PURPOSE: This commentary aims to guide future research by emphasizing the 
      need to investigate the natural occurrence and chronic effects of MF in applied 
      sport settings. CONCLUSIONS: Understanding how MF develops and manifests in 
      real-world settings, particularly individual differences in perception and 
      response, is crucial for creating more effective management strategies. 
      Addressing these factors will enable better support for athletes who may 
      experience prolonged periods of MF that could affect their training and 
      competitive performance. Future research should prioritize studying MF in natural 
      sport settings to enhance the ecological validity of findings. By focusing on the 
      chronic and cumulative nature of MF, as well as individual variability, 
      researchers can develop more tailored and effective strategies for managing MF. 
      This research will not only bridge the gap between laboratory studies and 
      real-world applications but also contribute to more precise monitoring and 
      intervention techniques. Ultimately, these advancements will improve athletes' 
      ability to maintain peak performance and reduce the risk of injury, thereby 
      enhancing overall athletic well-being.
FAU - Lam, Hui Kwan Nicholas
AU  - Lam HKN
AUID- ORCID: 0000-0001-7823-5721
AD  - Human Performance Science Research Group, University of Edinburgh, Edinburgh, 
      United Kingdom.
FAU - Sproule, John
AU  - Sproule J
AD  - Human Performance Science Research Group, University of Edinburgh, Edinburgh, 
      United Kingdom.
FAU - Phillips, Shaun M
AU  - Phillips SM
AD  - Human Performance Science Research Group, University of Edinburgh, Edinburgh, 
      United Kingdom.
LA  - eng
PT  - Journal Article
DEP - 20250121
PL  - United States
TA  - Int J Sports Physiol Perform
JT  - International journal of sports physiology and performance
JID - 101276430
SB  - IM
MH  - Humans
MH  - *Mental Fatigue/physiopathology/psychology
MH  - *Sports/psychology
MH  - *Athletic Performance/psychology/physiology
MH  - Cognition
MH  - Athletes/psychology
MH  - Athletic Injuries
OTO - NOTNLM
OT  - cognitive fatigue
OT  - daily monitoring
EDAT- 2025/01/22 05:32
MHDA- 2025/07/30 00:30
CRDT- 2025/01/21 18:32
PHST- 2024/08/29 00:00 [received]
PHST- 2024/11/01 00:00 [revised]
PHST- 2024/11/22 00:00 [accepted]
PHST- 2025/07/30 00:30 [medline]
PHST- 2025/01/22 05:32 [pubmed]
PHST- 2025/01/21 18:32 [entrez]
AID - 10.1123/ijspp.2024-0363 [doi]
PST - epublish
SO  - Int J Sports Physiol Perform. 2025 Jan 21;20(8):1172-1176. doi: 
      10.1123/ijspp.2024-0363. Print 2025 Aug 1.

PMID- 37463669
OWN - NLM
STAT- MEDLINE
DCOM- 20230830
LR  - 20230830
IS  - 1555-0273 (Electronic)
IS  - 1555-0265 (Linking)
VI  - 18
IP  - 9
DP  - 2023 Sep 1
TI  - Mental Fatigue Impairs Tackling Technique in Amateur Rugby Union Players.
PG  - 960-967
LID - 10.1123/ijspp.2023-0159 [doi]
AB  - PURPOSE: To test the effects of mental fatigue (MF) on tackling technique on the 
      dominant and nondominant shoulders in rugby union. METHODS: Twenty male amateur 
      rugby union players and a total of 953 tackles were analyzed. A randomized 
      crossover counterbalanced design was used across a non-MF (control) and an MF 
      condition. During each condition, each player performed 24 tackles, divided into 
      4 sets of 6 tackles (3 tackles on each shoulder). In the MF condition, players 
      performed the Stroop Task between each set of tackles. A video recording of each 
      tackle was used to evaluate each player's technical proficiency. A score of 1 
      point was awarded if a specific technique was performed correctly, and 0 point 
      was given if not. The total score, measured in arbitrary units (AU) out of 11, 
      represents the player's overall tackling proficiency. RESULTS: Overall, players 
      displayed a significantly lower technical proficiency score in the MF condition 
      compared to control (set 2: control 7.30 [7.04-7.57] AU vs MF 6.91 [6.70-7.12] 
      AU, P = .009, effect size (ES) = 0.30 small and set 3: control 7.34 [7.11-7.57] 
      AU vs MF 6.88 [6.66-7.11] AU, P = .002, ES = 0.37 small). For the nondominant 
      shoulder, players had a significantly lower technical proficiency score during 
      the MF condition at set 2 (control 7.05 [6.68-7.41] AU vs MF 6.69 [6.42-6.96] AU, 
      P = .047, ES = 0.29 small) and set 3 (control 7.14 [6.83-7.45] AU vs MF 6.61 
      [6.35-6.87] AU, P = .007, ES = 0.49 small). CONCLUSIONS: MF can diminish a 
      player's overall tackling proficiency, especially when tackling on the 
      nondominant shoulder. The physiological mechanism for this finding may be 
      impaired executive function and suboptimal functioning of neural signals and 
      pathways, which result in less skillful coordination of movement. To further 
      understand and explain MF-induced physiological changes in tackling, the 
      feasibility of monitoring brain activity (such as electroencephalogram) and 
      neuromuscular function (such as electromyogram) needs to be investigated. The 
      findings from this study may also contribute to the development of more effective 
      tackle training programs for injury prevention and performance.
FAU - Davidow, Demi
AU  - Davidow D
AUID- ORCID: 0000-0001-7934-8218
AD  - Division of Physiological Sciences and Health Through Physical Activity, 
      Lifestyle and Sport Research Centre (HPALS), Department of Human Biology, Faculty 
      of Health Sciences, University of Cape Town and the Sports Science Institute of 
      South Africa, Cape Town,South Africa.
FAU - Smith, Mitchell
AU  - Smith M
AUID- ORCID: 0000-0002-8168-5405
AD  - Discipline of Exercise and Sports Science, College of Engineering, Science and 
      Environment, University of Newcastle, Ourimbah, NSW,Australia.
AD  - Active Living Research Program, Hunter Medical Research Institute, Ourimbah, 
      NSW,Australia.
FAU - Ross, Tayla
AU  - Ross T
AD  - Division of Physiological Sciences and Health Through Physical Activity, 
      Lifestyle and Sport Research Centre (HPALS), Department of Human Biology, Faculty 
      of Health Sciences, University of Cape Town and the Sports Science Institute of 
      South Africa, Cape Town,South Africa.
FAU - Laura James, Gwyneth
AU  - Laura James G
AD  - Division of Physiological Sciences and Health Through Physical Activity, 
      Lifestyle and Sport Research Centre (HPALS), Department of Human Biology, Faculty 
      of Health Sciences, University of Cape Town and the Sports Science Institute of 
      South Africa, Cape Town,South Africa.
FAU - Paul, Lara
AU  - Paul L
AUID- ORCID: 0000-0001-8836-6936
AD  - Division of Physiological Sciences and Health Through Physical Activity, 
      Lifestyle and Sport Research Centre (HPALS), Department of Human Biology, Faculty 
      of Health Sciences, University of Cape Town and the Sports Science Institute of 
      South Africa, Cape Town,South Africa.
FAU - Lambert, Michael
AU  - Lambert M
AUID- ORCID: 0000-0001-8979-1504
AD  - Division of Physiological Sciences and Health Through Physical Activity, 
      Lifestyle and Sport Research Centre (HPALS), Department of Human Biology, Faculty 
      of Health Sciences, University of Cape Town and the Sports Science Institute of 
      South Africa, Cape Town,South Africa.
FAU - Jones, Ben
AU  - Jones B
AUID- ORCID: 0000-0002-4274-6236
AD  - Division of Physiological Sciences and Health Through Physical Activity, 
      Lifestyle and Sport Research Centre (HPALS), Department of Human Biology, Faculty 
      of Health Sciences, University of Cape Town and the Sports Science Institute of 
      South Africa, Cape Town,South Africa.
AD  - Carnegie Applied Rugby Research (CARR) Centre, Carnegie School of Sport, Leeds 
      Beckett University, Leeds,United Kingdom.
AD  - Leeds Rhinos Rugby League Club, Leeds,United Kingdom.
AD  - England Performance Unit, Rugby Football League, Leeds,United Kingdom.
AD  - Premiership Rugby, London,United Kingdom.
FAU - Hendricks, Sharief
AU  - Hendricks S
AUID- ORCID: 0000-0002-3416-6266
AD  - Division of Physiological Sciences and Health Through Physical Activity, 
      Lifestyle and Sport Research Centre (HPALS), Department of Human Biology, Faculty 
      of Health Sciences, University of Cape Town and the Sports Science Institute of 
      South Africa, Cape Town,South Africa.
AD  - Carnegie Applied Rugby Research (CARR) Centre, Carnegie School of Sport, Leeds 
      Beckett University, Leeds,United Kingdom.
LA  - eng
PT  - Journal Article
PT  - Randomized Controlled Trial
DEP - 20230718
PL  - United States
TA  - Int J Sports Physiol Perform
JT  - International journal of sports physiology and performance
JID - 101276430
SB  - IM
MH  - Humans
MH  - Male
MH  - Athletes
MH  - *Football/physiology
MH  - Rugby
MH  - Upper Extremity
MH  - Video Recording
MH  - Cross-Over Studies
OTO - NOTNLM
OT  - injury prevention
OT  - skill
OT  - tackle
OT  - technical
OT  - training
EDAT- 2023/07/19 01:06
MHDA- 2023/08/28 06:43
CRDT- 2023/07/18 19:43
PHST- 2023/05/06 00:00 [received]
PHST- 2023/05/29 00:00 [revised]
PHST- 2023/05/30 00:00 [accepted]
PHST- 2023/08/28 06:43 [medline]
PHST- 2023/07/19 01:06 [pubmed]
PHST- 2023/07/18 19:43 [entrez]
AID - 10.1123/ijspp.2023-0159 [doi]
PST - epublish
SO  - Int J Sports Physiol Perform. 2023 Jul 18;18(9):960-967. doi: 
      10.1123/ijspp.2023-0159. Print 2023 Sep 1.

PMID- 40680018
OWN - NLM
STAT- MEDLINE
DCOM- 20250718
LR  - 20250721
IS  - 1932-6203 (Electronic)
IS  - 1932-6203 (Linking)
VI  - 20
IP  - 7
DP  - 2025
TI  - Comparative analysis of mental and physical fatigue on motor coordination, visual 
      search patterns, perceived effort, and performance outcomes in closed-loop aiming 
      task.
PG  - e0324063
LID - 10.1371/journal.pone.0324063 [doi]
LID - e0324063
AB  - This study has investigated the effects of both mental and physical fatigue on 
      visual search patterns, motor coordination, perceived exertion, and performance 
      accuracy while executing the golf swing. Thirty female recreational golfers with 
      no professional experience in golf, aged 21.70 ± 2.21, underwent both mental and 
      physical fatigue protocols in two separate conditions. In addition to the radial 
      error, swing accuracy, Quiet Eye Duration (QED), and fixation number were 
      recorded before and after fatigue. The results showed that mental fatigue 
      significantly decreased QE duration (Mean difference = -138.75 ms, p = .0009) and 
      fixation duration (Mean difference = 67.50 ms, p = .001), indicating a 
      detrimental effect on sustained attention. Physical fatigue led to more fixations 
      (Mean difference = 1.18, p = .05), reflecting compensatory visual strategies, but 
      had a moderate negative impact on QE duration (Mean difference = -161.45 ms, 
      p = .0002). Correlation analysis revealed a negative association between QE 
      duration and swing accuracy under fatigue conditions (r = -0.71, p < .05 for 
      mental fatigue and r = -0.49, p < .05 for physical fatigue), highlighting the 
      role of sustained attention in motor performance. These findings demonstrate 
      distinct cognitive and motor mechanisms underlying the effects of mental and 
      physical fatigue, with implications for optimizing training and recovery 
      strategies in sports.
CI  - Copyright: © 2025 Khalaji et al. This is an open access article distributed under 
      the terms of the Creative Commons Attribution License, which permits unrestricted 
      use, distribution, and reproduction in any medium, provided the original author 
      and source are credited.
FAU - Khalaji, Maryam
AU  - Khalaji M
AUID- ORCID: 0009-0001-5445-5364
AD  - Department of Motor Behavior, Faculty of Sport Sciences, Alzahra University, 
      Tehran, Iran.
FAU - Dehkordi, Parvaneh Shamsipour
AU  - Dehkordi PS
AD  - Department of Motor Behavior, Faculty of Sport Sciences, Alzahra University, 
      Tehran, Iran.
FAU - Mousavian, Fatemehsadat
AU  - Mousavian F
AD  - Department of Motor Behavior, Faculty of Sport Sciences, Alzahra University, 
      Tehran, Iran.
FAU - Alboghebeish, Saeed
AU  - Alboghebeish S
AUID- ORCID: 0000-0001-8587-2657
AD  - Department of Sport Sciences and Health, Shahid Beheshti University, Tehran, 
      Iran.
LA  - eng
PT  - Comparative Study
PT  - Journal Article
DEP - 20250718
PL  - United States
TA  - PLoS One
JT  - PloS one
JID - 101285081
SB  - IM
MH  - Humans
MH  - Female
MH  - *Mental Fatigue/physiopathology
MH  - Young Adult
MH  - *Fatigue/physiopathology
MH  - Golf/physiology/psychology
MH  - Adult
MH  - *Psychomotor Performance/physiology
MH  - Attention/physiology
MH  - Athletic Performance/physiology
MH  - Visual Perception/physiology
PMC - PMC12274008
COIS- The authors have declared that no competing interests exist.
EDAT- 2025/07/18 18:28
MHDA- 2025/07/18 18:29
PMCR- 2025/07/18
CRDT- 2025/07/18 13:43
PHST- 2024/12/21 00:00 [received]
PHST- 2025/04/20 00:00 [accepted]
PHST- 2025/07/18 18:29 [medline]
PHST- 2025/07/18 18:28 [pubmed]
PHST- 2025/07/18 13:43 [entrez]
PHST- 2025/07/18 00:00 [pmc-release]
AID - PONE-D-24-57374 [pii]
AID - 10.1371/journal.pone.0324063 [doi]
PST - epublish
SO  - PLoS One. 2025 Jul 18;20(7):e0324063. doi: 10.1371/journal.pone.0324063. 
      eCollection 2025.

PMID- 40214012
OWN - NLM
STAT- MEDLINE
DCOM- 20250508
LR  - 20250508
IS  - 1466-447X (Electronic)
IS  - 0264-0414 (Linking)
VI  - 43
IP  - 12
DP  - 2025 Jun
TI  - Changes in mental fatigue across preparation and competition periods in elite 
      male Australian football players.
PG  - 1175-1184
LID - 10.1080/02640414.2025.2489874 [doi]
AB  - This study aimed to measure perceived mental fatigue (MF) across a season in 
      elite male Australian Football (AF) athletes and identify if physical fatigue 
      (PF) or sleep quality (SQ) are associated with perceived MF. Twenty-four elite 
      male AF athletes (25.2 ± 4.4y) rated their MF and PF on visual analogue scales 
      and SQ on a Likert scale each training day of a 38-week season, defined into 7 
      periods. Linear mixed models determined differences in MF between periods, along 
      with potential relationships of PF and SQ on MF. Repeated measures correlations 
      determined shared variance between MF, PF and SQ. MF was significantly higher 
      Pre-Christmas (baseline) compared to Early In-Season (p < 0.001), Early-Mid 
      In-Season, Late-Mid In-Season and Late In-Season (all p < 0.01). Small effect 
      sizes were observed between Pre-Christmas and Transition, Early In-Season, 
      Early-Mid In-Season, Late-Mid In-Season and Late In-Season MF. Significant 
      interactions were noted between MF and PF (p < 0.001) and MF and SQ (p < 0.01). A 
      positive relationship between MF and PF (r = 0.55, p < 0.001) and inverse 
      relationship between MF and SQ (r=-0.17, p < 0.001) were observed. Perceived MF 
      was highest at the beginning of preparation phase of the season, while increased 
      PF and decreased perceived SQ related to increased perceived MF in elite AF 
      athletes.
FAU - Joseph, Sam D
AU  - Joseph SD
AUID- ORCID: 0000-0003-0102-3063
AD  - School of Behavioural and Health Sciences, Australian Catholic University, 
      Brisbane, Australia.
AD  - Sports Performance, Recovery, Injury and New Technologies Research Centre 
      (SPRINT), Australian Catholic University, Brisbane, Australia.
AD  - High Performance Department, Melbourne Football Club, Melbourne, Australia.
FAU - Russell, Suzanna
AU  - Russell S
AD  - School of Behavioural and Health Sciences, Australian Catholic University, 
      Brisbane, Australia.
AD  - Sports Performance, Recovery, Injury and New Technologies Research Centre 
      (SPRINT), Australian Catholic University, Brisbane, Australia.
AD  - Performance Services, Australian Institute of Sport, Canberra, Australia.
AD  - Sport Performance Innovation and Knowledge Excellence (SPIKE), Queensland Academy 
      of Sport, Brisbane, Australia.
FAU - Halson, Shona L
AU  - Halson SL
AD  - School of Behavioural and Health Sciences, Australian Catholic University, 
      Brisbane, Australia.
AD  - Sports Performance, Recovery, Injury and New Technologies Research Centre 
      (SPRINT), Australian Catholic University, Brisbane, Australia.
FAU - Johnston, Rich D
AU  - Johnston RD
AD  - School of Behavioural and Health Sciences, Australian Catholic University, 
      Brisbane, Australia.
AD  - Sports Performance, Recovery, Injury and New Technologies Research Centre 
      (SPRINT), Australian Catholic University, Brisbane, Australia.
AD  - Carnegie Applied Rugby Research (CARR) Centre, Institute of Sport, Physical 
      Activity and Leisure, Leeds Beckett University, Leeds, UK.
FAU - Timmins, Ryan G
AU  - Timmins RG
AD  - School of Behavioural and Health Sciences, Australian Catholic University, 
      Brisbane, Australia.
AD  - Sports Performance, Recovery, Injury and New Technologies Research Centre 
      (SPRINT), Australian Catholic University, Brisbane, Australia.
FAU - Murray, Nick B
AU  - Murray NB
AD  - High Performance Department, Melbourne Football Club, Melbourne, Australia.
FAU - Griffith, Selwyn
AU  - Griffith S
AD  - High Performance Department, Melbourne Football Club, Melbourne, Australia.
FAU - Cormack, Stuart J
AU  - Cormack SJ
AD  - School of Behavioural and Health Sciences, Australian Catholic University, 
      Brisbane, Australia.
AD  - Sports Performance, Recovery, Injury and New Technologies Research Centre 
      (SPRINT), Australian Catholic University, Brisbane, Australia.
LA  - eng
PT  - Journal Article
DEP - 20250411
PL  - England
TA  - J Sports Sci
JT  - Journal of sports sciences
JID - 8405364
SB  - IM
MH  - Humans
MH  - Male
MH  - Australia
MH  - *Competitive Behavior/physiology
MH  - Adult
MH  - Young Adult
MH  - *Mental Fatigue/physiopathology/psychology
MH  - *Sleep Quality
MH  - *Soccer/psychology/physiology
MH  - Fatigue
MH  - Perception
MH  - Physical Conditioning, Human/psychology
MH  - Athletes/psychology
OTO - NOTNLM
OT  - Team sports
OT  - cognition
OT  - fitness
OT  - monitoring
OT  - performance
OT  - testing
EDAT- 2025/04/11 12:28
MHDA- 2025/05/08 11:13
CRDT- 2025/04/11 07:23
PHST- 2025/05/08 11:13 [medline]
PHST- 2025/04/11 12:28 [pubmed]
PHST- 2025/04/11 07:23 [entrez]
AID - 10.1080/02640414.2025.2489874 [doi]
PST - ppublish
SO  - J Sports Sci. 2025 Jun;43(12):1175-1184. doi: 10.1080/02640414.2025.2489874. Epub 
      2025 Apr 11.

PMID- 28480859
OWN - NLM
STAT- MEDLINE
DCOM- 20170808
LR  - 20181202
IS  - 1512-0112 (Print)
IS  - 1512-0112 (Linking)
IP  - 264
DP  - 2017 Mar
TI  - THE EFFECTS OF NON-FUNCTIONAL OVERREACHING AND OVERTRAINING ON AUTONOMIC NERVOUS 
      SYSTEM FUNCTION IN HIGHLY TRAINED ATHLETES.
PG  - 97-103
AB  - Aim of the study was to compare the ANS functioning, as measured by heart rate 
      variability (HRV), in athletes with non-functional overreaching (NFO) and 
      overtraining syndrome (OTS) and in athletes without NFO/OTS. In 43 athletes with 
      NFO/OTS, 40 athletes without NFO/OTS, as well as in 35 sedentary subjects the ANS 
      function was evaluated with the Autonomic Balance Test, based on the HRV analysis 
      of resting heart rate recordings. Results of the study show lower HRV and lower 
      vagal influence along with increased sympathetic cardiovascular control in 
      athletes with non-functional overreaching and particularly in athletes with 
      overtraining, than in highly trained athletes without NFO/OTS. "Stress Response" 
      in athletes with NFO, as well as in some athletes with OTS, showing sympathetic 
      dominance, considered as a sign of physical or mental fatigue and chronic stress, 
      whereas "Total Autonomic Dystonia" in most of the athletes with OTS (67%) 
      reflects more advanced stage of maladaptation associated with depressed 
      regulatory function of the ANS, both sympathetic, as well as vagal influences. 
      Most frequently NFO and OTS were seen in wrestling, which needs further 
      investigation and regular medical monitoring. Thus, results of the study show 
      progression of autonomic imbalance and depression of regulatory function of the 
      autonomic nervous system in athletes with OTS. The cardiac autonomic imbalance 
      observed in overtrained athletes implies changes in HRV and therefore would 
      consider that heart rate variability may provide useful information in detection 
      of overtraining in athletes and can be a valuable adjacent tool for optimising 
      athlete's training program as well as for timely diagnosis and prevention of 
      progression of NFO/OTS.
FAU - Kajaia, T
AU  - Kajaia T
AD  - Tbilisi State Medical University, Georgia.
FAU - Maskhulia, L
AU  - Maskhulia L
AD  - Tbilisi State Medical University, Georgia.
FAU - Chelidze, K
AU  - Chelidze K
AD  - Tbilisi State Medical University, Georgia.
FAU - Akhalkatsi, V
AU  - Akhalkatsi V
AD  - Tbilisi State Medical University, Georgia.
FAU - Kakhabrishvili, Z
AU  - Kakhabrishvili Z
AD  - Tbilisi State Medical University, Georgia.
LA  - eng
PT  - Journal Article
PL  - Georgia (Republic)
TA  - Georgian Med News
JT  - Georgian medical news
JID - 101218222
SB  - IM
MH  - Adult
MH  - Athletes
MH  - Autonomic Nervous System/*physiopathology
MH  - Case-Control Studies
MH  - Exercise/*physiology
MH  - Fatigue Syndrome, Chronic/physiopathology
MH  - Heart Rate
MH  - Humans
MH  - Mental Fatigue/physiopathology
MH  - Physical Endurance/physiology
MH  - Sports/*physiology
MH  - Stress, Physiological
MH  - Young Adult
EDAT- 2017/05/10 06:00
MHDA- 2017/08/09 06:00
CRDT- 2017/05/09 06:00
PHST- 2017/05/09 06:00 [entrez]
PHST- 2017/05/10 06:00 [pubmed]
PHST- 2017/08/09 06:00 [medline]
PST - ppublish
SO  - Georgian Med News. 2017 Mar;(264):97-103.

PMID- 22259071
OWN - NLM
STAT- MEDLINE
DCOM- 20130729
LR  - 20130204
IS  - 1522-7243 (Electronic)
IS  - 1522-7235 (Linking)
VI  - 28
IP  - 1
DP  - 2013 Jan-Feb
TI  - Effects of 6 months of endurance training on neutrophil functions to produce 
      reactive oxygen species and mental states in male long-distance runners.
PG  - 23-9
LID - 10.1002/bio.1390 [doi]
AB  - To clarify changes of neutrophil functions, mental conditions and relationships 
      among them, 19 male elite long-distance runners participated in this study for 6 
      months. Examinations, with informed consent, were carried out once a month. 
      According to the results of physical characteristics, it was thought that 
      training intensity was reduced after the main race, Hakone-Ekiden. Neutrophil 
      functions were estimated by indices of reactive oxygen species production, 
      determined by luminol- and lucigenin-dependent chemiluminescence (LmCL and LgCL, 
      respectively) and cytochrome c reduction methods. The peak times (PT) in LmCL and 
      LgCL (LgPT) were most prolonged in January and December, respectively. The peak 
      heights (PH) in LmCL (LmPH) were enhanced in February. Decreased levels of 
      negative categories in the profile of mood state (POMS) questionnaire and the 
      total mood state (TMS) of POMS were observed in February without significance. 
      Correlation analysis using measured values revealed significant negative 
      correlation between LmPH and negative categories in POMS; however, these 
      correlations were possibly a mere appearance, caused by personal differences. 
      After eliminating personal differences, LgPT correlated positively to depression 
      (p< 0.05), anger (p< 0.05), fatigue (p < 0.01) and TMS (p< 0.05). These results 
      suggest that the mean time from the recognition of foreign matter to the maximum 
      production of superoxide from neutrophils is prolonged in the mentally suppressed 
      conditions found under continuous physical training.
CI  - Copyright © 2012 John Wiley & Sons, Ltd.
FAU - Kumae, Takashi
AU  - Kumae T
AD  - Department of Health Promotion and Exercise, National Institute of Health and 
      Nutrition, Tokyo, Japan. kumae@nih.go.jp
FAU - Suzukawa, Kazuhiro
AU  - Suzukawa K
FAU - Ishii, Takashi
AU  - Ishii T
LA  - eng
PT  - Journal Article
PT  - Research Support, Non-U.S. Gov't
DEP - 20120118
PL  - England
TA  - Luminescence
JT  - Luminescence : the journal of biological and chemical luminescence
JID - 100889025
RN  - 0 (Reactive Oxygen Species)
RN  - 9007-43-6 (Cytochromes c)
SB  - IM
MH  - Adolescent
MH  - Affect
MH  - Athletes/*psychology
MH  - Cytochromes c/analysis/metabolism
MH  - Humans
MH  - Longitudinal Studies
MH  - Luminescent Measurements
MH  - Male
MH  - Neutrophils/chemistry/*metabolism
MH  - *Physical Endurance
MH  - Reactive Oxygen Species/analysis/*metabolism
MH  - Running
MH  - Young Adult
EDAT- 2012/01/20 06:00
MHDA- 2013/07/31 06:00
CRDT- 2012/01/20 06:00
PHST- 2011/08/18 00:00 [received]
PHST- 2011/10/30 00:00 [revised]
PHST- 2011/11/07 00:00 [accepted]
PHST- 2012/01/20 06:00 [entrez]
PHST- 2012/01/20 06:00 [pubmed]
PHST- 2013/07/31 06:00 [medline]
AID - 10.1002/bio.1390 [doi]
PST - ppublish
SO  - Luminescence. 2013 Jan-Feb;28(1):23-9. doi: 10.1002/bio.1390. Epub 2012 Jan 18.

PMID- 32325851
OWN - NLM
STAT- MEDLINE
DCOM- 20210225
LR  - 20210225
IS  - 2072-6643 (Electronic)
IS  - 2072-6643 (Linking)
VI  - 12
IP  - 4
DP  - 2020 Apr 19
TI  - Exercise Training Combined with Bifidobacterium longum OLP-01 Supplementation 
      Improves Exercise Physiological Adaption and Performance.
LID - 10.3390/nu12041145 [doi]
LID - 1145
AB  - Probiotics exert multiple health benefits, including gastrointestinal health, 
      immunoregulation, and metabolic disease improvement, by modulating microbiota to 
      maintain eubiosis via the hypothalamic-pituitary-adrenal (HPA) and 
      brain-gut-microbiome axes. Physiological fatigue, mental stress, and 
      gastrointestinal discomfort under the demands of athletic performance as well as 
      immunosuppression are common during endurance training and competition. Limited 
      studies investigated the functional effects of probiotic supplementation on 
      endurance training. Bifidobacterium longum subsp. Longum OLP-01 (OLP-01), 
      isolated from an elite Olympic athlete, was combined with a six-week exercise 
      training program with gradually increasing intensity. In this study, Institute of 
      Cancer Research (ICR) mice were assigned to sedentary, exercise, OLP-01, or 
      exercise + OLP-01 groups and administered probiotic and/or treadmill exercise 
      training for six weeks to assess exercise performance, physiological adaption, 
      and related metabolites. The exercise + OLP-01 group demonstrated higher 
      performance in terms of endurance and grip strength, as well as improved 
      fatigue-associated indexes (lactate, ammonia, creatine kinase (CK), lactate 
      dehydrogenase (LDH), and glycogen content), compared with the other groups. 
      OLP-01 supplementation significantly ameliorated inflammation and injury indexes 
      (platelet/lymphocyte ratio (PLR), aminotransferase (AST), and CK) caused by 
      prolonged endurance exercise test. Moreover, acetate, propionate, and butyrate 
      levels were significantly higher in the exercise + OLP-01 group than in the 
      sedentary and OLP-01 groups. Athletes often experience psychological and 
      physiological stress caused by programed intensive exercise, competition, and 
      off-site training, often leading to poor exercise performance and 
      gastrointestinal issues. Functional OLP-01 probiotics are considered to be a 
      nutritional strategy for improving physiological adaption, oxidative stress, 
      inflammation, and energy balance to ensure high physical performance. Based on 
      these results, probiotics combined with exercise training is a potential strategy 
      for ensuring high physical performance of athletes, which should be further 
      investigated through microbiota validation.
FAU - Huang, Wen-Ching
AU  - Huang WC
AD  - Department of Exercise and Health Science, National Taipei University of Nursing 
      and Health Sciences, Taipei 11219, Taiwan.
FAU - Hsu, Yi-Ju
AU  - Hsu YJ
AD  - Graduate Institute of Sports Science, National Taiwan Sport University, Taoyuan 
      33301, Taiwan.
FAU - Huang, Chi-Chang
AU  - Huang CC
AD  - Graduate Institute of Sports Science, National Taiwan Sport University, Taoyuan 
      33301, Taiwan.
FAU - Liu, Hsuan-Chen
AU  - Liu HC
AD  - Graduate Institute of Sports Science, National Taiwan Sport University, Taoyuan 
      33301, Taiwan.
FAU - Lee, Mon-Chien
AU  - Lee MC
AD  - Graduate Institute of Sports Science, National Taiwan Sport University, Taoyuan 
      33301, Taiwan.
LA  - eng
GR  - MOST 108-2410-H-227-007/Ministry of Science and Technology, Taiwan/
PT  - Journal Article
DEP - 20200419
PL  - Switzerland
TA  - Nutrients
JT  - Nutrients
JID - 101521595
RN  - Bifidobacterium longum subsp. longum
SB  - IM
MH  - Adaptation, Physiological/*drug effects
MH  - Animals
MH  - Athletic Performance
MH  - *Bifidobacterium
MH  - *Dietary Supplements
MH  - Energy Metabolism/drug effects
MH  - Exercise/*physiology
MH  - Humans
MH  - Male
MH  - Mice, Inbred ICR
MH  - Physical Conditioning, Animal/*physiology
MH  - *Physical Functional Performance
MH  - Probiotics/*administration & dosage/*pharmacology
PMC - PMC7231274
OTO - NOTNLM
OT  - OLP-01
OT  - SCFAs
OT  - energy balance
OT  - fatigue
OT  - probiotic
OT  - training
COIS- The authors declare no conflict of interest.
EDAT- 2020/04/25 06:00
MHDA- 2021/02/26 06:00
PMCR- 2020/04/01
CRDT- 2020/04/25 06:00
PHST- 2020/03/29 00:00 [received]
PHST- 2020/04/15 00:00 [revised]
PHST- 2020/04/16 00:00 [accepted]
PHST- 2020/04/25 06:00 [entrez]
PHST- 2020/04/25 06:00 [pubmed]
PHST- 2021/02/26 06:00 [medline]
PHST- 2020/04/01 00:00 [pmc-release]
AID - nu12041145 [pii]
AID - nutrients-12-01145 [pii]
AID - 10.3390/nu12041145 [doi]
PST - epublish
SO  - Nutrients. 2020 Apr 19;12(4):1145. doi: 10.3390/nu12041145.

PMID- 40234661
OWN - NLM
STAT- MEDLINE
DCOM- 20250415
LR  - 20250418
IS  - 2045-2322 (Electronic)
IS  - 2045-2322 (Linking)
VI  - 15
IP  - 1
DP  - 2025 Apr 15
TI  - Effects of long-term mindfulness meditation training on attentional capacity in 
      professional male fencer athletes.
PG  - 13040
LID - 10.1038/s41598-025-97179-w [doi]
LID - 13040
AB  - Attention is a crucial cognitive ability for sports performance. The current 
      research aimed to investigate whether long-term mindfulness meditation (MM) 
      intervention enhances male athletes' attentional function and alters the activity 
      of brain regions related to attention. In this experiment, we recruited 47 
      professional male fencer athletes completed two main trials-an MM trial and a 
      control trial. In MM trial, the participants were provided with 3 sessions/wk 
      (20 min/session) of mindfulness meditation training for 20 weeks. In control 
      trial, the participants were instead assigned a mind-wandering related audio to 
      listen to at that time. In each main trial, the five facets of mindfulness 
      questionnaire (FFMQ), cognitive function (i.e. attention span, attention 
      concentrativeness, attention stability, attentional network, distractibility and 
      attentional blink), salivary cortisol, blood lactate and mental fatigue were 
      measured at baseline (pretest) and after the intervention (posttest). The 
      cerebral oxygenation status was recorded using functional near-infrared 
      spectroscopy(fNIRS) during the cognitive function test. In cognition test, 
      participants' attention span, attention concentrativeness, attention stability, 
      attentional networks on task-relevant information (targets) were better in the MM 
      group, supported by eliciting increased oxygenated haemoglobin (HbO) 
      concentration in the prefrontal cortex of the brain. Conversely, there are no 
      remarkable different of distractibility and attentional blink on task-irrelevant 
      information in the MM group than in the Con group (p > 0.05). Moreover, a lower 
      mental fatigue level and lower salivary cortisol concentration were observed in 
      the MM group than in the Con group after the intervention at posttest. Overall, 
      20-week MM training interventions after physical training improve attentive 
      capacity and cerebral oxygenation concentration, decrease salivary cortisol 
      concentrations and mental fatigue. The findings suggest that long-term MM 
      training interventions after physical training facilitates focus during 
      competition and improves athletic performance.
CI  - © 2025. The Author(s).
FAU - Ding, Hong
AU  - Ding H
AD  - Department of Physical Education and Arts, Bengbu Medical University, Bengbu, 
      233030, China.
FAU - Zhang, Lei
AU  - Zhang L
AD  - Department of Physical Education and Arts, Bengbu Medical University, Bengbu, 
      233030, China.
FAU - Ma, Chao
AU  - Ma C
AD  - Department of Physical Education and Arts, Bengbu Medical University, Bengbu, 
      233030, China.
FAU - Wen, Hebao
AU  - Wen H
AD  - Department of Physical Education and Arts, Bengbu Medical University, Bengbu, 
      233030, China.
FAU - Zhao, Xiaojiang
AU  - Zhao X
AD  - Department of Physical Education and Arts, Bengbu Medical University, Bengbu, 
      233030, China. zhaoxiaojiang2010@163.com.
LA  - eng
GR  - 2022AH051434/Natural Science Foundation of the Higher Education Institutions of 
      Anhui Province/
GR  - 2024AH052821/Philosophy and Social Sciences Foundation of the Anhui Higher 
      Education Institutions of China/
GR  - 2024AH052823/Philosophy and Social Sciences Foundation of the Anhui Higher 
      Education Institutions of China/
PT  - Journal Article
DEP - 20250415
PL  - England
TA  - Sci Rep
JT  - Scientific reports
JID - 101563288
RN  - WI4X0X7BPJ (Hydrocortisone)
SB  - IM
MH  - Humans
MH  - Male
MH  - *Attention/physiology
MH  - *Meditation/methods
MH  - *Mindfulness/methods
MH  - Adult
MH  - *Athletes/psychology
MH  - Cognition/physiology
MH  - Hydrocortisone/metabolism
MH  - Young Adult
MH  - Athletic Performance/physiology
MH  - Saliva
PMC - PMC12000601
OTO - NOTNLM
OT  - Cognition
OT  - Fencer athletes
OT  - Mindfulness meditation training
OT  - fNIRS
COIS- Competing interests: The authors declare no competing interests.
EDAT- 2025/04/16 00:24
MHDA- 2025/04/16 00:25
PMCR- 2025/04/15
CRDT- 2025/04/15 23:38
PHST- 2024/11/24 00:00 [received]
PHST- 2025/04/02 00:00 [accepted]
PHST- 2025/04/16 00:25 [medline]
PHST- 2025/04/16 00:24 [pubmed]
PHST- 2025/04/15 23:38 [entrez]
PHST- 2025/04/15 00:00 [pmc-release]
AID - 10.1038/s41598-025-97179-w [pii]
AID - 97179 [pii]
AID - 10.1038/s41598-025-97179-w [doi]
PST - epublish
SO  - Sci Rep. 2025 Apr 15;15(1):13040. doi: 10.1038/s41598-025-97179-w.

PMID- 39627829
OWN - NLM
STAT- PubMed-not-MEDLINE
LR  - 20241207
IS  - 2052-1847 (Print)
IS  - 2052-1847 (Electronic)
IS  - 2052-1847 (Linking)
VI  - 16
IP  - 1
DP  - 2024 Dec 3
TI  - Fatigue and recovery in ballet: Exploring the experiences of professional South 
      African ballet dancers.
PG  - 237
LID - 10.1186/s13102-024-01026-w [doi]
LID - 237
AB  - BACKGROUND: Professional South African ballet dancers face a higher risk of 
      overuse injuries and overtraining syndrome as compared to dancers from other 
      countries; especially towards the end of a ballet season. Fatigue is a major 
      factor leading to overtraining syndrome and injuries in professional ballet 
      dancers. The study aimed to explore the fatigue and recovery experiences of South 
      African ballet dancers, highlighting how they navigate these aspects and the 
      strategies they employ for recovery. METHODS: Snowball sampling was employed to 
      recruit ten professional South African ballet dancers. Between March and June 
      2023, individual semi-structured interviews were conducted online using Microsoft 
      Teams. The interview schedule, informed by previous research, delved into the 
      dancers' fatigue and recovery experiences. Interviews were recorded, transcribed, 
      and analysed using inductive thematic analysis. RESULTS: Seven main themes were 
      developed from the data. Participants distinguished between mental and physical 
      fatigue, highlighting the impact of mental fatigue on their well-being. They 
      identified factors contributing to fatigue, including high external pressure, 
      motivated behaviours, and expectations from audiences and management. These 
      contributors often resulted in injuries, mandatory breaks, and sub-optimal 
      performance. Participants accepted fatigue as inherent to their profession, 
      emphasising mental resilience. Recovery practices included psychological, 
      nutritional, and active strategies. The COVID-19 lockdown provided a respite from 
      external pressures, allowing for improved recovery, but participants faced 
      challenges upon returning to work. Gradually increasing practice time and 
      exposure to external pressures assisted ballet dancers in effectively managing 
      fatigue and enhancing their recovery as they returned to work. CONCLUSION: This 
      study offers a perspective of fatigue and recovery in a sample of professional 
      ballet dancers in South Africa. It emphasises the ongoing significance of fatigue 
      and recovery and the necessity for effective strategies by arts organisations, 
      mental health professionals, and academic researchers to support artists. The 
      insights gained from this research could be crucial in redesigning training 
      programs for dancers, adjusting training intensity and volume to enhance 
      performance, and promoting recovery. Furthermore, this information serves as a 
      strong rationale for adopting a holistic approach to fatigue and recovery, 
      emphasising the importance of a collaborative effort to address these aspects 
      effectively.
CI  - © 2024. The Author(s).
FAU - Smith, Lania-Schane
AU  - Smith LS
AD  - Division of Physiotherapy, Department of Health and Rehabilitations Sciences, 
      Stellenbosch University, Francie Van Zyl Drive, Parow Valley, Cape Town, 7500, 
      South Africa. laniaphysiotherapy@gmail.com.
FAU - Louw, Quinette Abigail
AU  - Louw QA
AD  - Division of Physiotherapy, Department of Health and Rehabilitations Sciences, 
      Stellenbosch University, Francie Van Zyl Drive, Parow Valley, Cape Town, 7500, 
      South Africa.
FAU - Brink, Yolandi
AU  - Brink Y
AD  - Division of Physiotherapy, Department of Health and Rehabilitations Sciences, 
      Stellenbosch University, Francie Van Zyl Drive, Parow Valley, Cape Town, 7500, 
      South Africa.
LA  - eng
PT  - Journal Article
DEP - 20241203
PL  - England
TA  - BMC Sports Sci Med Rehabil
JT  - BMC sports science, medicine & rehabilitation
JID - 101605016
PMC - PMC11616340
OTO - NOTNLM
OT  - Fatigue
OT  - Professional ballet dancers
OT  - Recovery
OT  - South Africa
COIS- Declarations. Ethics approval and informed consent: This study was performed in 
      line with the principals of the Declaration of Helsinki and was approved by the 
      Health Research Ethics committee of Stellenbosch University (S21/10/208). Verbal 
      and written informed consent were obtained from all the participants involved. 
      Consent for publication: Not applicable. Competing interests: The authors declare 
      no competing interests.
EDAT- 2024/12/04 00:23
MHDA- 2024/12/04 00:24
PMCR- 2024/12/03
CRDT- 2024/12/03 23:58
PHST- 2024/08/18 00:00 [received]
PHST- 2024/11/25 00:00 [accepted]
PHST- 2024/12/04 00:24 [medline]
PHST- 2024/12/04 00:23 [pubmed]
PHST- 2024/12/03 23:58 [entrez]
PHST- 2024/12/03 00:00 [pmc-release]
AID - 10.1186/s13102-024-01026-w [pii]
AID - 1026 [pii]
AID - 10.1186/s13102-024-01026-w [doi]
PST - epublish
SO  - BMC Sports Sci Med Rehabil. 2024 Dec 3;16(1):237. doi: 
      10.1186/s13102-024-01026-w.

PMID- 33159547
OWN - NLM
STAT- MEDLINE
DCOM- 20211005
LR  - 20211005
IS  - 1863-2661 (Electronic)
IS  - 1863-2653 (Linking)
VI  - 226
IP  - 1
DP  - 2021 Jan
TI  - Structural and functional brain signatures of endurance runners.
PG  - 93-103
LID - 10.1007/s00429-020-02170-y [doi]
AB  - Although endurance running (ER) seems to be a simple repetitive exercise, good ER 
      performance also requires and relies on multiple cognitive and motor control 
      processes. Most of previous neuroimaging studies on ER were conducted using a 
      single MRI modality, yet no multimodal study to our knowledge has been performed 
      in this regard. In this study, we used multimodal MRI data to investigate the 
      brain structural and functional differences between endurance runners (n = 22; 
      age = 26.27 ± 6.07 years; endurance training = 6.23 ± 2.41 years) and healthy 
      controls (HCs; n = 20; age = 24.60 ± 4.14 years). Compared with the HCs, the 
      endurance runners showed greater gray matter volume (GMV) and cortical surface 
      area in the left precentral gyrus, which at the same time had higher functional 
      connectivity (FC) with the right postcentral and precentral gyrus. Subcortically, 
      the endurance runners showed greater GMV in the left hippocampus and regional 
      inflation in the right hippocampus. Using the bilateral hippocampi as seeds, 
      further seed-based FC analyses showed higher hippocampal FC with the 
      supplementary motor area, middle cingulate cortex, and left posterior lobe of the 
      cerebellum. Moreover, compared with the HCs, the endurance runners also showed 
      higher fractional anisotropy in several white matter regions, involving the 
      corpus callosum, left internal capsule, left corona radiata, left external 
      capsule, left posterior lobe of cerebellum and bilateral precuneus. Taken 
      together, our findings provide several lines of evidence for the brain structural 
      and functional differences between endurance runners and HCs. The current data 
      suggest that these brain characteristics may have arisen as a result of regular 
      ER training; however, whether they represent the neural correlates underlying the 
      good ER performances of the endurance runners requires further investigations.
FAU - Cao, Long
AU  - Cao L
AD  - Key Laboratory for NeuroInformation of Ministry of Education, School of Life 
      Science and Technology, University of Electronic Science and Technology of China, 
      Chengdu, 610054, China.
FAU - Zhang, Yuanchao
AU  - Zhang Y
AUID- ORCID: 0000-0001-8191-4899
AD  - Key Laboratory for NeuroInformation of Ministry of Education, School of Life 
      Science and Technology, University of Electronic Science and Technology of China, 
      Chengdu, 610054, China. yuanchao.zhang8@gmail.com.
FAU - Huang, Ruiwang
AU  - Huang R
AD  - School of Psychology, South China Normal University, Guangzhou, 510631, China.
FAU - Li, Lunxiong
AU  - Li L
AD  - Institute for Brain Research and Rehabilitation, South China Normal University, 
      Guangzhou, 510631, China.
FAU - Xia, Fengguang
AU  - Xia F
AD  - Institute for Brain Research and Rehabilitation, South China Normal University, 
      Guangzhou, 510631, China.
FAU - Zou, Liye
AU  - Zou L
AD  - Exercise and Mental Health Laboratory, Shenzhen University, Shenzhen, 518060, 
      China.
FAU - Yu, Qian
AU  - Yu Q
AD  - Exercise and Mental Health Laboratory, Shenzhen University, Shenzhen, 518060, 
      China.
FAU - Lin, Jingyuan
AU  - Lin J
AD  - Exercise and Mental Health Laboratory, Shenzhen University, Shenzhen, 518060, 
      China.
FAU - Herold, Fabian
AU  - Herold F
AD  - Research Group Neuroprotection, German Center for Neurodegenerative Diseases 
      (DZNE), Leipziger Str. 44, 39120, Magdeburg, Germany.
AD  - Department of Neurology, Medical Faculty, Otto Von Guericke University, Leipziger 
      Str. 44, 39120, Magdeburg, Germany.
FAU - Perrey, Stephane
AU  - Perrey S
AD  - EuroMov Digital Health in Motion, Univ Montpellier, IMT Mines Ales, Montpellier, 
      France.
FAU - Mueller, Patrick
AU  - Mueller P
AD  - Research Group Neuroprotection, German Center for Neurodegenerative Diseases 
      (DZNE), Leipziger Str. 44, 39120, Magdeburg, Germany.
AD  - Department of Neurology, Medical Faculty, Otto Von Guericke University, Leipziger 
      Str. 44, 39120, Magdeburg, Germany.
FAU - Dordevic, Milos
AU  - Dordevic M
AD  - Research Group Neuroprotection, German Center for Neurodegenerative Diseases 
      (DZNE), Leipziger Str. 44, 39120, Magdeburg, Germany.
AD  - Department of Neurology, Medical Faculty, Otto Von Guericke University, Leipziger 
      Str. 44, 39120, Magdeburg, Germany.
FAU - Loprinzi, Paul D
AU  - Loprinzi PD
AD  - Exercise & Memory Laboratory, Department of Health, Exercise Science, and 
      Recreation Management, The University of Mississippi, University, MS, USA.
FAU - Wang, Yue
AU  - Wang Y
AD  - Key Laboratory for NeuroInformation of Ministry of Education, School of Life 
      Science and Technology, University of Electronic Science and Technology of China, 
      Chengdu, 610054, China.
FAU - Ma, Yudan
AU  - Ma Y
AD  - Jilin Institute of Sport Science, Changchun, 130022, China.
FAU - Zeng, Hongfa
AU  - Zeng H
AD  - Department of Physical Education, Shenzhen University, Shenzhen, 518060, China.
FAU - Qu, Sicen
AU  - Qu S
AD  - Department of Physical Education, Shenzhen University, Shenzhen, 518060, China.
FAU - Wu, Jinlong
AU  - Wu J
AD  - Department of Physical Education, Shenzhen University, Shenzhen, 518060, China.
FAU - Ren, Zhanbing
AU  - Ren Z
AD  - Department of Physical Education, Shenzhen University, Shenzhen, 518060, China. 
      rzb@szu.edu.cn.
LA  - eng
GR  - 11002036/National Natural Science Foundation of China/
GR  - 2672018ZYGX2018J075/Fundamental Research Funds for the Central Universities (CN)/
GR  - 17QNFC59/Humanities and Social Science of Shenzhen University/
PT  - Journal Article
DEP - 20201107
PL  - Germany
TA  - Brain Struct Funct
JT  - Brain structure & function
JID - 101282001
SB  - IM
MH  - Adult
MH  - *Athletes
MH  - Brain/*diagnostic imaging
MH  - Humans
MH  - Magnetic Resonance Imaging
MH  - Male
MH  - Nerve Net/*diagnostic imaging
MH  - Neuroimaging
MH  - Physical Endurance/*physiology
MH  - *Running
MH  - White Matter/*diagnostic imaging
MH  - Young Adult
OTO - NOTNLM
OT  - Endurance running
OT  - Fractional anisotropy
OT  - Functional connectivity
OT  - Gray matter morphology
OT  - Hippocampus
OT  - Precentral gyrus
EDAT- 2020/11/08 06:00
MHDA- 2021/10/06 06:00
CRDT- 2020/11/07 12:05
PHST- 2020/03/18 00:00 [received]
PHST- 2020/10/24 00:00 [accepted]
PHST- 2020/11/08 06:00 [pubmed]
PHST- 2021/10/06 06:00 [medline]
PHST- 2020/11/07 12:05 [entrez]
AID - 10.1007/s00429-020-02170-y [pii]
AID - 10.1007/s00429-020-02170-y [doi]
PST - ppublish
SO  - Brain Struct Funct. 2021 Jan;226(1):93-103. doi: 10.1007/s00429-020-02170-y. Epub 
      2020 Nov 7.

PMID- 36898388
OWN - NLM
STAT- MEDLINE
DCOM- 20230503
LR  - 20230503
IS  - 1555-0273 (Electronic)
IS  - 1555-0265 (Linking)
VI  - 18
IP  - 5
DP  - 2023 May 1
TI  - Mental Fatigue: The Cost of Cognitive Loading on Weight Lifting, Resistance 
      Training, and Cycling Performance.
PG  - 465-473
LID - 10.1123/ijspp.2022-0356 [doi]
AB  - PURPOSE: Mental fatigue (MF) can impair physical performance in sport. We tested 
      the hypothesis that cognitive load alone, and intermixed with standard resistance 
      training, would induce MF, increase rating of perceived exertion (RPE), alter 
      perception of weight lifting and training, and impair cycling time-trial 
      performance. METHODS: This 2-part study employed a within-participant design. In 
      part 1, after establishing leg-extension 1-repetition maximum (1RM), 16 
      participants lifted and briefly held weights at 20%, 40%, 60%, and 80% of 1RM. 
      RPE and electromyography (EMG) were measured for each lift. During the testing 
      sessions, participants completed cognitive tasks (MF condition) or watched 
      neutral videos (control condition) for 90 minutes before lifting the weights. In 
      part 2, they completed submaximal resistance training comprising 6 weight 
      training exercises followed by a 20-minute cycling time trial. In the MF 
      condition, they completed cognitive tasks before and between weight training 
      exercises. In the control condition, they watched neutral videos. Mood (Brunel 
      Mood Scale), workload (National Aeronautics and Space Administration Task Load 
      Index), MF-visual analogue scale (MF-VAS), RPE, psychomotor vigilance, distance 
      cycled, power output, heart rate, and blood lactate were measured. RESULTS: In 
      part 1, the cognitive task increased lift-induced RPE (P = .011), increased 
      MF-VAS (P = .002), and altered mood (P < .001) compared with control. EMG did not 
      differ between conditions. In part 2, the cognitive tasks increased RPE (P < 
      .001), MF-VAS (P < .001), and mental workload (P < .001), but reduced cycling 
      time-trial power (P = .032) and distance (P = .023) compared with control. Heart 
      rate and blood lactate did not differ between conditions. CONCLUSION: A state of 
      MF induced by cognitive load, alone or intermixed with physical load, increased 
      RPE during weight lifting and training and impaired subsequent cycling 
      performance.
FAU - Staiano, Walter
AU  - Staiano W
AUID- ORCID: 0000-0002-1269-0016
AD  - Department of Physical Education and Sport, University of Valencia, 
      Valencia,Spain.
AD  - Department of Psychology, Biological and Cognitive Psychology, University of 
      Southern Denmark, Odense,Denmark.
FAU - Bonet, Lluis Raimon Salazar
AU  - Bonet LRS
AD  - International University SEK, Quito,Ecuador.
FAU - Romagnoli, Marco
AU  - Romagnoli M
AD  - Department of Physical Education and Sport, University of Valencia, 
      Valencia,Spain.
FAU - Ring, Christopher
AU  - Ring C
AUID- ORCID: 0000-0001-9921-0435
AD  - School of Sport, Exercise & Rehabilitation Sciences, University of Birmingham, 
      Birmingham,United Kingdom.
LA  - eng
PT  - Journal Article
DEP - 20230309
PL  - United States
TA  - Int J Sports Physiol Perform
JT  - International journal of sports physiology and performance
JID - 101276430
RN  - 0 (Lactates)
SB  - IM
MH  - Humans
MH  - *Weight Lifting/physiology
MH  - *Resistance Training
MH  - Mental Fatigue
MH  - Cognition
MH  - Lactates
MH  - Physical Exertion/physiology
OTO - NOTNLM
OT  - anaerobic training
OT  - cognitive performance
OT  - neuroperformance
OT  - sport performance
OT  - strength training
OT  - training load
EDAT- 2023/03/11 06:00
MHDA- 2023/05/03 06:42
CRDT- 2023/03/10 18:52
PHST- 2022/09/14 00:00 [received]
PHST- 2022/12/06 00:00 [revised]
PHST- 2023/01/03 00:00 [accepted]
PHST- 2023/05/03 06:42 [medline]
PHST- 2023/03/11 06:00 [pubmed]
PHST- 2023/03/10 18:52 [entrez]
AID - 10.1123/ijspp.2022-0356 [doi]
PST - epublish
SO  - Int J Sports Physiol Perform. 2023 Mar 9;18(5):465-473. doi: 
      10.1123/ijspp.2022-0356. Print 2023 May 1.

PMID- 36361239
OWN - NLM
STAT- MEDLINE
DCOM- 20221114
LR  - 20230118
IS  - 1660-4601 (Electronic)
IS  - 1661-7827 (Print)
IS  - 1660-4601 (Linking)
VI  - 19
IP  - 21
DP  - 2022 Nov 2
TI  - Effects of Mental Fatigue on Reaction Time in Sportsmen.
LID - 10.3390/ijerph192114360 [doi]
LID - 14360
AB  - AIM: Mental fatigue (MF) has been defined as a psychobiological state commonly 
      caused by prolonged periods of demanding cognitive activity. However, the 
      differences between women and men in their reaction times (RTs) to visual stimuli 
      due to mental fatigue remain largely unknown. We compare the differences in RT 
      and heart rate after an acute intervention of mental fatigue between male and 
      female athletes. MATERIALS AND METHODS: For this aim, 64 participants (age 31.7 ± 
      6.2 y) performed a routine of 15 min of the Stroop test (PsyTool), with 600 tasks 
      and five different colors. Their heart rate (HR) was registered before, during, 
      and one, three, and five minutes after the Stroop test. Meanwhile, the RT was 
      evaluated before and after the Stroop test. A general linear mixed model (GLMM) 
      and a Bonferroni post hoc test were used to compare the HR between the conditions 
      and an ANOVA two-way analysis was used to compare the values pre-/post-Stroop 
      test. (α = 0.05). RESULTS: The GLMM for HR showed an effect on the time (p < 
      0.001) and the time × group interaction (p = 0.004). The RT was significantly 
      increased pre- to post-Stroop test (p < 0.05); however, there was no difference 
      between the pre- and post-HR measurements (p = 1.000) and the measurements one (p 
      = 0.559), three (p = 1.000) and five (p = 1.000) min after the Stroop test. 
      CONCLUSION: The present findings suggest that the parasympathetic branch of the 
      autonomous nervous system which functions as a relaxation system tends to be 
      activated under increasing mental fatigue, with a decreased performance (RT) 
      similarly in men and women. Therefore, athletes could use MF induced during 
      training to improve the time delay related to motor tasks.
FAU - Migliaccio, Gian Mario
AU  - Migliaccio GM
AUID- ORCID: 0000-0002-7144-7403
AD  - Sport Science Lab, 09131 Cagliari, Italy.
FAU - Di Filippo, Gloria
AU  - Di Filippo G
AUID- ORCID: 0000-0002-3470-7368
AD  - Department of Psychology, Niccolò Cusano University, 00166 Rome, Italy.
FAU - Russo, Luca
AU  - Russo L
AUID- ORCID: 0000-0003-1902-4830
AD  - Department of Human Sciences, Università Telematica degli Studi IUL, 50122 
      Florence, Italy.
FAU - Orgiana, Tania
AU  - Orgiana T
AD  - Sport Science Lab, 09131 Cagliari, Italy.
FAU - Ardigò, Luca Paolo
AU  - Ardigò LP
AUID- ORCID: 0000-0001-7677-5070
AD  - Department of Teacher Education, NLA University College, Linstows Gate 3, 0166 
      Oslo, Norway.
AD  - Department of Neurosciences, Biomedicine and Movement Sciences, School of 
      Exercise and Sport Science, University of Verona, via Felice Casorati 43, 37131 
      Verona, Italy.
FAU - Casal, Marcela Zimmermann
AU  - Casal MZ
AUID- ORCID: 0000-0001-8249-9156
AD  - LaBiodin Biodynamics Laboratory, Universidade Federal do Rio Grande do Sul, Porto 
      Alegre 90690-200, Brazil.
FAU - Peyré-Tartaruga, Leonardo Alexandre
AU  - Peyré-Tartaruga LA
AUID- ORCID: 0000-0003-1742-5016
AD  - LaBiodin Biodynamics Laboratory, Universidade Federal do Rio Grande do Sul, Porto 
      Alegre 90690-200, Brazil.
FAU - Padulo, Johnny
AU  - Padulo J
AUID- ORCID: 0000-0002-4254-3105
AD  - Department of Biomedical Sciences for Health, Università degli Studi di Milano, 
      20134 Milan, Italy.
LA  - eng
PT  - Journal Article
DEP - 20221102
PL  - Switzerland
TA  - Int J Environ Res Public Health
JT  - International journal of environmental research and public health
JID - 101238455
SB  - IM
MH  - Female
MH  - Humans
MH  - Male
MH  - Adult
MH  - Reaction Time
MH  - *Mental Fatigue/psychology
MH  - Stroop Test
MH  - *Athletes/psychology
MH  - Heart Rate/physiology
PMC - PMC9656150
OTO - NOTNLM
OT  - Stroop test
OT  - heart rate
OT  - mental fatigue
OT  - response time
COIS- The authors declare no conflict of interest.
EDAT- 2022/11/12 06:00
MHDA- 2022/11/15 06:00
PMCR- 2022/11/02
CRDT- 2022/11/11 01:21
PHST- 2022/09/05 00:00 [received]
PHST- 2022/10/05 00:00 [revised]
PHST- 2022/10/25 00:00 [accepted]
PHST- 2022/11/11 01:21 [entrez]
PHST- 2022/11/12 06:00 [pubmed]
PHST- 2022/11/15 06:00 [medline]
PHST- 2022/11/02 00:00 [pmc-release]
AID - ijerph192114360 [pii]
AID - ijerph-19-14360 [pii]
AID - 10.3390/ijerph192114360 [doi]
PST - epublish
SO  - Int J Environ Res Public Health. 2022 Nov 2;19(21):14360. doi: 
      10.3390/ijerph192114360.

PMID- 23769914
OWN - NLM
STAT- MEDLINE
DCOM- 20140415
LR  - 20211021
IS  - 1095-9572 (Electronic)
IS  - 1053-8119 (Print)
IS  - 1053-8119 (Linking)
VI  - 82
DP  - 2013 Nov 15
TI  - White matter integrity in physically fit older adults.
PG  - 510-6
LID - S1053-8119(13)00648-4 [pii]
LID - 10.1016/j.neuroimage.2013.06.011 [doi]
AB  - BACKGROUND: White matter (WM) integrity declines with normal aging. Physical 
      activity may attenuate age-related WM integrity changes and improve cognitive 
      function. This study examined brain WM integrity in Masters athletes who have 
      engaged in life-long aerobic exercise training. We tested the hypothesis that 
      life-long aerobic training is associated with improved brain WM integrity in 
      older adults. METHODS: Ten Masters athletes (3 females, age=72.2 ± 5.3 years, 
      endurance training >15 years) and 10 sedentary older adults similar in age and 
      educational level (2 females, age=74.5 ± 4.3 years) participated. MRI 
      fluid-attenuated-inversion-recovery (FLAIR) images were acquired to assess white 
      matter hyperintensities (WMH) volume. Diffusion tensor imaging (DTI) was 
      performed to evaluate the WM microstructural integrity with a DTI-derived metric, 
      fractional anisotropy (FA) and mean diffusivity (MD). RESULTS: After 
      normalization to whole-brain volume, Masters athletes showed an 83% reduction in 
      deep WMH volume relative to their sedentary counterparts (0.05 ± 0.05% vs. 0.29 ± 
      0.29%, p<0.05). In addition, we found an inverse relationship between aerobic 
      fitness (VO2max) and deep WMH volume (r=-0.78, p<0.001). Using TBSS, Masters 
      athletes showed higher FA values in the right superior corona radiata (SCR), both 
      sides of superior longitudinal fasciculus (SLF), right inferior fronto-occipital 
      fasciculus (IFO), and left inferior longitudinal fasciculus (ILF). In addition, 
      Masters athletes also showed lower MD values in the left posterior thalamic 
      radiation (PTR) and left cingulum hippocampus. CONCLUSIONS: These findings 
      suggest that life-long exercise is associated with reduced WMH and may preserve 
      WM fiber microstructural integrity related to motor control and coordination in 
      older adults.
CI  - Copyright © 2013 Elsevier Inc. All rights reserved.
FAU - Tseng, B Y
AU  - Tseng BY
AD  - Institute for Exercise and Environmental Medicine, Texas Health Presbyterian 
      Hospital, Dallas, TX, USA.
FAU - Gundapuneedi, T
AU  - Gundapuneedi T
FAU - Khan, M A
AU  - Khan MA
FAU - Diaz-Arrastia, R
AU  - Diaz-Arrastia R
FAU - Levine, B D
AU  - Levine BD
FAU - Lu, H
AU  - Lu H
FAU - Huang, H
AU  - Huang H
FAU - Zhang, R
AU  - Zhang R
LA  - eng
GR  - P30 AG012300/AG/NIA NIH HHS/United States
GR  - R01 AG033106/AG/NIA NIH HHS/United States
GR  - P30 AG12300/AG/NIA NIH HHS/United States
GR  - R01AG033106-01/AG/NIA NIH HHS/United States
PT  - Journal Article
PT  - Research Support, N.I.H., Extramural
PT  - Research Support, Non-U.S. Gov't
DEP - 20130612
PL  - United States
TA  - Neuroimage
JT  - NeuroImage
JID - 9215515
SB  - IM
MH  - Aged
MH  - Aged, 80 and over
MH  - *Aging
MH  - *Athletes
MH  - Diffusion Magnetic Resonance Imaging
MH  - Female
MH  - Humans
MH  - Image Processing, Computer-Assisted
MH  - Male
MH  - Middle Aged
MH  - Nerve Fibers, Myelinated/*ultrastructure
MH  - Physical Fitness/*physiology
PMC - PMC3759589
MID - NIHMS492305
OTO - NOTNLM
OT  - Aging
OT  - Exercise
OT  - MRI
OT  - Plasticity
OT  - White matter disease
COIS- CONFLICT OF INTEREST: The authors have no financial conflict of interest to 
      disclose. A portion of this study was presented in the Alzheimer’s Association 
      International Conference in Vancouver, BC in July 2012. The content of this 
      manuscript is solely the responsibility of the authors.
EDAT- 2013/06/19 06:00
MHDA- 2014/04/16 06:00
PMCR- 2014/11/15
CRDT- 2013/06/18 06:00
PHST- 2013/03/20 00:00 [received]
PHST- 2013/05/13 00:00 [revised]
PHST- 2013/06/05 00:00 [accepted]
PHST- 2013/06/18 06:00 [entrez]
PHST- 2013/06/19 06:00 [pubmed]
PHST- 2014/04/16 06:00 [medline]
PHST- 2014/11/15 00:00 [pmc-release]
AID - S1053-8119(13)00648-4 [pii]
AID - 10.1016/j.neuroimage.2013.06.011 [doi]
PST - ppublish
SO  - Neuroimage. 2013 Nov 15;82:510-6. doi: 10.1016/j.neuroimage.2013.06.011. Epub 
      2013 Jun 12.

PMID- 40925579
OWN - NLM
STAT- MEDLINE
DCOM- 20251021
LR  - 20251021
IS  - 1555-0273 (Electronic)
IS  - 1555-0265 (Linking)
VI  - 20
IP  - 11
DP  - 2025 Nov 1
TI  - Are You as Tired as I Am? Mental Fatigue Perception in Female Australian Rules 
      Football Athletes Over a Season: The Influence of Personality.
PG  - 1509-1515
LID - 10.1123/ijspp.2025-0062 [doi]
AB  - PURPOSE: Research on mental fatigue and its impact on sport performance has 
      gained significant attention in sport science. A reoccurring observation in these 
      studies is the variation among participants in terms of mental-fatigue 
      perception, as well as impact on performance. Thus, this study investigated 
      personality traits as moderators of these interindividual differences. METHODS: 
      Athlete self-report measures of mental fatigue and well-being were recorded 
      throughout the 2023 season of 1 female Australian Rules Football team using a 
      5-point Likert scale, alongside a personality-trait questionnaire assessing 
      levels of openness, conscientiousness, extraversion, agreeableness, and 
      neuroticism. RESULTS: Mental-fatigue levels fluctuated across the season, with 
      game days presenting significantly (P < .05) lower levels than training days. 
      Repeated-measurements correlations indicated that mental fatigue was positively 
      correlated with wellness ratings of stress (r = .27), sleep (r = .20), soreness 
      (r = .07), and readiness (r = .10). The personality traits of extraversion and 
      openness moderated mental-fatigue levels with a significant negative association 
      for extraversion (P < .001) and a positive association for openness (P < .001). 
      CONCLUSION: The findings suggest that mental fatigue is a considerable factor in 
      the elite athletic environment. Extraversion and openness moderate perceived 
      mental fatigue across a season. These findings underscore the importance of 
      considering individual differences when interpreting subjective fatigue and when 
      designing support strategies for athletes.
FAU - Wirtz, Svenja
AU  - Wirtz S
AUID- ORCID: 0000-0002-1853-5869
AD  - Sport and Exercise Science, School of Allied Health, Human Services & Sport, La 
      Trobe University, Melbourne, VIC, Australia.
FAU - Huynh, Minh
AU  - Huynh M
AUID- ORCID: 0000-0001-7349-7482
AD  - Sport and Exercise Science, School of Allied Health, Human Services & Sport, La 
      Trobe University, Melbourne, VIC, Australia.
FAU - Smith, Megan
AU  - Smith M
AD  - Essendon Football Club, Melbourne, VIC, Australia.
FAU - Webster, Kate E
AU  - Webster KE
AUID- ORCID: 0000-0002-5573-3688
AD  - Sport and Exercise Science, School of Allied Health, Human Services & Sport, La 
      Trobe University, Melbourne, VIC, Australia.
FAU - MacMahon, Clare
AU  - MacMahon C
AUID- ORCID: 0000-0001-9580-5933
AD  - Sport and Exercise Science, School of Allied Health, Human Services & Sport, La 
      Trobe University, Melbourne, VIC, Australia.
LA  - eng
PT  - Journal Article
DEP - 20250909
PL  - United States
TA  - Int J Sports Physiol Perform
JT  - International journal of sports physiology and performance
JID - 101276430
SB  - IM
MH  - Humans
MH  - Female
MH  - *Mental Fatigue/psychology
MH  - Australia
MH  - *Personality
MH  - Young Adult
MH  - *Athletes/psychology
MH  - Adult
MH  - Perception
MH  - Athletic Performance/psychology
MH  - Sleep
MH  - Myalgia/psychology
MH  - Self Report
MH  - Stress, Psychological
MH  - Surveys and Questionnaires
OTO - NOTNLM
OT  - athlete monitoring
OT  - athlete well-being
OT  - cognitive fatigue
OT  - personality traits
OT  - team sports
EDAT- 2025/09/10 00:28
MHDA- 2025/10/22 02:35
CRDT- 2025/09/09 19:33
PHST- 2025/02/14 00:00 [received]
PHST- 2025/06/24 00:00 [revised]
PHST- 2025/07/30 00:00 [accepted]
PHST- 2025/10/22 02:35 [medline]
PHST- 2025/09/10 00:28 [pubmed]
PHST- 2025/09/09 19:33 [entrez]
AID - 10.1123/ijspp.2025-0062 [doi]
PST - epublish
SO  - Int J Sports Physiol Perform. 2025 Sep 9;20(11):1509-1515. doi: 
      10.1123/ijspp.2025-0062. Print 2025 Nov 1.

PMID- 39985325
OWN - NLM
STAT- MEDLINE
DCOM- 20250222
LR  - 20250516
IS  - 1536-7290 (Electronic)
IS  - 1746-1391 (Print)
IS  - 1536-7290 (Linking)
VI  - 25
IP  - 3
DP  - 2025 Mar
TI  - Effect of Daily Social Media Use on Smartphones Before Training on Attack 
      Efficiency and Repeated Vertical Jump Ability in Young Male Volleyball Players: A 
      Randomized and Crossover Trial.
PG  - e12258
LID - 10.1002/ejsc.12258 [doi]
LID - e12258
AB  - This investigation observed the repeated effect of using social media on 
      smartphones immediately before training sessions on attack efficiency (AE) and 
      repeat-vertical jumping ability (RVJA) in young volleyball athletes. A crossover 
      study involved 14 volleyball athletes (17.57 ± 0.65 years of age). For three 
      weeks, the athletes participated in their training routines under two 
      experimental conditions: using social media (SMA) and watching documentaries 
      (DOC), both for 30 min before the training sessions. Before and after the three 
      weeks, the athletes had their AE and RVJA evaluated. The AE test consisted of 
      performing 6 attacks, with the total score obtained by adding the product of the 
      score and the speed of each attempt. RVJA was assessed using the intermittent 
      vertical jump test of four sets of 15 s (IJT(60)), with the average heights of 
      the best series of 15 s (H(peak)) and the total time (H(mean)) used for analysis. 
      The visual analog scale revealed an increase in subjective mental fatigue for 
      both conditions (p < 0.05), with SMA having higher levels compared to DOC 
      (p = 0.02). There were improvements in AE for DOC compared to SMA (p = 0.03). No 
      differences were found between the experimental conditions for Hpeak and Hmean. 
      The results demonstrated that using social media on smartphones immediately 
      before training sessions caused mental fatigue and impaired AE in young 
      volleyball athletes.
CI  - © 2025 The Author(s). European Journal of Sport Science published by Wiley‐VCH 
      GmbH on behalf of European College of Sport Science.
FAU - Freitas-Junior, Carlos
AU  - Freitas-Junior C
AUID- ORCID: 0000-0003-2217-7336
AD  - Programa Associado de Pós-graduação em Educação Física, Federal University of 
      Paraiba, Joao Pessoa, Brazil.
FAU - Nakamura, Fabio
AU  - Nakamura F
AD  - Research Center in Sports Sciences, Health Sciences and Human Development 
      (CIDESD), University Institute of Maia (ISMAI), Maia, Portugal.
FAU - Costa, Yago
AU  - Costa Y
AD  - Programa Associado de Pós-graduação em Educação Física, Federal University of 
      Paraiba, Joao Pessoa, Brazil.
AD  - Departamento de Ciências Fundamentais e Sociais, Federal University of Paraiba, 
      João Pessoa, Brazil.
FAU - Batista, Gilmário
AU  - Batista G
AD  - Programa Associado de Pós-graduação em Educação Física, Federal University of 
      Paraiba, Joao Pessoa, Brazil.
FAU - Fortes, Leonardo
AU  - Fortes L
AD  - Programa Associado de Pós-graduação em Educação Física, Federal University of 
      Paraiba, Joao Pessoa, Brazil.
LA  - eng
PT  - Journal Article
PT  - Randomized Controlled Trial
PL  - Germany
TA  - Eur J Sport Sci
JT  - European journal of sport science
JID - 101146739
SB  - IM
MH  - Humans
MH  - *Volleyball/physiology
MH  - Male
MH  - Cross-Over Studies
MH  - *Smartphone
MH  - *Social Media
MH  - Adolescent
MH  - *Athletic Performance/physiology/psychology
MH  - Athletes
PMC - PMC11845908
OTO - NOTNLM
OT  - cognition
OT  - fatigue
OT  - performance
OT  - team sport
COIS- The authors declare no conflicts of interest.
EDAT- 2025/02/22 20:11
MHDA- 2025/02/22 20:12
PMCR- 2025/02/22
CRDT- 2025/02/22 05:02
PHST- 2024/12/25 00:00 [revised]
PHST- 2024/03/13 00:00 [received]
PHST- 2025/01/15 00:00 [accepted]
PHST- 2025/02/22 20:12 [medline]
PHST- 2025/02/22 20:11 [pubmed]
PHST- 2025/02/22 05:02 [entrez]
PHST- 2025/02/22 00:00 [pmc-release]
AID - EJSC12258 [pii]
AID - 10.1002/ejsc.12258 [doi]
PST - ppublish
SO  - Eur J Sport Sci. 2025 Mar;25(3):e12258. doi: 10.1002/ejsc.12258.

PMID- 40599533
OWN - NLM
STAT- PubMed-not-MEDLINE
LR  - 20250702
IS  - 1664-1078 (Print)
IS  - 1664-1078 (Electronic)
IS  - 1664-1078 (Linking)
VI  - 16
DP  - 2025
TI  - Editorial: The cognitive era in sports performance: mental fatigue, cognitive 
      training, and psychological ergogenic substances.
PG  - 1640470
LID - 10.3389/fpsyg.2025.1640470 [doi]
LID - 1640470
FAU - de Lima-Junior, Dalton
AU  - de Lima-Junior D
AD  - Department for Life Quality Studies, University of Bologna, Bologna, Italy.
FAU - Lopes, Thiago Ribeiro
AU  - Lopes TR
AD  - Laboratory of Exercise Physiology at Olympic Center of Training and Research, 
      Department of Physiology, Federal University of São Paulo, São Paulo, SP, Brazil.
AD  - Post-Graduate Program in Translational Medicine, Department of Medicine, Paulista 
      School of Medicine, Federal University of São Paulo, São Paulo, SP, Brazil.
FAU - Fortes, Leonardo de Sousa
AU  - Fortes LS
AD  - Department of Sports, Federal University of Minas Gerais, Belo Horizonte, Minas 
      Gerais, Brazil.
FAU - Nakamura, Fabio Yuzo
AU  - Nakamura FY
AD  - Department of Physical Education and Sports, University of Maia, Maia, Portugal.
FAU - Marcora, Samuele Maria
AU  - Marcora SM
AD  - Department for Life Quality Studies, University of Bologna, Bologna, Italy.
LA  - eng
PT  - Editorial
DEP - 20250617
PL  - Switzerland
TA  - Front Psychol
JT  - Frontiers in psychology
JID - 101550902
CON - Editorial on the Research Topic The cognitive era in sports performance: mental 
      fatigue, cognitive training, and psychological ergogenic substances
PMC - PMC12209334
OTO - NOTNLM
OT  - executive function
OT  - mental fatigue
OT  - mindfulness
OT  - motor learning
OT  - perceptual-cognitive skills
OT  - sport psychology
COIS- The authors declare that the research was conducted in the absence of any 
      commercial or financial relationships that could be construed as a potential 
      conflict of interest. The author(s) declared that they were an editorial board 
      member of Frontiers, at the time of submission. This had no impact on the peer 
      review process and the final decision.
EDAT- 2025/07/02 11:22
MHDA- 2025/07/02 11:23
PMCR- 2025/06/17
CRDT- 2025/07/02 05:20
PHST- 2025/06/03 00:00 [received]
PHST- 2025/06/06 00:00 [accepted]
PHST- 2025/07/02 11:23 [medline]
PHST- 2025/07/02 11:22 [pubmed]
PHST- 2025/07/02 05:20 [entrez]
PHST- 2025/06/17 00:00 [pmc-release]
AID - 10.3389/fpsyg.2025.1640470 [doi]
PST - epublish
SO  - Front Psychol. 2025 Jun 17;16:1640470. doi: 10.3389/fpsyg.2025.1640470. 
      eCollection 2025.

PMID- 32848844
OWN - NLM
STAT- PubMed-not-MEDLINE
LR  - 20200928
IS  - 1664-042X (Print)
IS  - 1664-042X (Electronic)
IS  - 1664-042X (Linking)
VI  - 11
DP  - 2020
TI  - Effects of Equal Volume Heavy-Resistance Strength Training Versus Strength 
      Endurance Training on Physical Fitness and Sport-Specific Performance in Young 
      Elite Female Rowers.
PG  - 888
LID - 10.3389/fphys.2020.00888 [doi]
LID - 888
AB  - Strength training is an important means for performance development in young 
      rowers. The purpose of this study was to examine the effects of a 9-week equal 
      volume heavy-resistance strength training (HRST) versus strength endurance 
      training (SET) in addition to regular rowing training on primary (e.g., maximal 
      strength/power) and secondary outcomes (e.g., balance) in young rowers. 
      Twenty-six female elite adolescent rowers were assigned to an HRST (n = 12; age: 
      13.2 ± 0.5 yrs; maturity-offset: +2.0 ± 0.5 yrs) or a SET group (n = 14; age: 
      13.1 ± 0.5 yrs; maturity-offset: +2.1 ± 0.5 yrs). HRST and SET comprised lower- 
      (i.e., leg press/knee flexion/extension), upper-limbs (i.e., bench press/pull; 
      lat-pull down), and complex exercises (i.e., rowing ergometer). HRST performed 
      four sets with 12 repetitions per set at an intensity of 75-95% of the 
      one-repetition maximum (1-RM). SET conducted four sets with 30 repetitions per 
      set at 50-60% of the 1-RM. Training volume was matched for overall repetitions × 
      intensity × training per week. Pre-post training, tests were performed for the 
      assessment of primary [i.e., maximal strength (e.g., bench pull/knee 
      flexion/extension 1-RM/isometric handgrip test), muscle power (e.g., 
      medicine-ball push test, triple hop, drop jump, and countermovement jump), 
      anaerobic endurance (400-m run), sport-specific performance (700-m rowing 
      ergometer trial)] and secondary outcomes [dynamic balance (Y-balance test), 
      change-of-direction (CoD) speed (multistage shuttle-run test)]. Adherence rate 
      was >87% and one athlete of each group dropped out. Overall, 24 athletes 
      completed the study and no test or training-related injuries occurred. 
      Significant group × time interactions were observed for maximal strength, muscle 
      power, anaerobic endurance, CoD speed, and sport-specific performance (p ≤ 0.05; 
      0.45 ≤ d ≤ 1.11). Post hoc analyses indicated larger gains in maximal strength 
      and muscle power following HRST (p ≤ 0.05; 1.81 ≤ d ≤ 3.58) compared with SET (p 
      ≤ 0.05; 1.04 ≤ d ≤ 2.30). Furthermore, SET (p ≤ 0.01; d = 2.08) resulted in 
      larger gains in sport-specific performance compared with HRST (p < 0.05; d = 
      1.3). Only HRST produced significant pre-post improvements for anaerobic 
      endurance and CoD speed (p ≤ 0.05; 1.84 ≤ d ≤ 4.76). In conclusion, HRST in 
      addition to regular rowing training was more effective than SET to improve 
      selected measures of physical fitness (i.e., maximal strength, muscle power, 
      anaerobic endurance, and CoD speed) and SET was more effective than HRST to 
      enhance sport-specific performance gains in female elite young rowers.
CI  - Copyright © 2020 Thiele, Prieske, Lesinski and Granacher.
FAU - Thiele, Dirk
AU  - Thiele D
AD  - Division of Training and Movement Sciences, Research Focus Cognitive Sciences, 
      University of Potsdam, Potsdam, Germany.
FAU - Prieske, Olaf
AU  - Prieske O
AD  - Division of Exercise and Movement, University of Applied Sciences for Sports and 
      Management Potsdam, Potsdam, Germany.
FAU - Lesinski, Melanie
AU  - Lesinski M
AD  - Division of Training and Movement Sciences, Research Focus Cognitive Sciences, 
      University of Potsdam, Potsdam, Germany.
FAU - Granacher, Urs
AU  - Granacher U
AD  - Division of Training and Movement Sciences, Research Focus Cognitive Sciences, 
      University of Potsdam, Potsdam, Germany.
LA  - eng
PT  - Journal Article
DEP - 20200721
PL  - Switzerland
TA  - Front Physiol
JT  - Frontiers in physiology
JID - 101549006
PMC - PMC7396593
OTO - NOTNLM
OT  - concurrent training
OT  - oarsmen
OT  - on-water performance
OT  - plyometric training
OT  - race time
EDAT- 2020/08/28 06:00
MHDA- 2020/08/28 06:01
PMCR- 2020/07/21
CRDT- 2020/08/28 06:00
PHST- 2020/05/18 00:00 [received]
PHST- 2020/06/30 00:00 [accepted]
PHST- 2020/08/28 06:00 [entrez]
PHST- 2020/08/28 06:00 [pubmed]
PHST- 2020/08/28 06:01 [medline]
PHST- 2020/07/21 00:00 [pmc-release]
AID - 10.3389/fphys.2020.00888 [doi]
PST - epublish
SO  - Front Physiol. 2020 Jul 21;11:888. doi: 10.3389/fphys.2020.00888. eCollection 
      2020.

PMID- 37024109
OWN - NLM
STAT- MEDLINE
DCOM- 20230628
LR  - 20230628
IS  - 1087-1640 (Print)
IS  - 1087-1640 (Linking)
VI  - 27
IP  - 3
DP  - 2023 Jul 1
TI  - Mental Fatigue From Smartphone Use or Stroop Task Does Not Affect Bench Press 
      Force-Velocity Profile, One-Repetition Maximum, or Vertical Jump Performance.
PG  - 631-644
LID - 10.1123/mc.2022-0133 [doi]
AB  - The aim of this study was to explore the effects of mental fatigue from 
      smartphone use and Stroop task on bench press force-velocity (F-V) profile, 
      one-repetition maximum (1RM), and countermovement jump (CMJ) performance. 
      Twenty-five trained subjects (age = 25.8 ± 5.7 years) completed three sessions 
      separated by 1 week following a randomized double-blinded crossover design. Each 
      session consisted of F-V relationship, 1RM, and CMJ measurements after performing 
      30 min of control, social media, or Stroop task. Perceived mental fatigue and 
      motivation were recorded. Mental fatigue, motivation, CMJ height, bench press 
      1RM, and F-V profile variables (maximal force, maximal velocity, and maximal 
      power) were compared between interventions. Significant differences were found 
      for mental fatigue between interventions (p ≤ .001). Both ST (p ≤ .001) and SM (p 
      = .007) induced higher mental fatigue than control. However, no significant 
      differences between interventions were observed for any other variable (p = 
      .056-.723). The magnitude of the differences between interventions ranged from 
      negligible to small (effect sizes ≤ 0.24). These results suggest that although 
      both ST and SM were effective to induce mental fatigue, neither ST nor SM 
      affected CMJ performance, bench press 1RM, or any variable of the F-V profile 
      compared with the control task.
FAU - Alix-Fages, Carlos
AU  - Alix-Fages C
AD  - Applied Biomechanics and Sport Technology Research Group, Autonomous University 
      of Madrid, Madrid,Spain.
AD  - ICEN Institute, Madrid, Spain.
FAU - Baz-Valle, Eneko
AU  - Baz-Valle E
AD  - ICEN Institute, Madrid, Spain.
AD  - Faculty of Physical Activity and Sports Sciences, University of País Vasco, 
      Vitoria Gasteiz,Spain.
FAU - González-Cano, Henar
AU  - González-Cano H
AD  - ICEN Institute, Madrid, Spain.
FAU - Jiménez-Martínez, Pablo
AU  - Jiménez-Martínez P
AD  - ICEN Institute, Madrid, Spain.
AD  - Research Group in Prevention and Health in Exercise and Sport (PHES), University 
      of Valencia, Valencia,Spain.
FAU - Balsalobre-Fernández, Carlos
AU  - Balsalobre-Fernández C
AD  - Applied Biomechanics and Sport Technology Research Group, Autonomous University 
      of Madrid, Madrid,Spain.
LA  - eng
PT  - Journal Article
PT  - Randomized Controlled Trial
DEP - 20230406
PL  - United States
TA  - Motor Control
JT  - Motor control
JID - 9706297
SB  - IM
MH  - Adult
MH  - Humans
MH  - Young Adult
MH  - Exercise Therapy
MH  - Muscle Strength
MH  - *Resistance Training
MH  - *Smartphone
MH  - Stroop Test
OTO - NOTNLM
OT  - cognitive exertion
OT  - sport performance
OT  - strength training
OT  - velocity-based training
EDAT- 2023/04/07 06:00
MHDA- 2023/06/28 06:42
CRDT- 2023/04/06 19:52
PHST- 2022/12/05 00:00 [received]
PHST- 2023/01/05 00:00 [revised]
PHST- 2023/02/04 00:00 [accepted]
PHST- 2023/06/28 06:42 [medline]
PHST- 2023/04/07 06:00 [pubmed]
PHST- 2023/04/06 19:52 [entrez]
AID - 10.1123/mc.2022-0133 [doi]
PST - epublish
SO  - Motor Control. 2023 Apr 6;27(3):631-644. doi: 10.1123/mc.2022-0133. Print 2023 
      Jul 1.

PMID- 30874592
OWN - NLM
STAT- MEDLINE
DCOM- 20201001
LR  - 20210109
IS  - 2045-2322 (Electronic)
IS  - 2045-2322 (Linking)
VI  - 9
IP  - 1
DP  - 2019 Mar 15
TI  - High intensity endurance training is associated with better quality of life, but 
      not with improved cognitive functions in elderly marathon runners.
PG  - 4629
LID - 10.1038/s41598-019-41010-w [doi]
LID - 4629
AB  - Impairment of cognitive functions in advanced age leads to a reduced quality of 
      life and impaired ability to perform everyday tasks. The positive impact of 
      physical exercise on the quality of life and well-being, also at a later age, is 
      well established. However, the effect of endurance exercises, including long 
      distance running and cycling, on cognitive function and mental health within the 
      elderly population has still to be elucidated. To this end, elderly active 
      marathoners (N = 50) aged over 60 years and non-athlete controls (N = 49) were 
      followed for four years. Cognitive function was assessed using the CERAD test 
      battery. In addition, the Short Form Health Survey (SF-36) was applied to assess 
      self-reported physical, mental, and emotional health. Except for age, sex and 
      education-corrected z-values of the test "Word list recall", with marathon 
      runners showing a decline compared to an improvement in controls (p < 0.05), 
      there was no statistically significant difference in time trend between groups. 
      In contrast, concerning self-reported health, scores in all eight domains of the 
      SF-36 remained stable over time and, in nearly all of them, marathon runners 
      showed higher self-reported health than controls. The results indicated that 
      extensive endurance exercise is associated with improved subjective health but 
      does not lead to better scores in cognitive performance tests in elderly persons.
FAU - Batmyagmar, D
AU  - Batmyagmar D
AD  - Centre for Public Health, Medical University of Vienna, Vienna, Austria.
FAU - Kundi, M
AU  - Kundi M
AD  - Centre for Public Health, Medical University of Vienna, Vienna, Austria.
FAU - Ponocny-Seliger, E
AU  - Ponocny-Seliger E
AD  - Empirical Research, Vienna, Austria.
FAU - Lukas, I
AU  - Lukas I
AD  - Health and Prevention Centre, Sanatorium Hera, Vienna, Austria.
FAU - Lehrner, J
AU  - Lehrner J
AD  - Department of Neurology, Medical University of Vienna, Vienna, Austria.
FAU - Haslacher, H
AU  - Haslacher H
AUID- ORCID: 0000-0003-4605-2503
AD  - Department of Laboratory Medicine, Medical University of Vienna, Vienna, Austria. 
      helmuth.haslacher@meduniwien.ac.at.
FAU - Winker, R
AU  - Winker R
AD  - Health and Prevention Centre, Sanatorium Hera, Vienna, Austria.
LA  - eng
PT  - Journal Article
PT  - Research Support, Non-U.S. Gov't
DEP - 20190315
PL  - England
TA  - Sci Rep
JT  - Scientific reports
JID - 101563288
SB  - IM
MH  - Aged
MH  - Athletes/psychology
MH  - Cognition/*physiology
MH  - Endurance Training/*methods
MH  - Exercise Therapy
MH  - Female
MH  - Humans
MH  - Male
MH  - Middle Aged
MH  - Physical Endurance
MH  - Quality of Life/*psychology
MH  - Running
MH  - Surveys and Questionnaires
PMC - PMC6420638
COIS- The authors declare no competing interests.
EDAT- 2019/03/16 06:00
MHDA- 2020/10/02 06:00
PMCR- 2019/03/15
CRDT- 2019/03/16 06:00
PHST- 2018/05/10 00:00 [received]
PHST- 2019/02/25 00:00 [accepted]
PHST- 2019/03/16 06:00 [entrez]
PHST- 2019/03/16 06:00 [pubmed]
PHST- 2020/10/02 06:00 [medline]
PHST- 2019/03/15 00:00 [pmc-release]
AID - 10.1038/s41598-019-41010-w [pii]
AID - 41010 [pii]
AID - 10.1038/s41598-019-41010-w [doi]
PST - epublish
SO  - Sci Rep. 2019 Mar 15;9(1):4629. doi: 10.1038/s41598-019-41010-w.

PMID- 33497894
OWN - NLM
STAT- MEDLINE
DCOM- 20210816
LR  - 20210816
IS  - 1873-1716 (Electronic)
IS  - 0167-5877 (Linking)
VI  - 188
DP  - 2021 Mar
TI  - Stress response after race and endurance training sessions and competitions in 
      Arabian horses.
PG  - 105265
LID - S0167-5877(21)00009-X [pii]
LID - 10.1016/j.prevetmed.2021.105265 [doi]
AB  - Assuring a high level of animal welfare is a critical aspect of contemporary 
      animal husbandry. Equine athletes begin their careers at a very young age when 
      they are still developing and they are both physically and mentally immature. 
      Lack of scientific knowledge of the stress related to horse racing impedes the 
      development of optimal training programs to attain equilibrium between the best 
      sport results and optimal welfare. This study aimed to determine the influence of 
      the intensity and type of physical activity on peripheral blood cortisol 
      concentration. Thirty untrained Arabians, 9 endurance and 21 race horses were 
      enrolled in this longitudinal study. Blood samples were analysed every 3-weeks in 
      4 training sessions and 2 races in racing horses and monthly after 2 training 
      sessions and 1 competition in endurance horses. Cortisol concentration was 
      measured at rest and 30 min. after physical effort. Racing horses were divided 
      into two groups of the best and the worst performers. Cortisol concentration 
      increased significantly after training and competition, however both in racing 
      and endurance horses the increase was more intensive after competition. In the 
      racing horses, cortisol concentration tended to gradually increase after the 
      subsequent trainings during the racing season, however the starting gate did not 
      appear to exert any impact on cortisol concentration. The best performing race 
      horses appeared to have a lesser increase in cortisol concentration after the 
      race than the worst performing horses, however the cortisol concentration after 
      the race was not significantly different between these two groups of horses. This 
      study suggests that an optimal training program can induce a stress response 
      which is likely not to have any harmful impact on an athlete's welfare. The more 
      intense effort associated with competition events, both in race and endurance 
      horses, results in a greater stress response, indicating that these kinds of 
      events should be limited to assure animal welfare. Finally, better performance 
      horses adapt more readily to physical activity as they experience less increase 
      of serum cortisol concentration after the race.
CI  - Copyright © 2021 The Author(s). Published by Elsevier B.V. All rights reserved.
FAU - Witkowska-Piłaszewicz, O
AU  - Witkowska-Piłaszewicz O
AD  - Department of Pathology and Veterinary Diagnostics, Institute of Veterinary 
      Medicine, Warsaw University of Life Sciences, Warsaw, Poland. Electronic address: 
      olga_witkowska_pilaszewicz@sggw.edu.pl.
FAU - Grzędzicka, J
AU  - Grzędzicka J
AD  - Department of Pathology and Veterinary Diagnostics, Institute of Veterinary 
      Medicine, Warsaw University of Life Sciences, Warsaw, Poland; Department of 
      Medical Microbiology, University of Warsaw, Warsaw, Poland.
FAU - Seń, J
AU  - Seń J
AD  - Department of Pathology and Veterinary Diagnostics, Institute of Veterinary 
      Medicine, Warsaw University of Life Sciences, Warsaw, Poland.
FAU - Czopowicz, M
AU  - Czopowicz M
AD  - Division of Veterinary Epidemiology and Economics, Institute of Veterinary 
      Medicine, Warsaw University of Life Sciences, Warsaw, Poland.
FAU - Żmigrodzka, M
AU  - Żmigrodzka M
AD  - Department of Pathology and Veterinary Diagnostics, Institute of Veterinary 
      Medicine, Warsaw University of Life Sciences, Warsaw, Poland.
FAU - Winnicka, A
AU  - Winnicka A
AD  - Department of Pathology and Veterinary Diagnostics, Institute of Veterinary 
      Medicine, Warsaw University of Life Sciences, Warsaw, Poland.
FAU - Cywińska, A
AU  - Cywińska A
AD  - Department of Pathology and Veterinary Diagnostics, Institute of Veterinary 
      Medicine, Warsaw University of Life Sciences, Warsaw, Poland.
FAU - Carter, C
AU  - Carter C
AD  - Veterinary Diagnostic Laboratory, University of Kentucky, Lexington, KY, USA.
LA  - eng
PT  - Journal Article
DEP - 20210115
PL  - Netherlands
TA  - Prev Vet Med
JT  - Preventive veterinary medicine
JID - 8217463
RN  - WI4X0X7BPJ (Hydrocortisone)
SB  - IM
MH  - Animals
MH  - Female
MH  - Horses/*physiology
MH  - Hydrocortisone/*blood
MH  - Male
MH  - Physical Conditioning, Animal/*physiology
MH  - Prospective Studies
MH  - *Stress, Physiological
OTO - NOTNLM
OT  - Cortisol
OT  - Equine
OT  - Eustress
OT  - Exercise
OT  - Sport
OT  - Training monitoring
OT  - Welfare
EDAT- 2021/01/27 06:00
MHDA- 2021/08/17 06:00
CRDT- 2021/01/26 20:11
PHST- 2020/10/05 00:00 [received]
PHST- 2021/01/07 00:00 [revised]
PHST- 2021/01/09 00:00 [accepted]
PHST- 2021/01/27 06:00 [pubmed]
PHST- 2021/08/17 06:00 [medline]
PHST- 2021/01/26 20:11 [entrez]
AID - S0167-5877(21)00009-X [pii]
AID - 10.1016/j.prevetmed.2021.105265 [doi]
PST - ppublish
SO  - Prev Vet Med. 2021 Mar;188:105265. doi: 10.1016/j.prevetmed.2021.105265. Epub 
      2021 Jan 15.

PMID- 35959328
OWN - NLM
STAT- PubMed-not-MEDLINE
LR  - 20220902
IS  - 0860-021X (Print)
IS  - 2083-1862 (Electronic)
IS  - 0860-021X (Linking)
VI  - 39
IP  - 3
DP  - 2022 Sep
TI  - Application of acute pre-exercise partial-body cryotherapy promotes jump 
      performance, salivary α-amylase and athlete readiness.
PG  - 563-569
LID - 10.5114/biolsport.2022.107019 [doi]
AB  - This study aimed to evaluate the application of a single pre-exercise bout of 
      partial-body cryotherapy (PBC) to augment jump performance, salivary biomarkers 
      and self-reported performance readiness. Twelve male rugby union players (age 
      20.7 ± 3.2 yr; body mass 93.1 ± 13.9 kg; mean ± SD) were exposed to PBC for 3 min 
      at -140°C or control condition prior to a pre-post series of loaded 
      countermovement jumps (CMJ), salivary biomarker samples and performance readiness 
      questionnaires. PBC elicited a moderately greater improvement in CMJ velocity of 
      +4.7 ± 3.5% (mean ± 90% confidence limits) from baseline to 15 min in comparison 
      with a -1.9 ± 4.8% mean difference in the control condition. The mean change in 
      concentration of salivary α-amylase at 15 min was substantially increased by +131 
      ± 109% after PBC exposure, compared to a -4.2 ± 42% decrease in the control. 
      Salivary testosterone concentrations were unclear at all timepoints in both the 
      PBC and control interventions. Self-reported perceptions of overall performance 
      readiness indicated small to moderate increases in mental fatigue, mood, muscle 
      soreness and overall questionnaire score after PBC compared to control with a 
      higher score more favourable for performance. The application of pre-exercise PBC 
      can elicit favourable outcomes in controlled physical performance tests and holds 
      promise to be applied to training or competition settings.
CI  - Copyright © Biology of Sport 2022.
FAU - Partridge, Emily M
AU  - Partridge EM
AD  - Research Institute for Sport and Exercise Science (UCRISE), University of 
      Canberra, Bruce, ACT, Australia.
FAU - Cooke, Julie
AU  - Cooke J
AD  - Research Institute for Sport and Exercise Science (UCRISE), University of 
      Canberra, Bruce, ACT, Australia.
AD  - Faculty of Health, University of Canberra, Bruce, ACT, Australia.
FAU - McKune, Andrew J
AU  - McKune AJ
AD  - Research Institute for Sport and Exercise Science (UCRISE), University of 
      Canberra, Bruce, ACT, Australia.
AD  - Faculty of Health, University of Canberra, Bruce, ACT, Australia.
AD  - Discipline of Biokinetics, Exercise and Leisure Sciences, School of Health 
      Sciences, University of KwaZulu-Natal, Durban, KwaZulu-Natal, South Africa.
FAU - Pyne, David B
AU  - Pyne DB
AD  - Research Institute for Sport and Exercise Science (UCRISE), University of 
      Canberra, Bruce, ACT, Australia.
LA  - eng
PT  - Journal Article
DEP - 20210715
PL  - Poland
TA  - Biol Sport
JT  - Biology of sport
JID - 8700872
PMC - PMC9331343
OTO - NOTNLM
OT  - Autonomic nervous system
OT  - Neuromuscular performance
OT  - Physiology biomarkers
OT  - Post-activation potentiation
OT  - Resistance exercise
COIS- The authors have no conflicts of interest to declare.
EDAT- 2022/08/13 06:00
MHDA- 2022/08/13 06:01
PMCR- 2022/09/01
CRDT- 2022/08/12 03:11
PHST- 2020/11/04 00:00 [received]
PHST- 2021/05/14 00:00 [revised]
PHST- 2021/05/31 00:00 [accepted]
PHST- 2022/08/13 06:00 [pubmed]
PHST- 2022/08/13 06:01 [medline]
PHST- 2022/08/12 03:11 [entrez]
PHST- 2022/09/01 00:00 [pmc-release]
AID - 107019 [pii]
AID - 10.5114/biolsport.2022.107019 [doi]
PST - ppublish
SO  - Biol Sport. 2022 Sep;39(3):563-569. doi: 10.5114/biolsport.2022.107019. Epub 2021 
      Jul 15.

PMID- 31691937
OWN - NLM
STAT- MEDLINE
DCOM- 20200413
LR  - 20200413
IS  - 2724-7031 (Electronic)
IS  - 0041-4131 (Linking)
VI  - 97
IP  - 10
DP  - 2019 Oct
TI  - Optimizing training and competition during the month of Ramadan: Recommendations 
      for a holistic and personalized approach for the fasting athletes.
PG  - 1095-1103
AB  - During the month of Ramadan, Muslim believers of adult-aged and healthy, restrain 
      themselves from food consumption and liquid intake from dawn to sunset (fasting 
      duration varying according to the geographical location and time of the year). 
      Differently from other fasting regimens such as caloric restriction, Ramadan 
      fasting is a unique kind of fasting, being total (i.e., absolute abstain from 
      food as well as fluid), time-restricted, intermittent, and circadian (following 
      the circadian rhythm and the human biological clock). As such, the fasting 
      athletes could potentially suffer from hypohydration, altered sleep pattern and 
      architecture, sleep disturbances, mood swings, immunological alterations, 
      impaired psychomotor performance and overall perceived physical and perhaps, 
      mental fatigue, among others. Hence, Muslim athletes who continue to train and 
      compete during Ramadan faced many challenges. Research has shown that depending 
      on the level of effort, Ramadan fasting could have diverse effects on physical 
      performance; from no effect to marked effects. The present review aims to provide 
      practical recommendations based on an updated, evidence-based synthesis of the 
      existing scholarly literature and/or experts opinions on the topic and 
      subsequently, some useful tips for athletes, coaches, medical and scientific 
      support, and sports managers, in order to guide them on how to promote 
      appropriate behavioral, social and psychological strategies to cope with the 
      changes and potential constraints induced by the observance of Ramadan fasting. 
      These recommendations should be adjusted and coped with, utilizing a holistic 
      approach, rather than focusing on the single alterations/perturbations. Moreover, 
      the implemented strategies should not be "one size fits it all" approach, but 
      should rather take into account the variability among athletes and their specific 
      needs (biological, psychological, cognitive-behavioral), and their social and 
      living environment; as it is clearly more challenging when the individual is 
      performing the Ramadan fasting in a predominantly non-Muslim majority country.
FAU - Chamari, Karim
AU  - Chamari K
FAU - Roussi, Mehdi
AU  - Roussi M
FAU - Bragazzi, Nicola L
AU  - Bragazzi NL
FAU - Chaouachi, Anis
AU  - Chaouachi A
FAU - Abdul, Rashid Aziz
AU  - Abdul RA
LA  - eng
PT  - Journal Article
PT  - Systematic Review
PL  - Tunisia
TA  - Tunis Med
JT  - La Tunisie medicale
JID - 0413766
SB  - IM
MH  - Athletes
MH  - Athletic Performance/physiology
MH  - Circadian Rhythm
MH  - Competitive Behavior/physiology
MH  - Exercise/*physiology
MH  - Fasting/*physiology
MH  - Humans
MH  - Islam
MH  - Sports/*physiology
EDAT- 2019/11/07 06:00
MHDA- 2020/04/14 06:00
CRDT- 2019/11/07 06:00
PHST- 2019/11/07 06:00 [entrez]
PHST- 2019/11/07 06:00 [pubmed]
PHST- 2020/04/14 06:00 [medline]
AID - /article-medicale-tunisie.php?article=3555 [pii]
PST - ppublish
SO  - Tunis Med. 2019 Oct;97(10):1095-1103.

PMID- 33049700
OWN - NLM
STAT- MEDLINE
DCOM- 20210527
LR  - 20220531
IS  - 1543-267X (Electronic)
IS  - 1063-8652 (Linking)
VI  - 29
IP  - 2
DP  - 2021 Apr 1
TI  - Greater Semantic Memory Activation After Exercise Training Cessation in Older 
      Endurance-Trained Athletes.
PG  - 250-258
LID - japa.2020-0183 [pii]
LID - 10.1123/japa.2020-0183 [doi]
AB  - PURPOSE: To examine the effects of a 10-day exercise-training cessation on 
      semantic memory functional activation in older distance runners. METHODS: Ten 
      master runners (62.6 ± 7.0 years) with a long-term endurance-training history 
      (29.0 ± 6.0 years) underwent a 10-day training cessation. Before and immediately 
      after the training cessation, semantic memory activation was measured during the 
      famous name recognition task, using functional magnetic resonance imaging. 
      RESULTS: The 10-day training cessation resulted in greater semantic memory 
      activation in three brain regions, including the left inferior frontal gyrus, 
      parahippocampal gyrus, and inferior semilunar lobule. The 10-day training 
      cessation did not significantly alter famous name recognition task performance. 
      CONCLUSIONS: The findings demonstrate that even a relatively short period without 
      exercise training alters the functional activation patterns of semantic 
      memory-related neural networks. Increased semantic memory activation after 
      training cessation may indicate reduced neural efficiency during successful 
      memory retrieval.
FAU - Won, Junyeon
AU  - Won J
FAU - Alfini, Alfonso J
AU  - Alfini AJ
FAU - Weiss, Lauren R
AU  - Weiss LR
FAU - Hagberg, James M
AU  - Hagberg JM
FAU - Carson Smith, J
AU  - Carson Smith J
LA  - eng
GR  - T32 AG027668/AG/NIA NIH HHS/United States
PT  - Journal Article
PT  - Research Support, N.I.H., Extramural
PT  - Research Support, U.S. Gov't, Non-P.H.S.
DEP - 20201013
PL  - United States
TA  - J Aging Phys Act
JT  - Journal of aging and physical activity
JID - 9415639
SB  - IM
MH  - Aged
MH  - Athletes
MH  - Brain
MH  - Brain Mapping
MH  - Exercise
MH  - Humans
MH  - Magnetic Resonance Imaging
MH  - *Memory
MH  - *Semantics
OTO - NOTNLM
OT  - aging
OT  - brain health
OT  - cognition
OT  - fMRI
OT  - healthy older adults
OT  - master athletes
EDAT- 2020/10/14 06:00
MHDA- 2021/05/28 06:00
CRDT- 2020/10/13 20:17
PHST- 2020/05/11 00:00 [received]
PHST- 2020/06/30 00:00 [revised]
PHST- 2020/07/01 00:00 [accepted]
PHST- 2020/10/14 06:00 [pubmed]
PHST- 2021/05/28 06:00 [medline]
PHST- 2020/10/13 20:17 [entrez]
AID - japa.2020-0183 [pii]
AID - 10.1123/japa.2020-0183 [doi]
PST - ppublish
SO  - J Aging Phys Act. 2021 Apr 1;29(2):250-258. doi: 10.1123/japa.2020-0183. Epub 
      2020 Oct 13.

PMID- 27441380
OWN - NLM
STAT- MEDLINE
DCOM- 20170724
LR  - 20181113
IS  - 1932-6203 (Electronic)
IS  - 1932-6203 (Linking)
VI  - 11
IP  - 7
DP  - 2016
TI  - Superior Inhibitory Control and Resistance to Mental Fatigue in Professional Road 
      Cyclists.
PG  - e0159907
LID - 10.1371/journal.pone.0159907 [doi]
LID - e0159907
AB  - PURPOSE: Given the important role of the brain in regulating endurance 
      performance, this comparative study sought to determine whether professional road 
      cyclists have superior inhibitory control and resistance to mental fatigue 
      compared to recreational road cyclists. METHODS: After preliminary testing and 
      familiarization, eleven professional and nine recreational road cyclists visited 
      the lab on two occasions to complete a modified incongruent colour-word Stroop 
      task (a cognitive task requiring inhibitory control) for 30 min (mental exertion 
      condition), or an easy cognitive task for 10 min (control condition) in a 
      randomized, counterbalanced cross-over order. After each cognitive task, 
      participants completed a 20-min time trial on a cycle ergometer. During the time 
      trial, heart rate, blood lactate concentration, and rating of perceived exertion 
      (RPE) were recorded. RESULTS: The professional cyclists completed more correct 
      responses during the Stroop task than the recreational cyclists (705±68 vs 
      576±74, p = 0.001). During the time trial, the recreational cyclists produced a 
      lower mean power output in the mental exertion condition compared to the control 
      condition (216±33 vs 226±25 W, p = 0.014). There was no difference between 
      conditions for the professional cyclists (323±42 vs 326±35 W, p = 0.502). Heart 
      rate, blood lactate concentration, and RPE were not significantly different 
      between the mental exertion and control conditions in both groups. CONCLUSION: 
      The professional cyclists exhibited superior performance during the Stroop task 
      which is indicative of stronger inhibitory control than the recreational 
      cyclists. The professional cyclists also displayed a greater resistance to the 
      negative effects of mental fatigue as demonstrated by no significant differences 
      in perception of effort and time trial performance between the mental exertion 
      and control conditions. These findings suggest that inhibitory control and 
      resistance to mental fatigue may contribute to successful road cycling 
      performance. These psychobiological characteristics may be either genetic and/or 
      developed through the training and lifestyle of professional road cyclists.
FAU - Martin, Kristy
AU  - Martin K
AD  - University of Canberra Research Institute for Sport and Exercise, Canberra, 
      Australia.
FAU - Staiano, Walter
AU  - Staiano W
AD  - Team Danmark, Danish Elite Sport Institution, Brøndby, Denmark.
FAU - Menaspà, Paolo
AU  - Menaspà P
AD  - School of Exercise and Health Science, Edith Cowan University, Perth, Australia.
FAU - Hennessey, Tom
AU  - Hennessey T
AD  - University of Canberra Research Institute for Sport and Exercise, Canberra, 
      Australia.
FAU - Marcora, Samuele
AU  - Marcora S
AD  - Endurance Research Group, School of Sport and Exercise Sciences, University of 
      Kent, Canterbury, United Kingdom.
FAU - Keegan, Richard
AU  - Keegan R
AD  - University of Canberra Research Institute for Sport and Exercise, Canberra, 
      Australia.
FAU - Thompson, Kevin G
AU  - Thompson KG
AD  - University of Canberra Research Institute for Sport and Exercise, Canberra, 
      Australia.
FAU - Martin, David
AU  - Martin D
AD  - Physiology, Australian Institute of Sport, Canberra, Australia.
FAU - Halson, Shona
AU  - Halson S
AD  - Physiology, Australian Institute of Sport, Canberra, Australia.
FAU - Rattray, Ben
AU  - Rattray B
AD  - University of Canberra Research Institute for Sport and Exercise, Canberra, 
      Australia.
LA  - eng
PT  - Journal Article
DEP - 20160721
PL  - United States
TA  - PLoS One
JT  - PloS one
JID - 101285081
SB  - IM
MH  - Adolescent
MH  - Adult
MH  - Bicycling/*psychology
MH  - Humans
MH  - Male
MH  - Mental Fatigue/*psychology
MH  - Perception
MH  - Reaction Time
MH  - Stroop Test
MH  - Young Adult
PMC - PMC4956323
COIS- Competing Interests: The authors have declared that no competing interests exist.
EDAT- 2016/07/22 06:00
MHDA- 2017/07/25 06:00
PMCR- 2016/07/21
CRDT- 2016/07/22 06:00
PHST- 2015/11/30 00:00 [received]
PHST- 2016/07/11 00:00 [accepted]
PHST- 2016/07/22 06:00 [entrez]
PHST- 2016/07/22 06:00 [pubmed]
PHST- 2017/07/25 06:00 [medline]
PHST- 2016/07/21 00:00 [pmc-release]
AID - PONE-D-15-51973 [pii]
AID - 10.1371/journal.pone.0159907 [doi]
PST - epublish
SO  - PLoS One. 2016 Jul 21;11(7):e0159907. doi: 10.1371/journal.pone.0159907. 
      eCollection 2016.

PMID- 35592590
OWN - NLM
STAT- PubMed-not-MEDLINE
LR  - 20240827
IS  - 2624-9367 (Electronic)
IS  - 2624-9367 (Linking)
VI  - 4
DP  - 2022
TI  - Risk of Low Energy Availability, Disordered Eating, Exercise Addiction, and Food 
      Intolerances in Female Endurance Athletes.
PG  - 869594
LID - 10.3389/fspor.2022.869594 [doi]
LID - 869594
AB  - Relative energy deficiency in sport (RED-S) is a complex syndrome describing 
      health and performance consequences of low energy availability (LEA) and is 
      common among female endurance athletes. Various underlying causes of LEA have 
      been reported, including disordered eating behavior (DE), but studies 
      investigating the association with exercise addiction and food intolerances are 
      lacking. Therefore, the aim of this cross-sectional study was to investigate the 
      association between DE, exercise addiction and food intolerances in athletes at 
      risk of LEA compared to those with low risk. Female endurance athletes, 18-35 
      years, training ≥5 times/week were recruited in Norway, Sweden, Ireland, and 
      Germany. Participants completed an online-survey comprising the LEA in Females 
      Questionnaire (LEAF-Q), Exercise Addiction Inventory (EAI), Eating Disorder 
      Examination Questionnaire (EDE-Q), and questions regarding food intolerances. Of 
      the 202 participants who met the inclusion criteria and completed the online 
      survey, 65% were at risk of LEA, 23% were at risk of exercise addiction, and 21% 
      had DE. Athletes at risk of LEA had higher EDE-Q and EAI scores compared to 
      athletes with low risk. EAI score remained higher in athletes with risk of LEA 
      after excluding athletes with DE. Athletes at risk of LEA did not report more 
      food intolerances (17 vs. 10%, P = 0.198), but were more frequently reported by 
      athletes with DE (28 vs. 11%, P = 0.004). In conclusion, these athletes had a 
      high risk of LEA, exercise addiction, and DE. Exercise addiction should be 
      considered as an additional risk factor in the prevention, early detection, and 
      targeted treatment of RED-S among female endurance athletes.
CI  - Copyright © 2022 Fahrenholtz, Melin, Wasserfurth, Stenling, Logue, Garthe, 
      Koehler, Gräfnings, Lichtenstein, Madigan and Torstveit.
FAU - Fahrenholtz, Ida Lysdahl
AU  - Fahrenholtz IL
AD  - Department of Sport Science and Physical Education, University of Agder, 
      Kristiansand, Norway.
FAU - Melin, Anna Katarina
AU  - Melin AK
AD  - Department of Sport Science, Linnaeus University, Kalmar, Växjö, Sweden.
FAU - Wasserfurth, Paulina
AU  - Wasserfurth P
AD  - Department of Sport and Health Sciences, Technical University of Munich, Munich, 
      Germany.
FAU - Stenling, Andreas
AU  - Stenling A
AD  - Department of Sport Science and Physical Education, University of Agder, 
      Kristiansand, Norway.
AD  - Department of Psychology, Umeå University, Umeå, Sweden.
FAU - Logue, Danielle
AU  - Logue D
AD  - Sport Ireland Institute, National Sports Campus, Dublin, Ireland.
FAU - Garthe, Ina
AU  - Garthe I
AD  - The Norwegian Olympic and Paralympic Committee and Confederation of Sport, Oslo, 
      Norway.
FAU - Koehler, Karsten
AU  - Koehler K
AD  - Department of Sport and Health Sciences, Technical University of Munich, Munich, 
      Germany.
FAU - Gräfnings, Maria
AU  - Gräfnings M
AD  - Department of Medical Science, Dalarna University, Falun, Sweden.
FAU - Lichtenstein, Mia Beck
AU  - Lichtenstein MB
AD  - Centre for Telepsychiatry, Mental Health Services in the Region of Southern 
      Denmark, Department of Clinical Research, University of Southern Denmark, Odense, 
      Denmark.
FAU - Madigan, Sharon
AU  - Madigan S
AD  - Sport Ireland Institute, National Sports Campus, Dublin, Ireland.
FAU - Torstveit, Monica Klungland
AU  - Torstveit MK
AD  - Department of Sport Science and Physical Education, University of Agder, 
      Kristiansand, Norway.
LA  - eng
PT  - Journal Article
DEP - 20220503
PL  - Switzerland
TA  - Front Sports Act Living
JT  - Frontiers in sports and active living
JID - 101765780
PMC - PMC9110838
OTO - NOTNLM
OT  - Low Energy Availability in Females Questionnaire
OT  - Relative Energy Deficiency in Sport (RED-S)
OT  - compulsive exercise
OT  - eating disorder
OT  - endurance training
OT  - restrictive eating behavior
COIS- The authors declare that the research was conducted in the absence of any 
      commercial or financial relationships that could be construed as a potential 
      conflict of interest.
EDAT- 2022/05/21 06:00
MHDA- 2022/05/21 06:01
PMCR- 2022/05/03
CRDT- 2022/05/20 02:26
PHST- 2022/02/04 00:00 [received]
PHST- 2022/04/04 00:00 [accepted]
PHST- 2022/05/20 02:26 [entrez]
PHST- 2022/05/21 06:00 [pubmed]
PHST- 2022/05/21 06:01 [medline]
PHST- 2022/05/03 00:00 [pmc-release]
AID - 10.3389/fspor.2022.869594 [doi]
PST - epublish
SO  - Front Sports Act Living. 2022 May 3;4:869594. doi: 10.3389/fspor.2022.869594. 
      eCollection 2022.

PMID- 32205906
OWN - NLM
STAT- PubMed-not-MEDLINE
LR  - 20200326
IS  - 0860-021X (Print)
IS  - 2083-1862 (Electronic)
IS  - 0860-021X (Linking)
VI  - 37
IP  - 1
DP  - 2020 Mar
TI  - Technical-tactical profile, perceived exertion, mental demands and enjoyment of 
      different tactical tasks and training regimes in basketball small-sided games.
PG  - 15-23
LID - 10.5114/biolsport.2020.89937 [doi]
AB  - This study aimed to evaluate the technical-tactical, perceptual and mental 
      demands of basketball small-sided games (SSGs). Twelve male semi-professional 
      players participated in four half-court 3vs3 SSGs characterized by different 
      tactical tasks (offensive; defensive) and training regimes (long-intermittent; 
      short-intermittent). The SSGs were video-recorded to perform notational analysis 
      of technical-tactical parameters. Ratings of perceived exertion (RPE, CR-100 
      scale), mental effort (ME) and e njoyment were collected after completion of each 
      SSG. Before and after the SSGs, players reported their perceived mental fatigue 
      (MF); for this indicator, the difference between post- and pre-SSG values was 
      calculated (ΔMF). Notational analysis evidenced a higher volume of play (ball 
      possessions, ball possessions per minute) [large effect size (ES)], dribbles and 
      shot attempts (moderate ES) in short-intermittent regimes compared to 
      long-intermittent. Two-way (tactical task; training regime) repeated-measures 
      ANOVA showed an interaction effect for RPE (moderate ES). Players reported that 
      playing the offensive task required higher mental effort compared to playing 
      defence (moderate ES), while no differences for mental effort were found between 
      regimes. Enjoyment did not differ between tasks or regimes. No effects were found 
      for ΔMF, while this indicator was significantly correlated with RPE scores (r= 
      0.50, large). This study suggests that, in basketball SSGs, shorter regimes 
      induce higher technical demands, while tactical tasks influence perceived 
      exertion responses and mental effort. Furthermore, perceived exertion appears 
      significantly associated with variations of mental fatigue induced by training 
      drills.
CI  - Copyright © Biology of Sport 2020.
FAU - Sansone, Pierpaolo
AU  - Sansone P
AD  - University of Rome 'Foro Italico', Department of Movement, Human and Health 
      Sciences, Rome, Italy.
FAU - Tessitore, Antonio
AU  - Tessitore A
AD  - University of Rome 'Foro Italico', Department of Movement, Human and Health 
      Sciences, Rome, Italy.
FAU - Lukonaitiene, Inga
AU  - Lukonaitiene I
AD  - Lithuanian Sports University, Institute of Sport Science and Innovations, Kaunas, 
      Lithuania.
FAU - Paulauskas, Henrikas
AU  - Paulauskas H
AD  - Lithuanian Sports University, Institute of Sport Science and Innovations, Kaunas, 
      Lithuania.
FAU - Tschan, Harald
AU  - Tschan H
AD  - University of Vienna, Centre for Sports Science and University Sports, Vienna, 
      Austria.
FAU - Conte, Daniele
AU  - Conte D
AD  - Lithuanian Sports University, Institute of Sport Science and Innovations, Kaunas, 
      Lithuania.
LA  - eng
PT  - Journal Article
DEP - 20191119
PL  - Poland
TA  - Biol Sport
JT  - Biology of sport
JID - 8700872
PMC - PMC7075224
OTO - NOTNLM
OT  - Basketball training
OT  - Game-based conditioning
OT  - Game-related statistics
OT  - Mental fatigue
OT  - Notational analysis
OT  - RPE
COIS- The authors report no conflict of interest for this manuscript. Significant 
      correlations in bold
EDAT- 2020/03/25 06:00
MHDA- 2020/03/25 06:01
PMCR- 2020/03/01
CRDT- 2020/03/25 06:00
PHST- 2019/05/28 00:00 [received]
PHST- 2019/07/08 00:00 [revised]
PHST- 2019/10/14 00:00 [accepted]
PHST- 2020/03/25 06:00 [entrez]
PHST- 2020/03/25 06:00 [pubmed]
PHST- 2020/03/25 06:01 [medline]
PHST- 2020/03/01 00:00 [pmc-release]
AID - 89937 [pii]
AID - 10.5114/biolsport.2020.89937 [doi]
PST - ppublish
SO  - Biol Sport. 2020 Mar;37(1):15-23. doi: 10.5114/biolsport.2020.89937. Epub 2019 
      Nov 19.

PMID- 41232737
OWN - NLM
STAT- MEDLINE
DCOM- 20251201
LR  - 20251201
IS  - 1878-5476 (Electronic)
IS  - 1878-5476 (Linking)
VI  - 82
DP  - 2026 Jan
TI  - The multifaceted implications of mental fatigue on women's football players' 
      performance in small-sided games.
PG  - 103013
LID - S1469-0292(25)00212-2 [pii]
LID - 10.1016/j.psychsport.2025.103013 [doi]
AB  - Research shows that mental fatigue (MF) can negatively impact physical 
      performance. However, the effects of MF during football match-play are not well 
      understood, particularly in women, and its impact on psychological factors is 
      less known (e.g., attentional focus). This study explored the physical and 
      psychological effects of MF in women's football during 7 vs. 7 small-sided games 
      (SSGs). 14 Women's National League players (M age = 25.9 ± 5.9 years) 
      participated. A counterbalanced cross-over design was implemented involving a MF 
      (30-min social media use), and a control condition (30-min sitting with teammates 
      with no phone access) prior to 3 × 7-min SSGs, interspersed with 2-min rest. GPS 
      was used to monitor work output. Participants had microphones attached and were 
      asked to 'think aloud' (TA) during SSGs; content analysis was used to examine 
      players' attentional focus and communication. MF (visual analogue scale) and 
      fatigue (BRUMS) increased pre-to post-MF (+1.95 ± 1.45, p < .001; +2.57 ± 3.33, 
      p = .038) but in control (p = 1.00), and happiness (BRUMS) was lower in MF vs. 
      control (-1.96 ±0 .68, p = .013). No differences were found between conditions 
      for work output or RPE (ps > 0.05). Total TA was lower (p = .046) and there was 
      less positive performance-related TA (p = .022) in MF (22.53 ± 13.11; 
      0.15 ± 0.38) vs. control (30.00 ± 17.84; 1.54 ± 2.11). There was more negative 
      non-performance related communication (p = .031), and less joking with teammates 
      (p = .020) with MF (0.85 ± 1.07; 1.69 ± 1.80) vs. control (0.08 ± 0.28; 
      4.39 ± 3.78). In sum, 30-min social media use was associated with reduced 
      happiness, vigour and heightened perceptions of fatigue, and effected how able 
      participants were to engage in TA, how positive their thoughts were, and how they 
      communicated with teammates. Avoiding phone use prior to training and match-play 
      may be worth considering. Further team-sport research could incorporate TA 
      methods which the present study showed to be feasible, to understand more on 
      players' cognitive processing in match-play.
CI  - Copyright © 2025 The Authors. Published by Elsevier Ltd.. All rights reserved.
FAU - Donnan, K J
AU  - Donnan KJ
AD  - Department of Sport, Exercise and Rehabilitation Science, University of Hull, 
      Hull, United Kingdom. Electronic address: K.J.Donnan@hull.ac.uk.
FAU - Bargh, M J
AU  - Bargh MJ
AD  - School of Psychology, Sport Science and Wellbeing, University of Lincoln, 
      Lincoln, United Kingdom.
FAU - Swettenham, L
AU  - Swettenham L
AD  - School of Sport and Exercise Sciences, Liverpool John Moores University, 
      Liverpool, United Kingdom.
FAU - Olthof, S
AU  - Olthof S
AD  - School of Sport and Exercise Sciences, Liverpool John Moores University, 
      Liverpool, United Kingdom.
FAU - Whitehead, A
AU  - Whitehead A
AD  - School of Sport and Exercise Sciences, Liverpool John Moores University, 
      Liverpool, United Kingdom.
LA  - eng
PT  - Journal Article
DEP - 20251111
PL  - Netherlands
TA  - Psychol Sport Exerc
JT  - Psychology of sport and exercise
JID - 101088724
SB  - IM
MH  - Humans
MH  - *Mental Fatigue/psychology
MH  - Female
MH  - Adult
MH  - *Athletic Performance/psychology
MH  - *Soccer/psychology
MH  - Attention
MH  - Cross-Over Studies
MH  - Young Adult
MH  - Happiness
OTO - NOTNLM
OT  - Attentional focus
OT  - Female football
OT  - Soccer
OT  - Social media
OT  - Think aloud
COIS- Declaration of competing interest There are no competing interests to declare.
EDAT- 2025/11/14 00:28
MHDA- 2025/12/02 01:00
CRDT- 2025/11/13 19:13
PHST- 2024/08/12 00:00 [received]
PHST- 2025/09/29 00:00 [revised]
PHST- 2025/10/23 00:00 [accepted]
PHST- 2025/12/02 01:00 [medline]
PHST- 2025/11/14 00:28 [pubmed]
PHST- 2025/11/13 19:13 [entrez]
AID - S1469-0292(25)00212-2 [pii]
AID - 10.1016/j.psychsport.2025.103013 [doi]
PST - ppublish
SO  - Psychol Sport Exerc. 2026 Jan;82:103013. doi: 10.1016/j.psychsport.2025.103013. 
      Epub 2025 Nov 11.

PMID- 40779396
OWN - NLM
STAT- MEDLINE
DCOM- 20250808
LR  - 20250811
IS  - 1536-7290 (Electronic)
IS  - 1746-1391 (Print)
IS  - 1536-7290 (Linking)
VI  - 25
IP  - 9
DP  - 2025 Sep
TI  - The Role of Mental Detachment in the Management of Mental Fatigue in High Level 
      Ice Hockey Players: The Mediating Role of Sleep Quality.
PG  - e70035
LID - 10.1002/ejsc.70035 [doi]
LID - e70035
AB  - During the regular season, elite athletes have an intensive schedule that 
      includes training and competitions. In France's top ice hockey league, players 
      take part in approximately 80 games and around 200 training sessions. This unique 
      context imposes various challenges, including cognitive and emotional demands. 
      Prolonged exposure to these demands requires significant effort, which can 
      eventually become unsustainable and result in negative effects, such as mental 
      fatigue. Thus, implementing strategies to prevent and manage mental fatigue is 
      crucial. Athletes commonly employ strategies, such as mental detachment and 
      adequate sleep to combat fatigue, recognizing these as fundamental components of 
      recovery. The objective of this study was to examine the relationship between 
      mental detachment and mental fatigue in elite ice hockey players. In addition, 
      this study investigated the mediating effect of sleep quality on this 
      relationship. During seven consecutive days, 38 ice hockey players completed 
      daily questionnaires assessing their sleep quality, psychological detachment, and 
      mental fatigue. A linear fixed effect regression model with mediation analysis 
      revealed that mental detachment and sleep quality significantly and negatively 
      predicted the level of mental fatigue. Moreover, results revealed that mental 
      detachment positively predicted sleep quality. Finally, results also revealed a 
      significant mediating effect of sleep quality on the relationship between mental 
      detachment and mental fatigue. These findings shed light on the importance of 
      training and recovery strategies for managing mental fatigue through sufficient 
      sleep and mental detachment.
CI  - © 2025 The Author(s). European Journal of Sport Science published by Wiley‐VCH 
      GmbH on behalf of European College of Sport Science.
FAU - Descôtes, Nathan
AU  - Descôtes N
AUID- ORCID: 0009-0001-8679-335X
AD  - Univ. Grenoble-Alpes, SENS, Grenoble, France.
AD  - Univ. Grenoble-Alpes, HP2, Grenoble, France.
FAU - Balk, Yannick
AU  - Balk Y
AD  - Health Care Section, Royal Netherlands Marechaussee, Hague, the Netherlands.
FAU - Perez, Jérôme
AU  - Perez J
AD  - Performance and Research Department, Grenoble Métropole Hockey 38, Grenoble, 
      France.
FAU - Brugniaux, Julien
AU  - Brugniaux J
AD  - Univ. Grenoble-Alpes, HP2, Grenoble, France.
FAU - Mendelson, Monique
AU  - Mendelson M
AD  - Univ. Grenoble-Alpes, HP2, Grenoble, France.
FAU - Isoard-Gautheur, Sandrine
AU  - Isoard-Gautheur S
AD  - Univ. Grenoble-Alpes, SENS, Grenoble, France.
LA  - eng
GR  - ANR-15-IDEX-0002/Agence Nationale de la Recherche/
PT  - Journal Article
PL  - Germany
TA  - Eur J Sport Sci
JT  - European journal of sport science
JID - 101146739
SB  - IM
MH  - Humans
MH  - *Hockey/psychology/physiology
MH  - Male
MH  - Young Adult
MH  - *Mental Fatigue/psychology/prevention & control
MH  - *Sleep Quality
MH  - *Athletes/psychology
MH  - Adult
MH  - Surveys and Questionnaires
PMC - PMC12333621
OTO - NOTNLM
OT  - emotional and cognitive detachment
OT  - emotional and cognitive fatigue
OT  - sleep quality
OT  - sport
COIS- The authors declare no conflicts of interest.
EDAT- 2025/08/08 18:27
MHDA- 2025/08/08 18:28
PMCR- 2025/08/08
CRDT- 2025/08/08 12:36
PHST- 2025/07/25 00:00 [revised]
PHST- 2025/02/08 00:00 [received]
PHST- 2025/07/30 00:00 [accepted]
PHST- 2025/08/08 18:28 [medline]
PHST- 2025/08/08 18:27 [pubmed]
PHST- 2025/08/08 12:36 [entrez]
PHST- 2025/08/08 00:00 [pmc-release]
AID - EJSC70035 [pii]
AID - 10.1002/ejsc.70035 [doi]
PST - ppublish
SO  - Eur J Sport Sci. 2025 Sep;25(9):e70035. doi: 10.1002/ejsc.70035.

PMID- 41160418
OWN - NLM
STAT- MEDLINE
DCOM- 20251210
LR  - 20251210
IS  - 1533-4287 (Electronic)
IS  - 1064-8011 (Linking)
VI  - 40
IP  - 1
DP  - 2026 Jan 1
TI  - Exploring the Relationship Between Sleep Hygiene Recommendations and Outcomes in 
      Sleep, Fatigue, and Cognitive Performance Among Student-Athletes.
PG  - 48-55
LID - 10.1519/JSC.0000000000005255 [doi]
AB  - Varesco, G, Germain, M, Szocs, S, Martin, A, Toussaint, P-M, and Simonelli, G. 
      Exploring the relationship between sleep hygiene recommendations and outcomes in 
      sleep, fatigue, and cognitive performance among student-athletes. J Strength Cond 
      Res 40(1): 48-55, 2026-Student-athletes often neglect sleep because of academic 
      and training demands, highlighting the value of interventions targeting poor 
      sleep habits. However, sleep hygiene research remains limited to individualized 
      approaches, limiting reproducibility and posing challenges for implementation in 
      large groups, such as collegiate sports teams. In this 4-week study, we assessed 
      the sleep health of an elite collegiate Canadian football team through 
      questionnaires (week 1). Players with poor sleep habits (Pittsburgh Sleep Quality 
      Index > 5; 24 out of 64) participated in a 2-week sleep hygiene intervention. 
      After a familiarization session (week 2), they completed 2 weeks of sleep 
      assessment (actigraphy, sleep diary) and a post-training test, including a 
      fatigue 10-cm visual analog scale, psychomotor vigilance task (PVT), and paced 
      visual serial addition test (PVSAT). Subjects were unaware to be selected based 
      on their poor sleep habits. After week 3, athletes received feedback on poor 
      sleep habits and standardized written, evidence-based sleep hygiene 
      recommendations. They were asked to comply with these recommendations before 
      repeating experimental procedures at the end of week 4. Improvements were 
      observed only in perceived total sleep time (sleep duration; 7:43 ± 1:29 vs. 8:03 
      ± 1:34 h:mm, p = 0.045) and PVSAT performance (1.44 ± 1.8 vs. 1.36 ± 1.63 
      seconds, p = 0.004), while PVT speed decreased (3.6 ± 0.4 vs. 3.5 ± 0.4 Hz, p = 
      0.043). Objective sleep duration (6:53 ± 1:19 vs. 7:04 ± 1:19 h:mm, p = 0.21), 
      fatigue (6 ± 2.1 vs. 5.8 ± 2.1 AU, p = 0.55), and other outcomes remained 
      unchanged ( p > 0.37). These results indicate that unsupervised and standardized 
      sleep hygiene recommendations were not associated with changes in sleep habits, 
      with changes in cognitive performance and fatigue level that could not be 
      reconducted to better sleep.
CI  - Copyright © 2025 National Strength and Conditioning Association.
FAU - Varesco, Giorgio
AU  - Varesco G
AD  - Center for Advanced Research in Sleep Medicine, Hôpital du Sacré-Coeur de 
      Montréal, CIUSSS du Nord de l'Île-de- Montréal, Montréal, Quebec, Canada.
AD  - National Institute of Sport of Québec, Montréal, Quebec, Canada.
AD  - Departement of Medicine, Faculty of Medicine, Université de Montréal, Quebec, 
      Canada.
FAU - Germain, Mickaël
AU  - Germain M
AD  - Center for Advanced Research in Sleep Medicine, Hôpital du Sacré-Coeur de 
      Montréal, CIUSSS du Nord de l'Île-de- Montréal, Montréal, Quebec, Canada.
FAU - Szocs, Samuel
AU  - Szocs S
AD  - Center for Advanced Research in Sleep Medicine, Hôpital du Sacré-Coeur de 
      Montréal, CIUSSS du Nord de l'Île-de- Montréal, Montréal, Quebec, Canada.
FAU - Martin, Antonio
AU  - Martin A
AD  - Center for Advanced Research in Sleep Medicine, Hôpital du Sacré-Coeur de 
      Montréal, CIUSSS du Nord de l'Île-de- Montréal, Montréal, Quebec, Canada.
FAU - Toussaint, Pierre-Mary
AU  - Toussaint PM
AD  - National Institute of Sport of Québec, Montréal, Quebec, Canada.
AD  - Carabins de Montréal, Université de Montréal, Quebec, Canada; and.
FAU - Simonelli, Guido
AU  - Simonelli G
AD  - Center for Advanced Research in Sleep Medicine, Hôpital du Sacré-Coeur de 
      Montréal, CIUSSS du Nord de l'Île-de- Montréal, Montréal, Quebec, Canada.
AD  - Departement of Medicine, Faculty of Medicine, Université de Montréal, Quebec, 
      Canada.
AD  - Departement of Neuroscience, Faculty of Medicine, Université de Montréal, Quebec, 
      Canada.
LA  - eng
GR  - 297725/Ministère de l'Éducation, du Loisir et du Sport Québec, Fonds de recherche 
      du Québec - Santé/
PT  - Journal Article
DEP - 20251030
PL  - United States
TA  - J Strength Cond Res
JT  - Journal of strength and conditioning research
JID - 9415084
SB  - IM
MH  - Humans
MH  - *Sleep Hygiene/physiology
MH  - *Fatigue/physiopathology
MH  - *Cognition/physiology
MH  - Male
MH  - Young Adult
MH  - *Athletes
MH  - *Sleep/physiology
MH  - Psychomotor Performance/physiology
MH  - Students
MH  - Sleep Quality
MH  - Athletic Performance/physiology
MH  - Football/physiology
MH  - Surveys and Questionnaires
MH  - Actigraphy
OTO - NOTNLM
OT  - Canadian football
OT  - elite sport
OT  - fatigability
OT  - mental fatigue
OT  - sleep quality
EDAT- 2025/10/29 18:27
MHDA- 2025/12/10 13:51
CRDT- 2025/10/29 12:42
PHST- 2025/12/10 13:51 [medline]
PHST- 2025/10/29 18:27 [pubmed]
PHST- 2025/10/29 12:42 [entrez]
AID - 00124278-202601000-00006 [pii]
AID - 10.1519/JSC.0000000000005255 [doi]
PST - ppublish
SO  - J Strength Cond Res. 2026 Jan 1;40(1):48-55. doi: 10.1519/JSC.0000000000005255. 
      Epub 2025 Oct 30.

PMID- 26956576
OWN - NLM
STAT- MEDLINE
DCOM- 20170406
LR  - 20170406
IS  - 1438-8790 (Electronic)
IS  - 0934-8387 (Linking)
VI  - 70
IP  - 5
DP  - 2016 May
TI  - [Pneumology and Sports: An Outpatient Endurance Training with Sports Medical 
      Guidance as an Effective Non-pharmacological Therapy in Pneumology - a 
      Feasibility Study].
PG  - 314-9
LID - 10.1055/s-0042-102299 [doi]
AB  - BACKGROUND: In the process of medical rehabilitation muscular endurance training 
      is the main focus. Unfortunately, outpatient rehabilitation opportunities are 
      limited and specialized pulmonary exercise groups ("lung sport groups") rarely 
      available. Therefore we developed an outpatient endurance sports program for 
      patients with respiratory diseases and evaluated its effectiveness. METHODS: In 
      this feasibility study 31 patients (50 ± 15 years) with diverse respiratory 
      diseases were included. By professional functional exercise testing (incl. CPET 
      and lactate measurement according to the standards of DGP and DGSP) the patients 
      optimal training zone was determined and an individualized 12 week lasting 
      aerobic endurance training with ≥ 3 sessions of 20 - 60 min/week realized. 
      RESULTS: After completion of the exercise training program a significant 
      improvement in dyspnoea (Borg-Scale: 65.7 ± 12.2 vs. 62.2 ± 12.6, p = 0.013), 
      body constitution (BMI: 25.7 ± 3.3 vs. 24.3 ± 3.2 kg/m(2), p = 0.018; portion of 
      body fat: 24.8 ± 5.8 vs. 23.8 ± 6.4 %, p = 0.043) as well as physical capacity 
      (VO2 at 4 mmol/l Laktat: 24.2 ± 6.9 vs. 26.5 ± 7.6 ml/min/kg, p < 0.01; 
      performance at 4 mmol/l Laktat: running/walking (n = 14) + 1.1 km/h, p = 0.018 
      and biking/bicycle ergometer (n = 17) + 8.7 Watt, p = 0.019) was recorded. These 
      positive developments were also observed in mental and physical quality of life 
      (quality of life questionnaire SF-36: physical score + 9.7 points, mental score 
      + 4.5 points). CONCLUSION: The evaluated exercise program can easily be trained 
      by the patient in a self-dependent setting and was seen to be an effective sports 
      medical treatment in patients with diverse pulmonary diseases.
CI  - © Georg Thieme Verlag KG Stuttgart · New York.
FAU - Ammenwerth, W
AU  - Ammenwerth W
AD  - Pneumologische Gemeinschaftspraxis Schmitz/Wiegemann/Ammenwerth, Bochum.
FAU - Crolow, C
AU  - Crolow C
AD  - Klinik für Pneumologie, Lungenklinik Heckeshorn, Helios Klinikum Emil von 
      Behring, Berlin.
FAU - Wurps, H
AU  - Wurps H
AD  - Klinik für Pneumologie, Lungenklinik Heckeshorn, Helios Klinikum Emil von 
      Behring, Berlin.
FAU - Schultz, Th
AU  - Schultz T
AD  - Pneumologische Gemeinschaftspraxis Lichterfelde, Berlin.
FAU - Krüll, M
AU  - Krüll M
AD  - SMS-Sportmedizin Berlin, Berlin.
FAU - Ukas, K
AU  - Ukas K
AD  - Klinik für Pneumologie, Lungenklinik Heckeshorn, Helios Klinikum Emil von 
      Behring, Berlin.
FAU - Schönfeld, N
AU  - Schönfeld N
AD  - Klinik für Pneumologie, Lungenklinik Heckeshorn, Helios Klinikum Emil von 
      Behring, Berlin.
FAU - Blum, T G
AU  - Blum TG
AD  - Klinik für Pneumologie, Lungenklinik Heckeshorn, Helios Klinikum Emil von 
      Behring, Berlin.
FAU - Bauer, T T
AU  - Bauer TT
AD  - Klinik für Pneumologie, Lungenklinik Heckeshorn, Helios Klinikum Emil von 
      Behring, Berlin.
LA  - ger
PT  - Clinical Trial
PT  - Journal Article
TT  - Pneumologie und Sport: Ein ambulantes Ausdauertraining mit sportmedizinischer 
      Anleitung als effektive nicht-medikamentöse Therapiemaßnahme in der Pneumologie - 
      eine Projektstudie.
DEP - 20160308
PL  - Germany
TA  - Pneumologie
JT  - Pneumologie (Stuttgart, Germany)
JID - 8906641
RN  - 33X04XA5AT (Lactic Acid)
SB  - IM
MH  - Ambulatory Care/*methods
MH  - Exercise Therapy/*methods
MH  - Feasibility Studies
MH  - Female
MH  - High-Intensity Interval Training/*methods
MH  - Humans
MH  - Lactic Acid/blood
MH  - Male
MH  - Middle Aged
MH  - Physical Conditioning, Human/methods
MH  - *Physical Endurance
MH  - Pulmonary Medicine/methods
MH  - Respiration Disorders/blood/diagnosis/*rehabilitation
MH  - Respiratory Function Tests
MH  - Self Care/methods
MH  - *Sports
MH  - Sports Medicine/methods
MH  - Treatment Outcome
EDAT- 2016/03/10 06:00
MHDA- 2017/04/07 06:00
CRDT- 2016/03/10 06:00
PHST- 2016/03/10 06:00 [entrez]
PHST- 2016/03/10 06:00 [pubmed]
PHST- 2017/04/07 06:00 [medline]
AID - 10.1055/s-0042-102299 [doi]
PST - ppublish
SO  - Pneumologie. 2016 May;70(5):314-9. doi: 10.1055/s-0042-102299. Epub 2016 Mar 8.

PMID- 29375392
OWN - NLM
STAT- PubMed-not-MEDLINE
LR  - 20200930
IS  - 1664-042X (Print)
IS  - 1664-042X (Electronic)
IS  - 1664-042X (Linking)
VI  - 8
DP  - 2017
TI  - Effects of Soccer Training on Anthropometry, Body Composition, and Physical 
      Fitness during a Soccer Season in Female Elite Young Athletes: A Prospective 
      Cohort Study.
PG  - 1093
LID - 10.3389/fphys.2017.01093 [doi]
LID - 1093
AB  - The objectives of this study were to (i) describe soccer training (e.g., volume, 
      types), anthropometry, body composition, and physical fitness and (ii) compute 
      associations between soccer training data and relative changes of anthropometry, 
      body composition, and physical fitness during a soccer season in female elite 
      young athletes. Seasonal training (i.e., day-to-day training volume/types) as 
      well as variations in anthropometry (e.g., body height/mass), body composition 
      (e.g., lean body/fat mass), and physical fitness (e.g., muscle strength/power, 
      speed, balance) were collected from 17 female elite young soccer players (15.3 ± 
      0.5 years) over the training periods (i.e., preparation, competition, transition) 
      of a soccer season that resulted in the German championship title in under-17 
      female soccer. Training volume/types, anthropometrics, body composition, and 
      physical fitness significantly varied over a soccer season. During the two 
      preparation periods, higher volumes in resistance and endurance training were 
      performed (2.00 ≤ d ≤ 18.15; p < 0.05), while higher sprint and tactical training 
      volumes were applied during the two competition periods (2.22 ≤ d ≤ 11.18; p < 
      0.05). Body height and lean body mass increased over the season (2.50 ≤ d ≤ 3.39; 
      p < 0.01). In terms of physical fitness, significant performance improvements 
      were found over the soccer season in measures of balance, endurance, and 
      sport-specific performance (2.52 ≤ d ≤ 3.95; p < 0.05). In contrast, no 
      statistically significant changes were observed for measures of muscle 
      power/endurance, speed, and change-of-direction speed. Of note, variables of 
      muscle strength (i.e., leg extensors) significantly decreased (d = 2.39; p < 
      0.01) over the entire season. Our period-specific sub-analyses revealed 
      significant performance improvements during the first round of the season for 
      measures of muscle power/endurance, and balance (0.89 ≤ d ≤ 4.01; p < 0.05). 
      Moreover, change-of-direction speed significantly declined after the first round 
      of the season, i.e., transition period (d = 2.83; p < 0.01). Additionally, 
      significant medium-to-large associations were observed between training and 
      anthropometrics/body composition/physical fitness (-0.541 ≤ r ≤ 0.505). Soccer 
      training and/or growth/maturation contributed to significant variations in 
      anthropometry, body composition, and physical fitness outcomes throughout the 
      different training periods over the course of a soccer season in female elite 
      young soccer players. However, changes in components of fitness were inconsistent 
      (e.g., power, speed, strength). Thus, training volume and/or types should be 
      carefully considered in order to develop power-, speed- or strength-related 
      fitness measures more efficiently throughout the soccer season.
FAU - Lesinski, Melanie
AU  - Lesinski M
AD  - Division of Training and Movement Sciences, Research Focus Cognition Sciences, 
      University of Potsdam, Potsdam, Germany.
FAU - Prieske, Olaf
AU  - Prieske O
AD  - Division of Training and Movement Sciences, Research Focus Cognition Sciences, 
      University of Potsdam, Potsdam, Germany.
FAU - Helm, Norman
AU  - Helm N
AD  - Olympic Testing and Training Center Brandenburg, Potsdam, Germany.
FAU - Granacher, Urs
AU  - Granacher U
AD  - Division of Training and Movement Sciences, Research Focus Cognition Sciences, 
      University of Potsdam, Potsdam, Germany.
LA  - eng
PT  - Journal Article
DEP - 20171222
PL  - Switzerland
TA  - Front Physiol
JT  - Frontiers in physiology
JID - 101549006
PMC - PMC5770736
OTO - NOTNLM
OT  - adolescent athletes
OT  - annual training
OT  - periodization
OT  - strength training
OT  - training load
EDAT- 2018/01/30 06:00
MHDA- 2018/01/30 06:01
PMCR- 2017/12/22
CRDT- 2018/01/30 06:00
PHST- 2017/09/05 00:00 [received]
PHST- 2017/12/12 00:00 [accepted]
PHST- 2018/01/30 06:00 [entrez]
PHST- 2018/01/30 06:00 [pubmed]
PHST- 2018/01/30 06:01 [medline]
PHST- 2017/12/22 00:00 [pmc-release]
AID - 10.3389/fphys.2017.01093 [doi]
PST - epublish
SO  - Front Physiol. 2017 Dec 22;8:1093. doi: 10.3389/fphys.2017.01093. eCollection 
      2017.

PMID- 29549745
OWN - NLM
STAT- MEDLINE
DCOM- 20180905
LR  - 20220408
IS  - 1872-7646 (Electronic)
IS  - 0167-9457 (Linking)
VI  - 58
DP  - 2018 Apr
TI  - Exploring the effects of mental and muscular fatigue in soccer players' 
      performance.
PG  - 287-296
LID - S0167-9457(17)30779-0 [pii]
LID - 10.1016/j.humov.2018.03.004 [doi]
AB  - This study examined the effects of induced mental and muscular fatigue on soccer 
      players' physical activity profile and collective behavior during small-sided 
      games (SSG). Ten youth soccer players performed a 5vs5 SSG under three 
      conditions: a) control, playing without any previous activity; b) muscular 
      fatigue, playing after performing a repeated change-of-direction task; c) mental 
      fatigue, playing after completing a 30 min Stroop color-word task. Players' 
      positional data was used to compute time-motion and tactical-related variables. 
      The muscular fatigue condition resulted in lower distances covered in high speeds 
      (∼27%, 0.3; ±0.5) than the control condition. From the tactical perspective, the 
      muscular fatigue condition resulted in lower distance between dyads and players 
      spent ∼7% more time synchronized in longitudinal displacements than the control 
      condition (0.3; ±0.3). Additionally, players spent ∼14% more time synchronized 
      with muscular fatigue than with mental fatigue (0.7; ±0.3). The mental fatigue 
      condition resulted in a very likely more predictable pattern in the distance 
      between dyads than in muscular fatigue condition (0.4; ±0.2). Also, the mental 
      fatigue possibly decreased the teams' stretch index when compared with control 
      (0.2; ±0.3) and likely increased compared with muscular fatigue (0.5; ±0.5). The 
      better levels of longitudinal synchronization after muscular fatigue, might 
      suggest the usage of tactical-related tasks after intense exercise bouts. The 
      lower physical performance and time spent longitudinally synchronized after 
      mental fatigue, should alert to consider this variable before matches or training 
      activities that aim to improve collective behavior.
CI  - Copyright © 2018 Elsevier B.V. All rights reserved.
FAU - Coutinho, Diogo
AU  - Coutinho D
AD  - Research Center in Sports Sciences, Health Sciences and Human Development 
      (CIDESD), CreativeLab Research Community, University of Trás-os-Montes and Alto 
      Douro, Vila Real, Portugal. Electronic address: damcoutinho@utad.pt.
FAU - Gonçalves, Bruno
AU  - Gonçalves B
AD  - Research Center in Sports Sciences, Health Sciences and Human Development 
      (CIDESD), CreativeLab Research Community, University of Trás-os-Montes and Alto 
      Douro, Vila Real, Portugal.
FAU - Wong, Del P
AU  - Wong DP
AD  - Sport Science Research Center, Shandong Sport University, Jinan, China.
FAU - Travassos, Bruno
AU  - Travassos B
AD  - Research Center in Sports Sciences, Health Sciences and Human Development 
      (CIDESD), CreativeLab Research Community, Department of Sports Sciences, 
      University of Beira Interior, Portugal.
FAU - Coutts, Aaron J
AU  - Coutts AJ
AD  - Human Performance Research Centre, University of Technology Sydney (UTS), Sydney, 
      Australia.
FAU - Sampaio, Jaime
AU  - Sampaio J
AD  - Research Center in Sports Sciences, Health Sciences and Human Development 
      (CIDESD), CreativeLab Research Community, University of Trás-os-Montes and Alto 
      Douro, Vila Real, Portugal.
LA  - eng
PT  - Journal Article
DEP - 20180315
PL  - Netherlands
TA  - Hum Mov Sci
JT  - Human movement science
JID - 8300127
SB  - IM
MH  - Adolescent
MH  - *Athletes
MH  - *Athletic Performance
MH  - Humans
MH  - Male
MH  - *Mental Fatigue
MH  - *Muscle Fatigue
MH  - *Soccer
MH  - Stroop Test
OTO - NOTNLM
OT  - Fatigue
OT  - Small-sided games
OT  - Tactical behavior
OT  - Team sports
OT  - Time-motion analysis
EDAT- 2018/03/20 06:00
MHDA- 2018/09/06 06:00
CRDT- 2018/03/18 06:00
PHST- 2017/10/20 00:00 [received]
PHST- 2018/03/05 00:00 [revised]
PHST- 2018/03/06 00:00 [accepted]
PHST- 2018/03/20 06:00 [pubmed]
PHST- 2018/09/06 06:00 [medline]
PHST- 2018/03/18 06:00 [entrez]
AID - S0167-9457(17)30779-0 [pii]
AID - 10.1016/j.humov.2018.03.004 [doi]
PST - ppublish
SO  - Hum Mov Sci. 2018 Apr;58:287-296. doi: 10.1016/j.humov.2018.03.004. Epub 2018 Mar 
      15.

PMID- 30061843
OWN - NLM
STAT- PubMed-not-MEDLINE
LR  - 20201001
IS  - 1664-042X (Print)
IS  - 1664-042X (Electronic)
IS  - 1664-042X (Linking)
VI  - 9
DP  - 2018
TI  - The Long-Term Development of Training, Technical, and Physiological 
      Characteristics of an Olympic Champion in Nordic Combined.
PG  - 931
LID - 10.3389/fphys.2018.00931 [doi]
LID - 931
AB  - Nordic combined requires high technical skills and vertical impulse for the 
      ski-jumping event and aerobic endurance, ski efficiency and finish-sprint 
      abilities to succeed in the subsequent cross-country race. The main aim of this 
      study was to investigate the development of training, technical, and 
      physiological characteristics during the last four seasons preceding the Olympic 
      Games in a Nordic Combined Champion [∼74 kg (63 kg lean-mass)]. During the first 
      season of the 4-year cycle, the development of lower-body muscle-mass and 
      vertical jump velocity was prioritized, after which the emphasis on developing 
      the technical abilities were increased over the following three seasons. While 
      maintaining his vertical velocity in countermovement jump at ∼3 m⋅s(-1), despite 
      an increase of 7 kg overall body-mass, the participant improved his vertical 
      velocity in sport-specific ski jump imitation with 0.31 m⋅s(-1) coincidentally 
      with high technical focus, including use of systematic mental training to enhance 
      skill acquisition, and an almost twofold increase of annual imitation jumps in 
      the four-season cycle. Endurance training increased from 462 h⋅season(-1) in 
      season one to 635 h⋅season(-1) in season three, which was mainly due to more 
      low-intensity training. Thereafter, endurance training in the Olympic season was 
      reduced by 12% and more focus was placed on quality of each session and 
      sufficient recovery. The highest V˙ O(2peak) (5.36 L⋅min(-1) and 72.0 
      ml⋅kg(-1)⋅min(-1)) was measured in the third season and thereafter maintained, 
      although competition results were further improved toward the Olympics. The 
      amount of moderate- (31.9 ± 2.8 h⋅season(-1), 43.0 ± 3.9 sessions⋅season(-1)) and 
      high-intensity (28.3 ± 3.1 h⋅season(-1), 52.3 ± 2.7 sessions⋅season(-1)) 
      endurance training was stable throughout the four-season period, with >65% being 
      performed as skiing or roller ski skating. Development of finish-sprint ability 
      was an important strategy throughout the entire period, and both Olympic gold 
      medals were won in a finish-sprint. Altogether, this study provides unique data 
      from the four-season cycle of a two-time Olympic gold medal winner in Nordic 
      Combined, where high amounts of strength/power and endurance training is 
      successfully combined toward a peak in the Olympic season. This knowledge shows 
      how the combination of long-term endurance and strength/power may be optimized, 
      and generates new hypotheses to be tested in future research.
FAU - Rasdal, Vegard
AU  - Rasdal V
AD  - Centre for Elite Sports Research, Department of Neuromedicine and Movement 
      Science, Norwegian University of Science and Technology, Trondheim, Norway.
FAU - Moen, Frode
AU  - Moen F
AD  - Centre for Elite Sports Research, Department of Neuromedicine and Movement 
      Science, Norwegian University of Science and Technology, Trondheim, Norway.
AD  - Department of Education, Norwegian University of Science and Technology, 
      Trondheim, Norway.
FAU - Sandbakk, Øyvind
AU  - Sandbakk Ø
AD  - Centre for Elite Sports Research, Department of Neuromedicine and Movement 
      Science, Norwegian University of Science and Technology, Trondheim, Norway.
LA  - eng
PT  - Journal Article
DEP - 20180713
PL  - Switzerland
TA  - Front Physiol
JT  - Frontiers in physiology
JID - 101549006
PMC - PMC6055063
OTO - NOTNLM
OT  - concurrent training
OT  - endurance training
OT  - high-intensity training
OT  - mental training
OT  - periodization
OT  - power
OT  - strength training
OT  - tapering
EDAT- 2018/08/01 06:00
MHDA- 2018/08/01 06:01
PMCR- 2018/07/13
CRDT- 2018/08/01 06:00
PHST- 2018/04/27 00:00 [received]
PHST- 2018/06/25 00:00 [accepted]
PHST- 2018/08/01 06:00 [entrez]
PHST- 2018/08/01 06:00 [pubmed]
PHST- 2018/08/01 06:01 [medline]
PHST- 2018/07/13 00:00 [pmc-release]
AID - 10.3389/fphys.2018.00931 [doi]
PST - epublish
SO  - Front Physiol. 2018 Jul 13;9:931. doi: 10.3389/fphys.2018.00931. eCollection 
      2018.

PMID- 35858672
OWN - NLM
STAT- MEDLINE
DCOM- 20220831
LR  - 20251031
IS  - 1873-507X (Electronic)
IS  - 0031-9384 (Linking)
VI  - 255
DP  - 2022 Oct 15
TI  - Are there neurophysiological differences behind the play of different chess 
      modalities?: An international grandmaster case study.
PG  - 113918
LID - S0031-9384(22)00224-4 [pii]
LID - 10.1016/j.physbeh.2022.113918 [doi]
AB  - The study of mental load is an emerging research topic in the field of sport 
      sciences. In the sport of chess, there is a need to understand the mental demands 
      of the sport of chess in order to manage training loads. The present study aimed 
      to analyze the electrical brain pattern of an elite chess player during different 
      chess games: 15 + 10, blindfold 15 + 10, lightning game, and problem-solving 
      chess tasks. The participant was a male 33-year-old chess player with 2562 points 
      of ELO and more than 26 years of chess experience, training between 3 and 4 h a 
      day. The 15 + 10 game consisted of 15 min + 10 s increment per move. In the 
      blindfold game, the participant cannot see the positions of the pieces and does 
      not touch them. In the lightning game, the participant played four consecutive 
      one minute game. In addition, two high-level, two low-level, and two medium-level 
      chess problems were performed. Electroencephalographic (EEG) and heart rate 
      variability (HRV) responses were measured to assess the electrical brain pattern 
      and autonomic modulation respectively. The participant won both games at 15 + 10 
      (normal and blindfold), lost three and drew one of the four lightning games, 
      solved the two low-level and the two medium-level problems and solved one of the 
      two high-level problems. Although in both games the player achieved victory the 
      average player move quality measured with both pure analysis and analysis with 
      additional limitations were lower in 15 + 10 blindfold game than in 15 + 10 game. 
      Increments in theta and alpha power spectrums can be observed during the most 
      demanding chess games (blindfold chess, lightning game, and the chess problem at 
      difficult- level). Furthermore, the highest alpha power spectrum values can be 
      observed during blindfold chess. In conclusion, this is the first study 
      investigating the EEG pattern of a International Chess Grandmaster during a 
      blindfold chess game. We found that in the chess games where lower performance is 
      exhibited, theta and alpha power spectrums increased.
CI  - Copyright © 2022. Published by Elsevier Inc.
FAU - Fuentes-García, Juan Pedro
AU  - Fuentes-García JP
AD  - Universidad de Extremadura, Facultad de Ciencias del Deporte. Av. De Universidad 
      s/n, 10003, Caceres, Spain.
FAU - Leon-Llamas, Juan Luis
AU  - Leon-Llamas JL
AD  - Universidad de Extremadura, Facultad de Ciencias del Deporte. Av. De Universidad 
      s/n, 10003, Caceres, Spain. Electronic address: leonllamas@unex.es.
FAU - Gusi, Narcis
AU  - Gusi N
AD  - Universidad de Extremadura, Facultad de Ciencias del Deporte. Av. De Universidad 
      s/n, 10003, Caceres, Spain.
FAU - Villafaina, Santos
AU  - Villafaina S
AD  - Universidad de Extremadura, Facultad de Ciencias del Deporte. Av. De Universidad 
      s/n, 10003, Caceres, Spain; Departamento de Desporto e Saúde, Escola de Saúde e 
      Desenvolvimento Humano, Universidade de Évora, Évora, Portugal.
LA  - eng
PT  - Journal Article
PT  - Research Support, Non-U.S. Gov't
DEP - 20220717
PL  - United States
TA  - Physiol Behav
JT  - Physiology & behavior
JID - 0151504
SB  - IM
MH  - Adult
MH  - *Autonomic Nervous System
MH  - Brain/physiology
MH  - *Electroencephalography
MH  - Heart Rate
MH  - Hobbies
MH  - Humans
MH  - Male
MH  - *Mental Fatigue
MH  - Neurophysiology
MH  - Problem Solving
OTO - NOTNLM
OT  - Blindfold chess
OT  - Chess
OT  - Cognitive load
OT  - Eeg
OT  - Mental fatigue
OT  - Sport
EDAT- 2022/07/21 06:00
MHDA- 2022/09/01 06:00
CRDT- 2022/07/20 19:13
PHST- 2022/05/23 00:00 [received]
PHST- 2022/07/07 00:00 [revised]
PHST- 2022/07/15 00:00 [accepted]
PHST- 2022/07/21 06:00 [pubmed]
PHST- 2022/09/01 06:00 [medline]
PHST- 2022/07/20 19:13 [entrez]
AID - S0031-9384(22)00224-4 [pii]
AID - 10.1016/j.physbeh.2022.113918 [doi]
PST - ppublish
SO  - Physiol Behav. 2022 Oct 15;255:113918. doi: 10.1016/j.physbeh.2022.113918. Epub 
      2022 Jul 17.

PMID- 40297602
OWN - NLM
STAT- PubMed-not-MEDLINE
LR  - 20250430
IS  - 1664-1078 (Print)
IS  - 1664-1078 (Electronic)
IS  - 1664-1078 (Linking)
VI  - 16
DP  - 2025
TI  - Understanding of mental fatigue in elite fencing sports: perspectives from 
      Chinese national level fencers.
PG  - 1512326
LID - 10.3389/fpsyg.2025.1512326 [doi]
LID - 1512326
AB  - INTRODUCTION: Recent studies have documented the presence, fluctuation, and 
      persistence of mental fatigue (MF) across various elite sports. It appears that 
      open-skilled competitive contexts tend to impose greater mental demands, leading 
      to higher levels of MF. Fencing, as an open-skilled combat sport, requires 
      perceptual-cognitive skills and mental resources allocation for an optimal 
      performance. However, it is underrepresented in the MF research domain. METHODS: 
      This study employed a cross-sectional design using an online survey to capture 
      Tier 3-5 Chinese fencers' perceptions of MF and their general understanding of 
      the contributors that may induce MF in fencing. Descriptive reports, thematic 
      analysis, comparisons of retrospective MF perceptions (MVAS) and different 
      contributors to MF inducement in training and competition were conducted. 
      RESULTS: The results highlight a contextual difference of MF (training vs. 
      competition), and the contributions of timing-related decision-making moments and 
      execution of offensive actions to the MF inducement in fencing. Furthermore, MF 
      was perceived higher in the direct elimination stage competition than in the pool 
      stage (MVAS: 57.6 ± 21.0 vs. 49.2 ± 21.7 AU). Individuals' health conditions and 
      competition-oriented elements were rated as synergistic factors of MF perception, 
      while external commitments were rated lower. DISCUSSION: These findings emphasize 
      the presence of MF in fencers and encourage researchers and practitioners to 
      assess and deliberately manage MF. Future studies should involve longitudinal, 
      multifactor observations on diverse fencers and contexts to validate current 
      findings, with a focus on specific in-match scenarios to enhance the 
      representativeness and inform targeted training and management strategies for MF 
      in fencing.
CI  - Copyright © 2025 Bian, Russell, De Pauw, Habay, Bogataj and Roelands.
FAU - Bian, Chao
AU  - Bian C
AD  - Human Physiology and Sports Physiotherapy Research Group, Faculty of Physical 
      Education and Physiotherapy, Vrije Universiteit Brussel, Brussels, Belgium.
FAU - Russell, Suzanna
AU  - Russell S
AD  - Sports Performance, Recovery, Injury and New Technologies Research Centre 
      (SPRINT), Faculty of Health Sciences, Australian Catholic University, Brisbane, 
      QLD, Australia.
AD  - Performance Services, Australian Institute of Sport, Bruce, ACT, Australia.
AD  - Sport Performance Innovation and Knowledge Excellence (SPIKE), Queensland Academy 
      of Sport, Nathan, QLD, Australia.
FAU - De Pauw, Kevin
AU  - De Pauw K
AD  - Human Physiology and Sports Physiotherapy Research Group, Faculty of Physical 
      Education and Physiotherapy, Vrije Universiteit Brussel, Brussels, Belgium.
AD  - BruBotics, Vrije Universiteit Brussel, Brussels, Belgium.
FAU - Habay, Jelle
AU  - Habay J
AD  - Human Physiology and Sports Physiotherapy Research Group, Faculty of Physical 
      Education and Physiotherapy, Vrije Universiteit Brussel, Brussels, Belgium.
AD  - Vital Signs and Performance Monitoring Research Unit, LIFE Department, Royal 
      Military Academy, Brussels, Belgium.
AD  - Research Foundation Flanders (FWO), Brussels, Belgium.
FAU - Bogataj, Špela
AU  - Bogataj Š
AD  - Department of Nephrology, University Medical Centre Ljubljana, Ljubljana, 
      Slovenia.
AD  - Faculty of Sport, University of Ljubljana, Ljubljana, Slovenia.
FAU - Roelands, Bart
AU  - Roelands B
AD  - Human Physiology and Sports Physiotherapy Research Group, Faculty of Physical 
      Education and Physiotherapy, Vrije Universiteit Brussel, Brussels, Belgium.
AD  - BruBotics, Vrije Universiteit Brussel, Brussels, Belgium.
LA  - eng
PT  - Journal Article
DEP - 20250414
PL  - Switzerland
TA  - Front Psychol
JT  - Frontiers in psychology
JID - 101550902
PMC - PMC12035770
OTO - NOTNLM
OT  - cognitive fatigue
OT  - combat sports
OT  - epee
OT  - foil
OT  - qualitative study
OT  - sabre
COIS- The authors declare that the research was conducted in the absence of any 
      commercial or financial relationships that could be construed as a potential 
      conflict of interest. The handling editor LDSF declared a past collaboration with 
      the author BR.
EDAT- 2025/04/29 06:25
MHDA- 2025/04/29 06:26
PMCR- 2025/04/14
CRDT- 2025/04/29 05:04
PHST- 2024/10/16 00:00 [received]
PHST- 2025/03/31 00:00 [accepted]
PHST- 2025/04/29 06:26 [medline]
PHST- 2025/04/29 06:25 [pubmed]
PHST- 2025/04/29 05:04 [entrez]
PHST- 2025/04/14 00:00 [pmc-release]
AID - 10.3389/fpsyg.2025.1512326 [doi]
PST - epublish
SO  - Front Psychol. 2025 Apr 14;16:1512326. doi: 10.3389/fpsyg.2025.1512326. 
      eCollection 2025.

PMID- 40656996
OWN - NLM
STAT- PubMed-not-MEDLINE
LR  - 20250716
IS  - 0860-021X (Print)
IS  - 2083-1862 (Electronic)
IS  - 0860-021X (Linking)
VI  - 42
IP  - 3
DP  - 2025 Jul
TI  - Analysis of mental and physical fatigue over the course of a professional English 
      Premier League season in outfield players.
PG  - 239-245
LID - 10.5114/biolsport.2024.133001 [doi]
AB  - A variety of studies suggest mental fatigue (MF) negatively influences both 
      perceptions of physical fatigue and psychomotor performance. No prior 
      investigation has examined potential changes in player ratings of MF over the 
      course of an English Premier League (EPL) season. This study analysed how MF and 
      PF varied among elite footballers, at both grouped and individual levels, across 
      a 46 match EPL season. Prospective cohort study. Over the course of a 40-week, 
      151 training sessions and 46 games season, 21 first team male EPL footballers 
      rated both physical fatigue (PF) and MF on a 100-mm visual analogue scale on 
      match day minus-one (M-1). No significant group differences were established for 
      MF (18.9 ± 13.0 vs. 17.8 ± 14.8 vs. 20.8 ± 20.5) and PF (21.4 ± 14.0 vs. 20.9 ± 
      14.7 vs. 19.9 ± 17.5) (P > 0.05) between early, mid and late season timepoints. 
      However, pervasive individual differences were evident across timescales. Unlike 
      earlier comparable work in netball, this study did not detect group-based changes 
      in MF or PF over a competitive season. However, extensive changes in individual 
      ratings of MF and PF did occur. This study highlights the potential importance of 
      monitoring and managing MF trends within squads of elite footballers. The 100-mm 
      visual analogue scale provides practitioners with a pragmatic tool capable of, in 
      a resource-efficient manner, monitoring MF in EPL squads. Monitoring MF 
      potentially facilitates the customised provision of targeted remediation 
      strategies encompassing (a) training design, (b) individualized recovery and (c) 
      player education relating to MF alleviation and stress management interventions.
CI  - Copyright © Institute of Sport – National Research Instutite.
FAU - Brett, Adam
AU  - Brett A
AD  - Institiute of Coaching and Performance, Football Performance Hub, School of Sport 
      and Health Sciences, University of Central Lancashire.
AD  - Brighton and Hove Albion FC, Brighton, United Kingdom.
FAU - Rhodes, David
AU  - Rhodes D
AD  - Institiute of Coaching and Performance, Football Performance Hub, School of Sport 
      and Health Sciences, University of Central Lancashire.
FAU - Grimson, Sophie
AU  - Grimson S
AD  - Brighton and Hove Albion FC, Brighton, United Kingdom.
FAU - Kiely, John
AU  - Kiely J
AD  - Department of PE and Sports Sciences, University of Limerick, Ireland.
LA  - eng
PT  - Journal Article
DEP - 20250318
PL  - Poland
TA  - Biol Sport
JT  - Biology of sport
JID - 8700872
PMC - PMC12244382
OTO - NOTNLM
OT  - Cognition
OT  - Mental fatigue
OT  - Monitoring
OT  - Soccer
OT  - Visual analogue scale
COIS- The authors declared no conflict of interest.
EDAT- 2025/07/14 12:28
MHDA- 2025/07/14 12:29
PMCR- 2025/03/18
CRDT- 2025/07/14 07:56
PHST- 2023/07/08 00:00 [received]
PHST- 2023/09/27 00:00 [revised]
PHST- 2025/01/14 00:00 [accepted]
PHST- 2025/07/14 12:29 [medline]
PHST- 2025/07/14 12:28 [pubmed]
PHST- 2025/07/14 07:56 [entrez]
PHST- 2025/03/18 00:00 [pmc-release]
AID - 51829 [pii]
AID - 10.5114/biolsport.2024.133001 [doi]
PST - epublish
SO  - Biol Sport. 2025 Mar 18;42(3):239-245. doi: 10.5114/biolsport.2024.133001. 
      eCollection 2025 Jul.

PMID- 40497106
OWN - NLM
STAT- PubMed-not-MEDLINE
LR  - 20250612
IS  - 1664-1078 (Print)
IS  - 1664-1078 (Electronic)
IS  - 1664-1078 (Linking)
VI  - 16
DP  - 2025
TI  - Increasing ecological validity in mental fatigue research-A Footbonaut study.
PG  - 1586944
LID - 10.3389/fpsyg.2025.1586944 [doi]
LID - 1586944
AB  - INTRODUCTION: Past studies have mainly used Stroop tasks to induce mental fatigue 
      in soccer. However, due to the non-sport-specificity of these tasks, their 
      transferability to the real-life effects of mental fatigue in soccer have been 
      questioned. The study's aim was to investigate the effects of two different 
      versions (mentally less vs. mentally more demanding) of a soccer passing task in 
      the so-called Footbonaut on cognitive and soccer-specific performance. METHODS: A 
      randomized, counterbalanced experimental within-subjects design was employed (N = 
      27). We developed two different versions of the soccer passing task in the 
      Footbonaut: a mentally more demanding decision-making and inhibition task in the 
      experimental condition, and a mentally less demanding standard task of the 
      Footbonaut in the control condition. RESULTS: Participants showed significantly 
      worse soccer-specific performance in the experimental condition compared to the 
      control condition. No corresponding effects were revealed in cognitive 
      performance. DISCUSSION: The findings suggest that cognitive-motor interference 
      induced by 30-min Footbonaut technology-based training may induce mental fatigue 
      in soccer players. Future studies should consider developing mentally 
      less-demanding yet comparable control tasks.
CI  - Copyright © 2025 Weiler, Ennigkeit, Spielmann and Englert.
FAU - Weiler, Helena
AU  - Weiler H
AD  - Department of Sport Psychology, Institute of Sports Sciences, Goethe-University 
      Frankfurt, Frankfurt, Germany.
FAU - Ennigkeit, Fabienne
AU  - Ennigkeit F
AD  - Department of Sport Psychology, Institute of Sports Sciences, Goethe-University 
      Frankfurt, Frankfurt, Germany.
FAU - Spielmann, Jan
AU  - Spielmann J
AD  - TSG Research Lab gGmbH, Zuzenhausen, Germany.
FAU - Englert, Chris
AU  - Englert C
AD  - Department of Sport Psychology, Institute of Sports Sciences, Goethe-University 
      Frankfurt, Frankfurt, Germany.
LA  - eng
PT  - Journal Article
DEP - 20250527
PL  - Switzerland
TA  - Front Psychol
JT  - Frontiers in psychology
JID - 101550902
PMC - PMC12149105
OTO - NOTNLM
OT  - cognitive performance
OT  - mental effort
OT  - mental fatigue
OT  - soccer
OT  - team sport
OT  - technical performance
COIS- The authors declare that the research was conducted in the absence of any 
      commercial or financial relationships that could be construed as a potential 
      conflict of interest.
EDAT- 2025/06/11 06:29
MHDA- 2025/06/11 06:30
PMCR- 2025/05/27
CRDT- 2025/06/11 05:30
PHST- 2025/03/03 00:00 [received]
PHST- 2025/04/30 00:00 [accepted]
PHST- 2025/06/11 06:30 [medline]
PHST- 2025/06/11 06:29 [pubmed]
PHST- 2025/06/11 05:30 [entrez]
PHST- 2025/05/27 00:00 [pmc-release]
AID - 10.3389/fpsyg.2025.1586944 [doi]
PST - epublish
SO  - Front Psychol. 2025 May 27;16:1586944. doi: 10.3389/fpsyg.2025.1586944. 
      eCollection 2025.

PMID- 34501648
OWN - NLM
STAT- MEDLINE
DCOM- 20211027
LR  - 20211027
IS  - 1660-4601 (Electronic)
IS  - 1661-7827 (Print)
IS  - 1660-4601 (Linking)
VI  - 18
IP  - 17
DP  - 2021 Aug 27
TI  - How Mentally Fatiguing Are Consecutive World Padel Tour Matches?
LID - 10.3390/ijerph18179059 [doi]
LID - 9059
AB  - It is currently unknown whether mental fatigue occurs throughout a WPT 
      competition and whether consecutive matches affect how mentally fatiguing a match 
      is perceived to be. The objective was to quantify the effects of successive 
      professional matches on mental fatigue. A total of 14 professional players (9 
      males, Mage = 25, 5 females, Mage = 21) participated during qualified rounds of a 
      WPT with three eliminatory matches: Match 1 (morning) and 2 (afternoon) on day 1 
      (n = 14), Match 3 (morning) on day 2 (n = 6). Mental fatigue and motivation, with 
      scales, and reaction time, with a 3-min Psychomotor Vigilance Test, were measured 
      at two time intervals (pre and post matches (<30 min)). To analyze the evolution 
      of these variables, a two-way repeated measures MANOVA was performed. An increase 
      in mental fatigue from pre- to post-matches was observed (p < 0.01), with an 
      accumulation of mental fatigue between matches played on day 1 (p < 0.01), 
      maximizing the mental fatigue perceived during Match 2. Padel matches impair 
      motivation and reaction time (p = 0.04), without effects between successive 
      matches, which reinforced the idea that mental fatigue may impair padel 
      performance (i.e., reaction time). Coaches should use training interventions and 
      recovery strategies to counteract/avoid the accumulation of mental fatigue during 
      professional tournaments.
FAU - Díaz-García, Jesús
AU  - Díaz-García J
AUID- ORCID: 0000-0002-9430-750X
AD  - Faculty of Sport Sciences, University of Extremadura, 10004 Caceres, Spain.
FAU - González-Ponce, Inmaculada
AU  - González-Ponce I
AD  - Faculty of Education, University of Extremadura, 06006 Badajoz, Spain.
FAU - López-Gajardo, Miguel Ángel
AU  - López-Gajardo MÁ
AUID- ORCID: 0000-0001-8364-7632
AD  - Faculty of Sport Sciences, University of Extremadura, 10004 Caceres, Spain.
FAU - Van Cutsem, Jeroen
AU  - Van Cutsem J
AD  - VIPER Research Unit, Royal Military Academy, 1000 Brussels, Belgium.
AD  - Human Physiology and Sports Physiotherapy Research Group, Vrije Universiteit 
      Brussel, 1050 Brussels, Belgium.
FAU - Roelands, Bart
AU  - Roelands B
AUID- ORCID: 0000-0002-2808-044X
AD  - Human Physiology and Sports Physiotherapy Research Group, Vrije Universiteit 
      Brussel, 1050 Brussels, Belgium.
AD  - Sport and Exercise Science, School of Psychology and Life Sciences, Canterbury 
      Christ Church University, Kent CT1 1QU, UK.
FAU - García-Calvo, Tomás
AU  - García-Calvo T
AUID- ORCID: 0000-0002-2550-418X
AD  - Faculty of Sport Sciences, University of Extremadura, 10004 Caceres, Spain.
LA  - eng
PT  - Journal Article
PT  - Research Support, Non-U.S. Gov't
DEP - 20210827
PL  - Switzerland
TA  - Int J Environ Res Public Health
JT  - International journal of environmental research and public health
JID - 101238455
SB  - IM
MH  - *Athletic Performance
MH  - Female
MH  - Humans
MH  - Male
MH  - Mental Fatigue
MH  - Motivation
MH  - Muscle Fatigue
MH  - Reaction Time
PMC - PMC8431167
OTO - NOTNLM
OT  - mental effort
OT  - motivation
OT  - professional padel
OT  - racket sports
OT  - reaction time
COIS- The authors declare no conflict of interest.
EDAT- 2021/09/11 06:00
MHDA- 2021/10/28 06:00
PMCR- 2021/08/27
CRDT- 2021/09/10 01:04
PHST- 2021/07/22 00:00 [received]
PHST- 2021/08/23 00:00 [revised]
PHST- 2021/08/25 00:00 [accepted]
PHST- 2021/09/10 01:04 [entrez]
PHST- 2021/09/11 06:00 [pubmed]
PHST- 2021/10/28 06:00 [medline]
PHST- 2021/08/27 00:00 [pmc-release]
AID - ijerph18179059 [pii]
AID - ijerph-18-09059 [pii]
AID - 10.3390/ijerph18179059 [doi]
PST - epublish
SO  - Int J Environ Res Public Health. 2021 Aug 27;18(17):9059. doi: 
      10.3390/ijerph18179059.

PMID- 32149876
OWN - NLM
STAT- MEDLINE
DCOM- 20211203
LR  - 20211214
IS  - 1533-4287 (Electronic)
IS  - 1064-8011 (Linking)
VI  - 35
IP  - Suppl 12
DP  - 2021 Dec 1
TI  - Seasonal Effects of Strength Endurance vs. Power Training in Young Female Soccer 
      Athletes.
PG  - S90-S96
LID - 10.1519/JSC.0000000000003564 [doi]
AB  - Lesinski, M, Prieske, O, Chaabene, H, and Granacher, U. Seasonal effects of 
      strength endurance vs. power training in young female soccer athletes. J Strength 
      Cond Res 35(12S): S90-S96, 2021-This study examined the seasonal effects of 
      strength endurance training (SET) vs. power training (PT) on physical fitness and 
      body composition in young female soccer players. Thirty-six young female elite 
      soccer players (15 ± 1 years; maturity offset +3 ± 1 years) were allocated to 
      progressive SET (n = 19) or PT (n = 17). Over the course of one soccer season, 
      SET performed slow movement velocity, moderate intensity (50-60% of the 1 
      repetition maximum [1RM]; 20-40 repetitions) strength exercises while PT 
      performed moderate-to-high intensity (50-95% of the 1RM; 3-8 repetitions), high 
      movement velocity strength exercises (2 sessions·wk-1). Before and after 
      training, tests were performed for the assessment of muscle strength (1RM leg 
      press), jump performance (countermovement jump [CMJ], drop jump [DJ]), muscular 
      endurance (ventral Bourban test), linear speed (10 m, 20 m), change-of-direction 
      (CoD) speed (T-test), dynamic balance (Y-balance test), sport-specific 
      performance (kicking velocity), and body composition (lean body mass and fat 
      mass). An analysis of covariance was used to test for between-group differences 
      at post-test with baseline values as covariate. No significant between-group 
      differences were observed in terms of total training volume over the respective 
      soccer seasons (p = 0.069; d = 0.68). At post-test, SET showed significantly 
      better ventral Bourban and T-test performances (d = 1.28-2.28; p = 0.000-0.001) 
      compared with PT. However, PT resulted in significantly better 1RM leg press, DJ, 
      10-m, and 20-m sprint performances (d = 0.85-1.44; p = 0.000-0.026). No 
      significant between-group differences were observed at post-test for CMJ, 
      Y-balance test, kicking performance, and body composition (d = 0.20-0.74, p = 
      0.051-0.594). Our findings are mainly in accordance with the principle of 
      training specificity. Both SET and PT are recommended to be implemented in young 
      female elite soccer players according to the respective training period.
CI  - Copyright © 2020 National Strength and Conditioning Association.
FAU - Lesinski, Melanie
AU  - Lesinski M
AD  - Division of Training and Movement Sciences, University of Potsdam, Research Focus 
      Cognition Sciences, Potsdam, Germany.
FAU - Prieske, Olaf
AU  - Prieske O
FAU - Chaabene, Helmi
AU  - Chaabene H
FAU - Granacher, Urs
AU  - Granacher U
LA  - eng
PT  - Journal Article
PL  - United States
TA  - J Strength Cond Res
JT  - Journal of strength and conditioning research
JID - 9415084
SB  - IM
MH  - Athletes
MH  - *Athletic Performance
MH  - Female
MH  - Humans
MH  - Muscle Strength
MH  - *Plyometric Exercise
MH  - *Resistance Training
MH  - Seasons
MH  - *Soccer
EDAT- 2020/03/10 06:00
MHDA- 2021/12/15 06:00
CRDT- 2020/03/10 06:00
PHST- 2020/03/10 06:00 [pubmed]
PHST- 2021/12/15 06:00 [medline]
PHST- 2020/03/10 06:00 [entrez]
AID - 00124278-202112002-00014 [pii]
AID - 10.1519/JSC.0000000000003564 [doi]
PST - ppublish
SO  - J Strength Cond Res. 2021 Dec 1;35(Suppl 12):S90-S96. doi: 
      10.1519/JSC.0000000000003564.

PMID- 41139304
OWN - NLM
STAT- Publisher
LR  - 20251026
IS  - 2374-8060 (Electronic)
IS  - 1089-313X (Linking)
DP  - 2025 Oct 26
TI  - Profile of Global Professional Breakers Qualifying for the Olympic Games: 
      Identifying Training Patterns, Mental Health, and Injury Characteristics.
PG  - 1089313X251383202
LID - 10.1177/1089313X251383202 [doi]
AB  - Introduction: Breaking has been included in the 2024 Olympic Games; however, 
      research on the training and injuries of professional breakers remains limited. 
      This study examines the profiles of competitive breakers within national squads 
      worldwide, focusing on the defining characteristics of professional breakers 
      qualifying for the 2024 Paris Olympics regarding their training patterns, mental 
      health, and injury characteristics. Methods: Sixty-four professional breakers, 27 
      males and 37 females, with a mean age of 26.4 ± 4.6 years from 43 national squads 
      participated in this study (n = 17 elite athletes ranked from 1 to 64 in the 2023 
      Olympic ranking; n = 30 developing athletes ranked from 65 to 600; n = 17 
      non-ranked athletes as they did not participate in Olympic qualification 
      competitions after that). They completed a questionnaire regarding their training 
      and competition habits, their mental health, and the injuries sustained from 
      breaking. ANOVAs with post-hoc comparisons were utilized to identify group 
      differences based on the independent variables of elite level and sex. 
      Multinomial logistic regression models examined associations between Olympic 
      ranking and training parameters, mental health, and injuries. Results: Elite 
      athletes participated in more competitions than developing athletes 
      (F(2,56) = 6.86, P = .002, ηp2 = .20). Athletes across all groups experienced 
      injuries in the previous 12 months, with muscle and joint injuries being the most 
      frequently reported. Performing in the elite athletes' group in 2023 was 
      significantly positively associated with the onset of breaking (OR 1.38), body 
      conditioning (OR 2.18), and a Top 32 ranking in 2021 (OR 62.1) and significantly 
      negatively associated with endurance training (OR 0.264), and body weight (OR 
      62.1). Conclusion: These findings provide insights into the profile of 
      professional breakers qualifying for the Olympic Games, which are essential for 
      optimizing performance, promoting health, and supporting the rapid development of 
      this Olympic dance style.
FAU - Lindner, Sophie Manuela
AU  - Lindner SM
AUID- ORCID: 0000-0003-3759-1011
AD  - Institute of Dance and Movement Culture, German Sport University Cologne, 
      Germany.
AD  - HE4DS - Health Education for Dancers, Stuttgart, Germany.
FAU - Schott, Nadja
AU  - Schott N
AUID- ORCID: 0000-0002-0922-1374
AD  - Institute of Sport and Movement Science, University Stuttgart, Germany.
FAU - Morales-Castillo, Sebastián
AU  - Morales-Castillo S
AUID- ORCID: 0009-0009-1981-7399
AD  - HE4DS - Health Education for Dancers, Stuttgart, Germany.
FAU - Nonnenmann, Jens
AU  - Nonnenmann J
AUID- ORCID: 0000-0002-6462-2429
AD  - HE4DS - Health Education for Dancers, Stuttgart, Germany.
FAU - Steinberg, Claudia
AU  - Steinberg C
AUID- ORCID: 0000-0002-5342-3344
AD  - Institute of Dance and Movement Culture, German Sport University Cologne, 
      Germany.
LA  - eng
PT  - Journal Article
DEP - 20251026
PL  - United States
TA  - J Dance Med Sci
JT  - Journal of dance medicine & science : official publication of the International 
      Association for Dance Medicine & Science
JID - 9700066
SB  - IM
OTO - NOTNLM
OT  - Olympic sport
OT  - breaking
OT  - injury
OT  - mental health
OT  - training
EDAT- 2025/10/27 13:27
MHDA- 2025/10/27 13:27
CRDT- 2025/10/26 10:13
PHST- 2025/10/27 13:27 [medline]
PHST- 2025/10/27 13:27 [pubmed]
PHST- 2025/10/26 10:13 [entrez]
AID - 10.1177/1089313X251383202 [doi]
PST - aheadofprint
SO  - J Dance Med Sci. 2025 Oct 26:1089313X251383202. doi: 10.1177/1089313X251383202.

PMID- 30570718
OWN - NLM
STAT- PubMed-not-MEDLINE
LR  - 20240409
IS  - 2199-1170 (Print)
IS  - 2198-9761 (Electronic)
IS  - 2198-9761 (Linking)
VI  - 4
IP  - 1
DP  - 2018 Dec 20
TI  - The Current State of Subjective Training Load Monitoring-a Practical Perspective 
      and Call to Action.
PG  - 58
LID - 10.1186/s40798-018-0172-x [doi]
LID - 58
AB  - This commentary delivers a practical perspective on the current state of 
      subjective training load (TL) monitoring, and in particular sessional ratings of 
      perceived exertion, for performance enhancement and injury prevention. Subjective 
      measures may be able to reflect mental fatigue, effort, stress, and motivation. 
      These factors appear to be important moderators of the relationship TL has with 
      performance and injury, and they also seem to differ between open and closed 
      skill sports. As such, mental factors may affect the interaction between TL, 
      performance, and injury in different sports. Further, modeling these interactions 
      may be limited due to the assumption that an independent signal can adequately 
      account for the performance or injury outcomes. An independent signal model does 
      not accurately reflect training environments where multiple stressors (e.g., 
      mechanical, emotional, nutritional) impact adaptations. Common issues with using 
      subjective TL monitoring, including a lack of differentiation between 
      biomechanical, physiological, and cognitive load, may be overcome by considering 
      psychometric measurement best practices, finer graded scales, and differential 
      ratings of perceived exertion. Methods of calculating TL, including different 
      acute and chronic time periods, may also need to be individualized to different 
      sports and potentially different individuals within the same sport. As TL 
      monitoring is predominately a "chronic" decision-making tool, "acute" 
      decision-making tools, e.g., subjective wellness and autonomic nervous system 
      measures, should be combined in a bespoke multivariate model to aid sports 
      coaches. A call to action is presented for future research on key issues 
      associated with TL monitoring that will have relevance for practitioners in an 
      applied setting.
FAU - Coyne, Joseph O C
AU  - Coyne JOC
AD  - Centre for Exercise and Sports Science, School of Medical and Health Sciences, 
      Edith Cowan University, Joondalup, Western Australia, Australia. 
      coach@josephcoyne.com.
FAU - Gregory Haff, G
AU  - Gregory Haff G
AD  - Centre for Exercise and Sports Science, School of Medical and Health Sciences, 
      Edith Cowan University, Joondalup, Western Australia, Australia.
FAU - Coutts, Aaron J
AU  - Coutts AJ
AD  - Human Performance Research Centre, Faculty of Health, University of Technology 
      Sydney, Moore Park, New South Wales, Australia.
FAU - Newton, Robert U
AU  - Newton RU
AD  - Centre for Exercise and Sports Science, School of Medical and Health Sciences, 
      Edith Cowan University, Joondalup, Western Australia, Australia.
FAU - Nimphius, Sophia
AU  - Nimphius S
AD  - Centre for Exercise and Sports Science, School of Medical and Health Sciences, 
      Edith Cowan University, Joondalup, Western Australia, Australia.
LA  - eng
PT  - Journal Article
DEP - 20181220
PL  - Switzerland
TA  - Sports Med Open
JT  - Sports medicine - open
JID - 101662568
PMC - PMC6301906
COIS- ETHICS APPROVAL AND CONSENT TO PARTICIPATE: Not applicable CONSENT FOR 
      PUBLICATION: Not applicable COMPETING INTERESTS: The authors, Joseph Coyne, 
      Gregory Haff, Aaron Coutts, Robert Newton, and Sophia Nimphius, declare that they 
      have no competing interests. PUBLISHER’S NOTE: Springer Nature remains neutral 
      with regard to jurisdictional claims in published maps and institutional 
      affiliations.
EDAT- 2018/12/21 06:00
MHDA- 2018/12/21 06:01
PMCR- 2018/12/20
CRDT- 2018/12/21 06:00
PHST- 2018/08/27 00:00 [received]
PHST- 2018/11/30 00:00 [accepted]
PHST- 2018/12/21 06:00 [entrez]
PHST- 2018/12/21 06:00 [pubmed]
PHST- 2018/12/21 06:01 [medline]
PHST- 2018/12/20 00:00 [pmc-release]
AID - 10.1186/s40798-018-0172-x [pii]
AID - 172 [pii]
AID - 10.1186/s40798-018-0172-x [doi]
PST - epublish
SO  - Sports Med Open. 2018 Dec 20;4(1):58. doi: 10.1186/s40798-018-0172-x.

PMID- 36895326
OWN - NLM
STAT- PubMed-not-MEDLINE
LR  - 20250314
IS  - 1939-795X (Print)
IS  - 1939-795X (Electronic)
IS  - 1939-795X (Linking)
VI  - 15
IP  - 6
DP  - 2022
TI  - An Exploratory Comparison of Subjective Mental Fatigue Following a Task Designed 
      to Replicate the Observation of Game Film.
PG  - 25-35
AB  - Laboratory-induced subjective mental fatigue (MF) has been shown to decrease 
      sport-related performance (23, 38), yet there is a lack of research identifying 
      tasks in real-world sport environments that induce MF (37). Since the 
      identification of real-world tasks that induce MF may inform activities 
      undertaken in the daily training and competition environments, the purpose of the 
      current study was to compare changes in MF following a task designed to replicate 
      the observation of game film to changes in MF following completion of a 
      laboratory-based task (e.g., Stroop test). On separate counterbalanced visits, 
      participants (N = 6) completed either (1) 35 min of replicated game film 
      observation or (2) 35 min of the Stroop test. Visual analogue scales were used to 
      measure MF, and a repeated measures analysis of variance [2 (time) x 2 (task)] 
      was used to compare changes in MF following each task. No significant difference 
      in changes in MF were found between conditions, F(1, 5) = 1.226, p = 0.319, and 
      no main effect differences were found in MF pre-to-post for either task, F(1, 5) 
      = 2.211, p = 0.197. Further efforts to identify real-world mentally fatiguing 
      tasks are warranted.
FAU - Magdaleno, Anthony
AU  - Magdaleno A
AD  - Laboratory for Sport Psychology & Performance Excellence, College of Health 
      Sciences, University of Wisconsin-Milwaukee, Milwaukee, WI, United States.
AD  - Performance Psychology Laboratory, Department of Kinesiology, California State 
      University, Fullerton, Fullerton, CA, United States.
FAU - Wiersma, Lenny
AU  - Wiersma L
AD  - Performance Psychology Laboratory, Department of Kinesiology, California State 
      University, Fullerton, Fullerton, CA, United States.
FAU - Meyer, Barbara B
AU  - Meyer BB
AD  - Laboratory for Sport Psychology & Performance Excellence, College of Health 
      Sciences, University of Wisconsin-Milwaukee, Milwaukee, WI, United States.
LA  - eng
PT  - Journal Article
DEP - 20211201
PL  - United States
TA  - Int J Exerc Sci
JT  - International journal of exercise science
JID - 101513127
PMC - PMC9987439
OTO - NOTNLM
OT  - Soccer
OT  - Stroop test
OT  - cognitive fatigue
OT  - football
EDAT- 2021/12/01 00:00
MHDA- 2021/12/01 00:01
PMCR- 2021/12/01
CRDT- 2023/03/10 02:25
PHST- 2023/03/10 02:25 [entrez]
PHST- 2021/12/01 00:00 [pubmed]
PHST- 2021/12/01 00:01 [medline]
PHST- 2021/12/01 00:00 [pmc-release]
AID - ijes-15-6-25 [pii]
AID - 10.70252/EUFN5277 [doi]
PST - epublish
SO  - Int J Exerc Sci. 2021 Dec 1;15(6):25-35. doi: 10.70252/EUFN5277. eCollection 
      2022.

PMID- 30427238
OWN - NLM
STAT- MEDLINE
DCOM- 20190923
LR  - 20190923
IS  - 1555-0273 (Electronic)
IS  - 1555-0265 (Linking)
VI  - 14
IP  - 6
DP  - 2019 Jul 1
TI  - Circulating, Cell-Free DNA for Monitoring Player Load in Professional Football.
PG  - 718-726
LID - 10.1123/ijspp.2018-0756 [doi]
AB  - Purpose: Player monitoring in elite sport settings is becoming increasingly 
      important. Questionnaire-based methods and biomarkers such as circulating, 
      cell-free DNA (cfDNA) are suggested for load monitoring. cfDNA concentrations 
      were shown to increase depending on total distance covered in football and were 
      associated with overtraining in weight lifters. Thus, the objective of this study 
      was to examine whether cfDNA is feasible as a monitoring tool in elite football 
      players. Methods: Capillary blood samples from 22 male elite football players 
      were collected over 4 mo of a regular season. Sampling was conducted the day 
      before, 1 day after, or several days after regular-season games and/or training. 
      In addition, each player filled in a visual analogue scale (VAS) questionnaire 
      including the items "general perceived exertion," "muscular fatigue," and "mental 
      fatigue." Performance during training and games was tracked by the Catapult 
      system and with the OPTA system, respectively. Results: cfDNA values were 
      significantly elevated in players the day after regular-season games (1.4-fold; 
      P = .0004) in line with the scores of the VAS. Both parameters showed 
      significantly higher values during midweek-game weeks. cfDNA concentrations 
      correlated with training data, and VAS was correlated with the tracking of the 
      season games. However, cfDNA and VAS did not correlate with each other. 
      Conclusions: cfDNA concentrations at rest and VAS scores are influenced by 
      previous load in professional football players. Future studies will reveal 
      whether cfDNA might serve as a practically applicable marker for player load in 
      football players.
FAU - Haller, Nils
AU  - Haller N
FAU - Ehlert, Tobias
AU  - Ehlert T
FAU - Schmidt, Sebastian
AU  - Schmidt S
FAU - Ochmann, David
AU  - Ochmann D
FAU - Sterzing, Björn
AU  - Sterzing B
FAU - Grus, Franz
AU  - Grus F
FAU - Simon, Perikles
AU  - Simon P
LA  - eng
PT  - Journal Article
DEP - 20190701
PL  - United States
TA  - Int J Sports Physiol Perform
JT  - International journal of sports physiology and performance
JID - 101276430
RN  - 0 (Biomarkers)
RN  - 0 (Cell-Free Nucleic Acids)
SB  - IM
MH  - Adult
MH  - Athletes
MH  - Athletic Performance
MH  - Biomarkers/blood
MH  - Cell-Free Nucleic Acids/*blood
MH  - Humans
MH  - Male
MH  - Monitoring, Physiologic
MH  - Rest
MH  - Soccer/*physiology
MH  - Surveys and Questionnaires
MH  - Visual Analog Scale
MH  - *Workload
MH  - Young Adult
OTO - NOTNLM
OT  - biomarker
OT  - overtraining
OT  - plasma DNA
OT  - player monitoring
OT  - soccer
EDAT- 2018/11/15 06:00
MHDA- 2019/09/24 06:00
CRDT- 2018/11/15 06:00
PHST- 2019/05/23 00:00 [aheadofprint]
PHST- 2018/11/15 06:00 [pubmed]
PHST- 2019/09/24 06:00 [medline]
PHST- 2018/11/15 06:00 [entrez]
AID - 10.1123/ijspp.2018-0756 [doi]
PST - epublish
SO  - Int J Sports Physiol Perform. 2019 Jul 1;14(6):718-726. doi: 
      10.1123/ijspp.2018-0756.

PMID- 25051778
OWN - NLM
STAT- MEDLINE
DCOM- 20140922
LR  - 20161021
IS  - 1561-9125 (Print)
IS  - 1561-9125 (Linking)
VI  - 27
IP  - 1
DP  - 2014
TI  - [The influence of different types of physical exertions on the mature males' 
      biological age].
PG  - 179-83
AB  - We studied the biological age according to anthropometric indexes, mental, 
      physical and both the types of working efficiency in 122 males at the age of 
      50-59 years. All of them were devided into 5 groups: untrained individuals, going 
      in for general physical training, sport veterans, specializing in endurance 
      training, sport plays representatives, weight-lifters. We found out a younger 
      biological age in sport veterans, who were carrying out dynamic exertions.
FAU - Sirotin, A B
AU  - Sirotin AB
FAU - Belozerova, L M
AU  - Belozerova LM
FAU - Sergeeva, I G
AU  - Sergeeva IG
FAU - Zhukov, V N
AU  - Zhukov VN
FAU - Kolegova, N G
AU  - Kolegova NG
LA  - rus
PT  - Comparative Study
PT  - English Abstract
PT  - Journal Article
PL  - Russia (Federation)
TA  - Adv Gerontol
JT  - Advances in gerontology = Uspekhi gerontologii
JID - 100971443
SB  - IM
MH  - Adaptation, Physiological
MH  - Aging/*physiology
MH  - Anthropometry/methods
MH  - *Exercise Tolerance
MH  - Humans
MH  - Intelligence
MH  - Male
MH  - Middle Aged
MH  - Motor Activity/*physiology
MH  - Physical Exertion
MH  - Physical Fitness/*psychology
MH  - Sports/physiology/psychology
EDAT- 2014/07/24 06:00
MHDA- 2014/09/23 06:00
CRDT- 2014/07/24 06:00
PHST- 2014/07/24 06:00 [entrez]
PHST- 2014/07/24 06:00 [pubmed]
PHST- 2014/09/23 06:00 [medline]
PST - ppublish
SO  - Adv Gerontol. 2014;27(1):179-83.

PMID- 41352637
OWN - NLM
STAT- MEDLINE
DCOM- 20251225
LR  - 20251225
IS  - 1872-6240 (Electronic)
IS  - 0006-8993 (Linking)
VI  - 1872
DP  - 2026 Feb 1
TI  - Evolution of users' subjective experience over three training sessions with an 
      EEG Motor-Imagery Brain-Computer Interface (MI-BCI).
PG  - 150085
LID - S0006-8993(25)00648-1 [pii]
LID - 10.1016/j.brainres.2025.150085 [doi]
AB  - Motor Imagery-based Brain-Computer Interfaces (MI-BCIs) have been shown to be 
      promising for numerous applications, including sport training and entertainment 
      for healthy users, but also for improving or restoring functions in neurological 
      and neuropsychiatric disorders, e.g., for motor rehabilitation post-stroke or for 
      attention training in attention deficits. Reliable interactions with such MI-BCIs 
      require a heavy training process for both the machine and the user. Yet, how User 
      eXperience (UX) evolves during standard training is still largely unclear, both 
      within and between sessions/days. Through an exploratory study, we investigated 
      the variations of users' answers to a UX questionnaire when training with a 
      standard left vs. right-hand MI-BCI. 24 healthy novice users engaged in 3 
      training sessions (with 12 runs each) on different days. Each short run was 
      followed by six questions on screen measuring UX factors on scales from 1 to 10: 
      mental demand, performance, mental effort, frustration, mental fatigue and 
      anxiety. Interestingly, BCI performances did not correlate with any subjective UX 
      measure in this study. However, a time effect was observed. Within session, the 
      results suggested that mental demand, effort, and fatigue significantly augmented 
      during BCI operation, and that frustration significantly fluctuated but did not 
      differ pre- vs. post-session. Between sessions, the first session was rated 
      significantly more challenging than the other two regarding frustration, anxiety, 
      mental demand, mental effort and mental fatigue. This highlights the importance 
      of conducting studies across sessions and of considering the users' mental states 
      during BCI use, for improving UX and thus possibly BCI treatment outcome.
CI  - Copyright © 2025. Published by Elsevier B.V.
FAU - Roc, Aline
AU  - Roc A
AD  - Inria Center at the University of Bordeaux, 200 avenue de la vieille tour, 
      Talence, 33405, France; LaBRI, 351, cours de la Libération, Talence, 33405, 
      France.
FAU - Kolodzienski, Léna
AU  - Kolodzienski L
AD  - Inria Center at the University of Bordeaux, 200 avenue de la vieille tour, 
      Talence, 33405, France; Université Lumière Lyon 2, 18 quai Claude Bernard, Lyon, 
      69365, France.
FAU - Dreyer, Pauline
AU  - Dreyer P
AD  - Inria Center at the University of Bordeaux, 200 avenue de la vieille tour, 
      Talence, 33405, France; LaBRI, 351, cours de la Libération, Talence, 33405, 
      France.
FAU - Appriou, Aurélien
AU  - Appriou A
AD  - Inria Center at the University of Bordeaux, 200 avenue de la vieille tour, 
      Talence, 33405, France; LaBRI, 351, cours de la Libération, Talence, 33405, 
      France; Flit Sport, 20 rue Joseph Le Brix, Bordeaux, 33000, France.
FAU - Monseigne, Thibaut
AU  - Monseigne T
AD  - Inria Center at the University of Bordeaux, 200 avenue de la vieille tour, 
      Talence, 33405, France.
FAU - Lotte, Fabien
AU  - Lotte F
AD  - Inria Center at the University of Bordeaux, 200 avenue de la vieille tour, 
      Talence, 33405, France; LaBRI, 351, cours de la Libération, Talence, 33405, 
      France. Electronic address: fabien.lotte@inria.fr.
LA  - eng
PT  - Journal Article
DEP - 20251204
PL  - Netherlands
TA  - Brain Res
JT  - Brain research
JID - 0045503
SB  - IM
MH  - Humans
MH  - *Brain-Computer Interfaces/psychology
MH  - Male
MH  - Female
MH  - *Imagination/physiology
MH  - Electroencephalography/methods
MH  - Adult
MH  - Young Adult
MH  - *Brain/physiology
MH  - Surveys and Questionnaires
MH  - Mental Fatigue
MH  - Psychomotor Performance/physiology
OTO - NOTNLM
OT  - Brain–computer interfaces (BCI)
OT  - Electroencephalography (EEG)
OT  - Mental fatigue
OT  - Motor imagery (MI)
OT  - User experience
COIS- Declaration of competing interest The authors declare that they have no known 
      competing financial interests or personal relationships that could have appeared 
      to influence the work reported in this paper.
EDAT- 2025/12/07 00:40
MHDA- 2025/12/26 00:32
CRDT- 2025/12/06 19:34
PHST- 2024/03/31 00:00 [received]
PHST- 2025/11/18 00:00 [revised]
PHST- 2025/11/29 00:00 [accepted]
PHST- 2025/12/26 00:32 [medline]
PHST- 2025/12/07 00:40 [pubmed]
PHST- 2025/12/06 19:34 [entrez]
AID - S0006-8993(25)00648-1 [pii]
AID - 10.1016/j.brainres.2025.150085 [doi]
PST - ppublish
SO  - Brain Res. 2026 Feb 1;1872:150085. doi: 10.1016/j.brainres.2025.150085. Epub 2025 
      Dec 4.

PMID- 41493777
OWN - NLM
STAT- Publisher
LR  - 20260106
IS  - 1555-0273 (Electronic)
IS  - 1555-0265 (Linking)
DP  - 2026 Jan 2
TI  - Understanding Mental Fatigue Across the Men's Basketball Season: A Mixed-Methods 
      Study.
PG  - 1-9
LID - 10.1123/ijspp.2025-0489 [doi]
AB  - PURPOSE: Mental fatigue (MF) impacts sport performance, but limited research has 
      explored its presence and impact in basketball. This study used a mixed-methods 
      approach (quantitative and qualitative) to quantify and understand MF across the 
      competitive basketball season. METHODS: Fourteen semiprofessional (tier 3) male 
      basketball players (age 22.1 [3.8] y) participated. Across 21 weeks during the 
      competitive season, MF was monitored using 100-mm visual analog scales the day 
      before and day following official games. Linear mixed models evaluated the 
      effects of playing position, playing time, season phase, game outcome, game 
      location, head coach's rating of  game importance, game congestion, and opponent 
      level on MF. Focus groups were conducted to deepen understanding of the players' 
      experiences of MF. Thematic analysis explored perceptions and experiences of MF 
      by players. RESULTS: MF was higher in guards (54.1-62.0 arbitrary units [AU]), 
      when playing times were reduced (P = .044), during the decisive play-out phase 
      (54.5 AU, P = .023), and when the previous game outcome was a loss (51.4 AU, P = 
      .052). Players perceived MF to be characterized by cognitive and emotional 
      symptoms that negatively affect key performance domains including decision 
      making, pattern recognition, attention, and errors. Athletes suggested that MF 
      can be managed by adjusting communication and feedback provided by coaching 
      staff, improving scheduling of training and travel, and dedicating adequate time 
      for physical and mental recovery. CONCLUSION: Across the competitive basketball 
      season, athletes experience fluctuations in MF and believe that it negatively 
      affects their performance. Key factors that increase athlete susceptibility to MF 
      were identified, which may inform management strategies for MF across the 
      competitive basketball season.
FAU - Sansone, Pierpaolo
AU  - Sansone P
AUID- ORCID: 0000-0002-7355-3795
AD  - Department of Education and Sport Sciences, Pegaso Telematic University, Naples, 
      Italy.
FAU - Ciaccioni, Simone
AU  - Ciaccioni S
AUID- ORCID: 0000-0001-9533-9178
AD  - Department of Education and Sport Sciences, Pegaso Telematic University, Naples, 
      Italy.
AD  - Department of Movement, Human and Health Sciences, University of Rome "Foro 
      Italico", Rome, Italy.
FAU - Polverari, Damiano
AU  - Polverari D
AD  - GranTorino Basketball Draft, Turin, Italy.
FAU - García-Calvo, Tomas
AU  - García-Calvo T
AUID- ORCID: 0000-0002-2550-418X
AD  - Faculty of Sport Sciences, University of Extremadura, Cáceres, Spain.
FAU - Russell, Suzanna
AU  - Russell S
AUID- ORCID: 0000-0001-9146-756X
AD  - Faculty of Physical Education and Physiotherapy, Human Physiology and Sports 
      Physiotherapy Research Group, Vrije Universiteit Brussel, Brussels, Belgium.
LA  - eng
PT  - Journal Article
DEP - 20260102
PL  - United States
TA  - Int J Sports Physiol Perform
JT  - International journal of sports physiology and performance
JID - 101276430
SB  - IM
OTO - NOTNLM
OT  - athlete monitoring
OT  - cognitive performance
OT  - qualitative study
OT  - team sports
EDAT- 2026/01/06 19:17
MHDA- 2026/01/06 19:17
CRDT- 2026/01/06 13:18
PHST- 2025/09/24 00:00 [received]
PHST- 2025/11/05 00:00 [revised]
PHST- 2025/11/06 00:00 [accepted]
PHST- 2026/01/06 19:17 [medline]
PHST- 2026/01/06 19:17 [pubmed]
PHST- 2026/01/06 13:18 [entrez]
AID - 10.1123/ijspp.2025-0489 [doi]
PST - aheadofprint
SO  - Int J Sports Physiol Perform. 2026 Jan 2:1-9. doi: 10.1123/ijspp.2025-0489.
