# Supplementary material for: Effects of brain endurance training on physical and cognitive performance in athletes and physically active individuals: a systematic review
Source: Front Psychol. 2026 Jun 1;17:1828644. doi: 10.3389/fpsyg.2026.1828644 (PMC13265369; doi:10.3389/fpsyg.2026.1828644)
Supplement: Supplementary file 2 [file Data_Sheet_2.ZIP › Supplementary File 3/Original database search histories/pubmed/PubMedSearchHistory.csv]

Search number	Query	Sort By	Filters	Search Details	Results	Time	Date
11	(((((((brain endurance training[Title/Abstract]) OR (cognitive endurance training[Title/Abstract])) OR (mental endurance training[Title/Abstract])) OR (cognitive fatigue training[Title/Abstract])) OR (mental fatigue training[Title/Abstract])) OR (((mental fatigue[Title/Abstract]) OR (cognitive fatigue[Title/Abstract])) AND (training[Title/Abstract]))) AND (("Athletic Performance"[Mesh]) OR ((((((…			("brain endurance training"[Title/Abstract] OR (("cognition"[MeSH Terms] OR "cognition"[All Fields] OR "cognitions"[All Fields] OR "cognitive"[All Fields] OR "cognitively"[All Fields] OR "cognitives"[All Fields]) AND "endurance training"[Title/Abstract]) OR (("mental"[All Fields] OR "mentalities"[All Fields] OR "mentality"[All Fields] OR "mentalization"[MeSH Terms] OR "mentalization"[All Fields] …	91	09:06:03	2026/01/15
10	("Athletes"[Mesh]) OR ((((((((((((((Athlete[Title/Abstract]) OR (Professional Athletes[Title/Abstract])) OR (Athlete, Professional[Title/Abstract])) OR (Athletes, Professional[Title/Abstract])) OR (Professional Athlete[Title/Abstract])) OR (Elite Athletes[Title/Abstract])) OR (Athlete, Elite[Title/Abstract])) OR (Athletes, Elite[Title/Abstract])) OR (Elite Athlete[Title/Abstract])) OR (College At…			"Athletes"[MeSH Terms] OR ("Athlete"[Title/Abstract] OR "professional athletes"[Title/Abstract] OR (("athlete s"[All Fields] OR "Athletes"[MeSH Terms] OR "Athletes"[All Fields] OR "Athlete"[All Fields] OR "athletically"[All Fields] OR "athlets"[All Fields] OR "sports"[MeSH Terms] OR "sports"[All Fields] OR "athletic"[All Fields] OR "athletics"[All Fields]) AND "Professional"[Title/Abstract]) OR "…	96,925	09:03:30	2026/01/15
9	(((((((((((((Athlete[Title/Abstract]) OR (Professional Athletes[Title/Abstract])) OR (Athlete, Professional[Title/Abstract])) OR (Athletes, Professional[Title/Abstract])) OR (Professional Athlete[Title/Abstract])) OR (Elite Athletes[Title/Abstract])) OR (Athlete, Elite[Title/Abstract])) OR (Athletes, Elite[Title/Abstract])) OR (Elite Athlete[Title/Abstract])) OR (College Athletes[Title/Abstract])…			"Athlete"[Title/Abstract] OR "professional athletes"[Title/Abstract] OR (("athlete s"[All Fields] OR "Athletes"[MeSH Terms] OR "Athletes"[All Fields] OR "Athlete"[All Fields] OR "athletically"[All Fields] OR "athlets"[All Fields] OR "sports"[MeSH Terms] OR "sports"[All Fields] OR "athletic"[All Fields] OR "athletics"[All Fields]) AND "Professional"[Title/Abstract]) OR "athletes professional"[Titl…	85,805	09:02:37	2026/01/15
8	"Athletes"[Mesh]	Most Recent		"Athletes"[MeSH Terms]	25,649	08:58:24	2026/01/15
7	("Athletic Performance"[Mesh]) OR ((((((((((Athletic Performances) OR (Performance, Athletic)) OR (Performances, Athletic)) OR (Sports Performance)) OR (Performance, Sports)) OR (Performances, Sports)) OR (Sports Performances)) OR (sport performance)) OR (physical performance)) OR (technical performance))			"Athletic Performance"[MeSH Terms] OR ("Athletic Performance"[MeSH Terms] OR ("athletic"[All Fields] AND "performance"[All Fields]) OR "Athletic Performance"[All Fields] OR ("athletic"[All Fields] AND "performances"[All Fields]) OR "athletic performances"[All Fields] OR ("Athletic Performance"[MeSH Terms] OR ("athletic"[All Fields] AND "performance"[All Fields]) OR "Athletic Performance"[All Fiel…	2,919,497	08:57:04	2026/01/15
6	(((((((((Athletic Performances) OR (Performance, Athletic)) OR (Performances, Athletic)) OR (Sports Performance)) OR (Performance, Sports)) OR (Performances, Sports)) OR (Sports Performances)) OR (sport performance)) OR (physical performance)) OR (technical performance)			"athletic performance"[MeSH Terms] OR ("athletic"[All Fields] AND "performance"[All Fields]) OR "athletic performance"[All Fields] OR ("athletic"[All Fields] AND "performances"[All Fields]) OR "athletic performances"[All Fields] OR ("athletic performance"[MeSH Terms] OR ("athletic"[All Fields] AND "performance"[All Fields]) OR "athletic performance"[All Fields] OR ("performance"[All Fields] AND "…	2,919,497	08:55:59	2026/01/15
5	Athletic Performances[Title/Abstract]			"athletic performances"[Title/Abstract]	104	08:51:10	2026/01/15
4	"Athletic Performance"[Mesh]	Most Recent		"Athletic Performance"[MeSH Terms]	69,376	08:49:15	2026/01/15
3	(((((brain endurance training[Title/Abstract]) OR (cognitive endurance training[Title/Abstract])) OR (mental endurance training[Title/Abstract])) OR (cognitive fatigue training[Title/Abstract])) OR (mental fatigue training[Title/Abstract])) OR (((mental fatigue[Title/Abstract]) OR (cognitive fatigue[Title/Abstract])) AND (training[Title/Abstract]))			"brain endurance training"[Title/Abstract] OR (("cognition"[MeSH Terms] OR "cognition"[All Fields] OR "cognitions"[All Fields] OR "cognitive"[All Fields] OR "cognitively"[All Fields] OR "cognitives"[All Fields]) AND "endurance training"[Title/Abstract]) OR (("mental"[All Fields] OR "mentalities"[All Fields] OR "mentality"[All Fields] OR "mentalization"[MeSH Terms] OR "mentalization"[All Fields] O…	497	08:46:17	2026/01/15
2	((mental fatigue[Title/Abstract]) OR (cognitive fatigue[Title/Abstract])) AND (training[Title/Abstract])			("mental fatigue"[Title/Abstract] OR "cognitive fatigue"[Title/Abstract]) AND "training"[Title/Abstract]	274	08:42:20	2026/01/15
1	((((brain endurance training[Title/Abstract]) OR (cognitive endurance training[Title/Abstract])) OR (mental endurance training[Title/Abstract])) OR (cognitive fatigue training[Title/Abstract])) OR (mental fatigue training[Title/Abstract])			"brain endurance training"[Title/Abstract] OR (("cognition"[MeSH Terms] OR "cognition"[All Fields] OR "cognitions"[All Fields] OR "cognitive"[All Fields] OR "cognitively"[All Fields] OR "cognitives"[All Fields]) AND "endurance training"[Title/Abstract]) OR (("mental"[All Fields] OR "mentalities"[All Fields] OR "mentality"[All Fields] OR "mentalization"[MeSH Terms] OR "mentalization"[All Fields] O…	240	08:28:23	2026/01/15
