# Supplementary material for: Effects of brain endurance training on physical and cognitive performance in athletes and physically active individuals: a systematic review
Source: Front Psychol. 2026 Jun 1;17:1828644. doi: 10.3389/fpsyg.2026.1828644 (PMC13265369; doi:10.3389/fpsyg.2026.1828644)
Supplement: Supplementary file 2 [file Data_Sheet_2.ZIP › Supplementary File 3/Original database search histories/Embase/Embase197.ris]

TY  - JOUR
M3  - Article in Press
Y1  - 2026
SP  - 1
EP  - 9
SN  - 1555-0273
JF  - International journal of sports physiology and performance
JO  - Int J Sports Physiol Perform
UR  - http://www.embase.j.sjuku.top/search/results?subaction=viewrecord&id=L649834066&from=export
U2  - L649834066
C5  - 41493777
DB  - Medline
U3  - 2026-01-14
L2  - http://dx.doi.org/10.1123/ijspp.2025-0489
DO  - 10.1123/ijspp.2025-0489
A1  - Sansone, P.
A1  - Ciaccioni, S.
A1  - Polverari, D.
A1  - García-Calvo, T.
A1  - Russell, S.
M1  - (Sansone P.; Ciaccioni S.) Department of Education and Sport Sciences, Pegaso Telematic University, Naples, Italy
M1  - (Ciaccioni S.) Department of Movement, Human and Health Sciences, University of Rome "Foro Italico", Rome, Italy
M1  - (Polverari D.) GranTorino Basketball Draft, Turin, Italy
M1  - (García-Calvo T.) Faculty of Sport Sciences, University of Extremadura, Cáceres, Spain
M1  - (Russell S.) Faculty of Physical Education and Physiotherapy, Human Physiology and Sports Physiotherapy Research Group, Vrije Universiteit Brussel, Brussels, Belgium
T1  - Understanding Mental Fatigue Across the Men's Basketball Season: A Mixed-Methods Study
LA  - English
KW  - adolescent
KW  - adult
KW  - article
KW  - athlete
KW  - athletic performance
KW  - attention
KW  - basketball
KW  - basketball player
KW  - clinical article
KW  - coach
KW  - coaching
KW  - cognition
KW  - controlled study
KW  - decision making
KW  - drug therapy
KW  - human
KW  - male
KW  - mental fatigue
KW  - mental performance
KW  - pattern recognition
KW  - qualitative research
KW  - season
KW  - team sport
KW  - thematic analysis
KW  - therapy
KW  - travel
KW  - visual analog scale
KW  - young adult
N2  - PURPOSE: Mental fatigue (MF) impacts sport performance, but limited research has explored its presence and impact in basketball. This study used a mixed-methods approach (quantitative and qualitative) to quantify and understand MF across the competitive basketball season. METHODS: Fourteen semiprofessional (tier 3) male basketball players (age 22.1 [3.8] y) participated. Across 21 weeks during the competitive season, MF was monitored using 100-mm visual analog scales the day before and day following official games. Linear mixed models evaluated the effects of playing position, playing time, season phase, game outcome, game location, head coach's rating of game importance, game congestion, and opponent level on MF. Focus groups were conducted to deepen understanding of the players' experiences of MF. Thematic analysis explored perceptions and experiences of MF by players. RESULTS: MF was higher in guards (54.1-62.0 arbitrary units [AU]), when playing times were reduced (P = .044), during the decisive play-out phase (54.5 AU, P = .023), and when the previous game outcome was a loss (51.4 AU, P = .052). Players perceived MF to be characterized by cognitive and emotional symptoms that negatively affect key performance domains including decision making, pattern recognition, attention, and errors. Athletes suggested that MF can be managed by adjusting communication and feedback provided by coaching staff, improving scheduling of training and travel, and dedicating adequate time for physical and mental recovery. CONCLUSION: Across the competitive basketball season, athletes experience fluctuations in MF and believe that it negatively affects their performance. Key factors that increase athlete susceptibility to MF were identified, which may inform management strategies for MF across the competitive basketball season.
ER  - 

TY  - JOUR
M3  - Article
Y1  - 2026
VL  - 40
IS  - 1
SP  - 48
EP  - 55
SN  - 1533-4287
JF  - Journal of strength and conditioning research
JO  - J Strength Cond Res
UR  - http://www.embase.j.sjuku.top/search/results?subaction=viewrecord&id=L649009612&from=export
U2  - L649009612
C5  - 41160418
DB  - Medline
U3  - 2025-11-06
U4  - 2025-12-16
L2  - http://dx.doi.org/10.1519/JSC.0000000000005255
DO  - 10.1519/JSC.0000000000005255
A1  - Varesco, G.
A1  - Germain, M.
A1  - Szocs, S.
A1  - Martin, A.
A1  - Toussaint, P.-M.
A1  - Simonelli, G.
M1  - (Varesco G.; Germain M.; Szocs S.; Martin A.; Simonelli G.) Center for Advanced Research in Sleep Medicine, Hôpital du Sacré-Coeur de Montréal, CIUSSS du Nord de l'Île-de- Montréal, Montréal, QC, Canada
M1  - (Varesco G.; Toussaint P.-M.) National Institute of Sport of Québec, Montréal, QC, Canada
M1  - (Varesco G.; Simonelli G.) Departement of Medicine, Faculty of Medicine, Université de Montréal, QC, Canada
M1  - (Toussaint P.-M.) Carabins de Montréal, Université de Montréal, Quebec, Canada; and
M1  - (Simonelli G.) Departement of Neuroscience, Faculty of Medicine, Université de Montréal, QC, Canada
T1  - Exploring the Relationship Between Sleep Hygiene Recommendations and Outcomes in Sleep, Fatigue, and Cognitive Performance Among Student-Athletes
LA  - English
KW  - actimetry
KW  - athlete
KW  - athletic performance
KW  - cognition
KW  - fatigue
KW  - football
KW  - human
KW  - male
KW  - pathophysiology
KW  - physiology
KW  - psychomotor performance
KW  - questionnaire
KW  - sleep
KW  - sleep hygiene
KW  - sleep quality
KW  - student
KW  - young adult
N2  - ABSTRACT: Varesco, G, Germain, M, Szocs, S, Martin, A, Toussaint, P-M, and Simonelli, G. Exploring the relationship between sleep hygiene recommendations and outcomes in sleep, fatigue, and cognitive performance among student-athletes. J Strength Cond Res 40(1): 48-55, 2026-Student-athletes often neglect sleep because of academic and training demands, highlighting the value of interventions targeting poor sleep habits. However, sleep hygiene research remains limited to individualized approaches, limiting reproducibility and posing challenges for implementation in large groups, such as collegiate sports teams. In this 4-week study, we assessed the sleep health of an elite collegiate Canadian football team through questionnaires (week 1). Players with poor sleep habits (Pittsburgh Sleep Quality Index > 5; 24 out of 64) participated in a 2-week sleep hygiene intervention. After a familiarization session (week 2), they completed 2 weeks of sleep assessment (actigraphy, sleep diary) and a post-training test, including a fatigue 10-cm visual analog scale, psychomotor vigilance task (PVT), and paced visual serial addition test (PVSAT). Subjects were unaware to be selected based on their poor sleep habits. After week 3, athletes received feedback on poor sleep habits and standardized written, evidence-based sleep hygiene recommendations. They were asked to comply with these recommendations before repeating experimental procedures at the end of week 4. Improvements were observed only in perceived total sleep time (sleep duration; 7:43 ± 1:29 vs. 8:03 ± 1:34 h:mm, p = 0.045) and PVSAT performance (1.44 ± 1.8 vs. 1.36 ± 1.63 seconds, p = 0.004), while PVT speed decreased (3.6 ± 0.4 vs. 3.5 ± 0.4 Hz, p = 0.043). Objective sleep duration (6:53 ± 1:19 vs. 7:04 ± 1:19 h:mm, p = 0.21), fatigue (6 ± 2.1 vs. 5.8 ± 2.1 AU, p = 0.55), and other outcomes remained unchanged ( p > 0.37). These results indicate that unsupervised and standardized sleep hygiene recommendations were not associated with changes in sleep habits, with changes in cognitive performance and fatigue level that could not be reconducted to better sleep.
ER  - 

TY  - JOUR
M3  - Review
Y1  - 2025
VL  - 11
IS  - 1
SN  - 2199-1197
JF  - Clinical Phytoscience
JO  - Clin. Phytoscience
UR  - http://www.embase.j.sjuku.top/search/results?subaction=viewrecord&id=L2041640520&from=export
U2  - L2041640520
DB  - Embase
U3  - 2025-12-11
U4  - 2025-12-16
L2  - http://dx.doi.org/10.1186/s40816-025-00409-x
DO  - 10.1186/s40816-025-00409-x
A1  - Shahrajabian, M.H.
A1  - Sun, W.
M1  - (Shahrajabian M.H., hesamshahrajabian@gmail.com; Sun W., sunwenli@caas.cn) National Key Laboratory of Agricultural Microbiology, Biotechnology Research Institute, Chinese Academy of Agricultural Sciences, Beijing, China
AD  - W. Sun, National Key Laboratory of Agricultural Microbiology, Biotechnology Research Institute, Chinese Academy of Agricultural Sciences, Beijing, China
T1  - The importance of medicinal herbs and plants for sports: an organic way to enhance athletic performance
LA  - English
KW  - alanine aminotransferase
KW  - aspartate aminotransferase
KW  - biological marker
KW  - catalase
KW  - catecholamine
KW  - ephedrine
KW  - lactate dehydrogenase
KW  - lactic acid
KW  - luteinizing hormone
KW  - natural product
KW  - superoxide dismutase
KW  - testosterone
KW  - tumor necrosis factor
KW  - aerobic capacity
KW  - athlete
KW  - athletic performance
KW  - blood pressure
KW  - brain function
KW  - cardio respiratory function
KW  - Chinese medicine
KW  - Coffea arabica
KW  - Crocus sativus
KW  - diet supplementation
KW  - diet therapy
KW  - endurance
KW  - fitness
KW  - Ginkgo biloba
KW  - ginseng
KW  - herbal medicine
KW  - human
KW  - immune function test
KW  - immune response
KW  - inflammation
KW  - knee osteoarthritis
KW  - male
KW  - medicinal plant
KW  - memory
KW  - meta analysis
KW  - muscle action potential
KW  - muscle fatigue
KW  - muscle growth
KW  - muscle strength
KW  - myrtle
KW  - nonhuman
KW  - oxidative stress
KW  - Persian medicine
KW  - physical activity
KW  - physical performance
KW  - plant nutrition
KW  - reaction time
KW  - resistance training
KW  - respiratory function
KW  - review
KW  - rhizosphere
KW  - Rhodiola rosea
KW  - runner
KW  - Salix alba
KW  - sport
KW  - systematic review
KW  - Tribulus terrestris
N2  - Background: Natural components in plants can be used as a therapeutic adjuvant for different pathologies, improve physiological and biochemical changes which can enhance individuals who practice physical activities. Implementing and designing appropriate dietary interventions is integral to the function of sports nutrition professionals. Objective: This article aims to provide deep of knowledge of the influence of application of medicinal plants and herbs, as well as plant-based diets on athletes. It also seeks to provide valuable information and insights to simplify the nutritional strategies as well as principles with understanding the importance of natural products in an organic life, and focus on the appropriate way to use the natural advantages of plant-based nutrition. Design: Review. Online databases were used to retrieve data from 2003 to the present day. Data sources: Google Scholar, Scopus, and PubMed databases were used during the literature analysis. Review methods: Relevant identified studies were screened for final inclusion, and studies were included if they focused on athletes, sportsmen, medicinal plants, natural products, physical performance, and physical activity. Results and discussion: The supplementation of ginseng can increase lactate, cardio respiratory function, aerobic capacity, frequent redundancy (e.g., increase endurance capacity, endurance running time, and endurance performance), and muscle strength with positive effects on immune function, brain function and stabilizes blood pressure. Green tea and Coffea arabica supplementation can enhance endurance capacity, anaerobic performances, blood catecholamine, immune responses in cyclist and runner, serum catecholamine levels, muscle strength and improve endurance running performance. Ephedrine can increase alertness and reaction time and aerobic capacity and reduce fatigue. Ginger can increase fatigue resistance in athletes, and reduce inflammation biomarkers, aspartate aminotransferase (AST), and alanine aminotransferase (ALT). Application of Tribulus terrestris can increase production of luteinizing hormone (LH), testosterone production in healthy male, muscle growth, and reduce inflammation, oxidative damage in muscle and cardiovascular activity. Rhodiola Rosea can improve performance, muscle fatigue resistance and memory as well as concentration. Cordyceps sinensis may increase lactic acid production, heart rate variability and blood, muscle fatigue resistance, aerobic capacity and cardiovascular responses in health runners. Application of Ginkgo biloba can increase the endurance performance and time to exhaustion in athletes and improve muscle tissue blood and exercise performance. Increase in muscle strength in patients with osteoarthritis of the knee, reduce pain and improve immune system can be increased after supplementation of Arnica. Application of Astragalus can increase aerobic performance in runner, immune system and reduce pain. High treatment of musculoskeletal and joint-related conditions, treatment of pain and aches can be used after application of Salix alba. Application of saffron can reduce tumor necrosis factor alpha, levels of lactate dehydrogenase, and improve catalase, superoxide dismutase and blood flow in retina and choroid. Supplementation of fenugreek can increase endurance capacity and fatty acids, free testosterone levels and reduce serum creatinine. Myrtus communis can increase anaerobic performances, serum proteins and decrease triglycerides. Conclusion: Supplementation of medicinal plants in athletes, diets can increase athletic performance, and provide synergistic health benefits. Clinical trial number: Not applicable.
ER  - 

TY  - JOUR
M3  - Review
Y1  - 2025
VL  - 22
IS  - 1
SP  - 2441775
SN  - 1550-2783
JF  - Journal of the International Society of Sports Nutrition
JO  - J Int Soc Sports Nutr
UR  - http://www.embase.j.sjuku.top/search/results?subaction=viewrecord&id=L646301764&from=export
U2  - L646301764
C5  - 39810703
DB  - Medline
U4  - 2025-01-28
L2  - http://dx.doi.org/10.1080/15502783.2024.2441775
DO  - 10.1080/15502783.2024.2441775
A1  - Jäger, R.
A1  - Heileson, J.L.
A1  - Abou Sawan, S.
A1  - Dickerson, B.L.
A1  - Leonard, M.
A1  - Kreider, R.B.
A1  - Kerksick, C.M.
A1  - Cornish, S.M.
A1  - Candow, D.G.
A1  - Cordingley, D.M.
A1  - Forbes, S.C.
A1  - Tinsley, G.M.
A1  - Bongiovanni, T.
A1  - Cannataro, R.
A1  - Campbell, B.I.
A1  - Arent, S.M.
A1  - Stout, J.R.
A1  - Kalman, D.S.
A1  - Antonio, J.
M1  - (Jäger R.) Increnovo LLC, Whitefish Bay, WI, United States
M1  - (Heileson J.L.) Nutrition Services Division, Walter Reed National Military Medical Center, Bethesda, MD, United States
M1  - (Heileson J.L.) Department of Health, Human Performance, Recreation, Baylor University, Waco, TX, United States
M1  - (Abou Sawan S.) Iovate Health Sciences International, Oakville, Canada
M1  - (Dickerson B.L.; Leonard M.; Kreider R.B.) Exercise & Sport Nutrition Lab, Human Clinical Research Facility, Department of Kinesiology and Sport Management, Texas A&M University, College Station, TX, United States
M1  - (Kerksick C.M.) Exercise and Performance Nutrition Laboratory, College of Science, Technology, Health, Lindenwood University, St. Charles, MO, United States
M1  - (Cornish S.M.) Faculty of Kinesiology and Recreation Management, University of Manitoba, Winnipeg, Canada
M1  - (Candow D.G.) Faculty of Kinesiology and Health Studies, University of Regina, Regina, Canada
M1  - (Cordingley D.M.) Applied Health Sciences Program, Faculty of Graduate Studies, University of Manitoba, Winnipeg, Canada
M1  - (Forbes S.C.) Department of Physical Education Studies, Brandon University, Brandon, Canada
M1  - (Tinsley G.M.) Department of Kinesiology and Sport Management, Texas Tech University, Lubbock, TX, United States
M1  - (Bongiovanni T.) Department of Biomedical and Neuromotor Sciences (DIBINEM), University of Bologna, Bologna, Italy
M1  - (Bongiovanni T.) Player Health & Performance Department, Palermo, Italy
M1  - (Cannataro R.) GalaScreen Laboratories, Department of Pharmacy, Health and Nutritional Sciences, University of Calabria, Rende, Italy
M1  - (Cannataro R.) Research Division, Dynamical Business & Science Society - DBSS International SAS, Bogotá, United States
M1  - (Campbell B.I.) Performance& Physique Enhancement Laboratory, Exercise Science Program, University of South Florida, Tampa, FL, United States
M1  - (Arent S.M.) Department of Exercise Science, Arnold School of Public Health, University of South Carolina, Columbia, SC, United States
M1  - (Stout J.R.) School of Kinesiology and Rehabilitation Sciences, University of Central Florida, Orlando, FL, United States
M1  - (Kalman D.S.) Nova Southeastern University, Dr. Kiran C. Patel College of Osteopathic Medicine, Davie, FL, United States
M1  - (Antonio J.) Department of Health and Human Performance, Nova Southeastern University, Davie, FL, United States
T1  - International Society of Sports Nutrition Position Stand: Long-Chain Omega-3 Polyunsaturated Fatty Acids
LA  - English
KW  - icosapentaenoic acid
KW  - omega 3 fatty acid
KW  - athlete
KW  - athletic performance
KW  - dietary supplement
KW  - drug effect
KW  - exercise
KW  - human
KW  - muscle strength
KW  - nutrition
KW  - nutritional science
KW  - physiology
N2  - Position Statement: The International Society of Sports Nutrition (ISSN) presents this position based on a critical examination of the literature surrounding the effects of long-chain omega-3 polyunsaturated fatty acid (ω-3 PUFA) supplementation on exercise performance, recovery, and brain health. This position stand is intended to provide a scientific foundation for athletes, dietitians, trainers, and other practitioners regarding the effects of supplemental ω-3 PUFA in healthy and athletic populations. The following conclusions represent the official position of the ISSN: Athletes may be at a higher risk for ω-3 PUFA insufficiency.Diets rich in ω-3 PUFA, including supplements, are effective strategies for increasing ω-3 PUFA levels.ω-3 PUFA supplementation, particularly eicosapentaenoic acid (EPA) and docosahexaenoic acid (DHA), has been shown to enhance endurance capacity and cardiovascular function during aerobic-type exercise.ω-3 PUFA supplementation may not confer a muscle hypertrophic benefit in young adults.ω-3 PUFA supplementation in combination with resistance training may improve strength in a dose- and duration-dependent manner.ω-3 PUFA supplementation may decrease subjective measures of muscle soreness following intense exercise.ω-3 PUFA supplementation can positively affect various immune cell responses in athletic populations.Prophylactic ω-3 PUFA supplementation may offer neuroprotective benefits in athletes exposed to repeated head impacts.ω-3 PUFA supplementation is associated with improved sleep quality.ω-3 PUFA are classified as prebiotics; however, studies on the gut microbiome and gut health in athletes are currently lacking.
ER  - 

TY  - JOUR
M3  - Article
Y1  - 2025
VL  - 22
IS  - 1
SP  - 2541010
SN  - 1550-2783
JF  - Journal of the International Society of Sports Nutrition
JO  - J Int Soc Sports Nutr
UR  - http://www.embase.j.sjuku.top/search/results?subaction=viewrecord&id=L648142208&from=export
U2  - L648142208
C5  - 40726020
DB  - Medline
U3  - 2025-08-12
U4  - 2025-08-13
L2  - http://dx.doi.org/10.1080/15502783.2025.2541010
DO  - 10.1080/15502783.2025.2541010
A1  - Hemmat, M.
A1  - Nazemzadegan, G.
A1  - Niknam, A.
A1  - Daryanoosh, F.
A1  - Koushkie Jahromi, M.
M1  - (Hemmat M.; Nazemzadegan G.; Niknam A.; Daryanoosh F.; Koushkie Jahromi M.) Department of Sports Sciences, School of Education and Psychology, Shiraz University, Shiraz, Iran
T1  - The effects of mental fatigue and caffeine on basketball performance: insights from a crossover study
LA  - English
KW  - caffeine
KW  - adolescent
KW  - athletic performance
KW  - basketball
KW  - controlled study
KW  - crossover procedure
KW  - double blind procedure
KW  - human
KW  - male
KW  - mental fatigue
KW  - pathophysiology
KW  - physiology
KW  - psychology
KW  - randomized controlled trial
KW  - Stroop test
N2  - BACKGROUND: The interactive effect of mental fatigue and caffeine consumption on sport performance is not clear. This study aimed to investigate the impact of mental fatigue and caffeine gum consumption on power and skill performance in recreationally trained male basketball players. METHODS: A randomized, double-blind, crossover design was used, with twenty male participants (age: 16.7 ± 0.86 years, body mass: 79.6 ± 8.2 kg, height: 183.2 ± 8.6 cm, training experience ≥ 3 years). Participants completed four testing sessions under the following conditions: (1) no mental fatigue with placebo gum, (2) mental fatigue with placebo gum, (3) no mental fatigue with caffeine gum, and (4) mental fatigue with caffeine gum. The sessions were separated by one week. Mental fatigue was induced through a 30-minute Stroop task, and caffeine gum (50 mg of caffeine per piece) was administered 15 minutes before performance testing. Power and skill performance were assessed via vertical jump height, V-CUT dribbling test, medicine ball throw, and stationary two-point shooting, with three attempts per test. RESULTS: Mental fatigue significantly increased time to react for congruent name and color (Z = 3.9, p < 0.001) and incongruent name and color (Z = 3.9, p < 0.001), as well as perceived fatigue (Z = 3.9, p < 0.001) after the Stroop task. Performance analysis revealed a significant main effect of condition on vertical jump height (F = 2.9, p = 0.04) and V-CUT dribbling performance (F = 4.4, p = 0.007), but not on medicine ball throw, change of direction test, or stationary two-point shooting (p > 0.05). Mental fatigue (mental fatigue with placebo gum) significantly impaired vertical jump height (p = 0.008) and V-CUT dribbling performance (p = 0.049) compared to the no mental fatigue with placebo gum condition. No significant differences were found between other condition pairs for these performance measures. CONCLUSION: Mental fatigue negatively affects power and skill performance in basketball players, while caffeine gum consumption may offer a potential strategy to mitigate these effects. While caffeine gum attenuated some performance declines in the mental fatigue with caffeine gum condition compared to mental fatigue with placebo gum, these differences were not statistically significant. Future research should explore optimal caffeine doses and additional performance variables.
ER  - 

TY  - JOUR
M3  - Article
Y1  - 2025
VL  - 43
IS  - 24
SP  - 3072
EP  - 3094
SN  - 1466-447X
JF  - Journal of sports sciences
JO  - J Sports Sci
UR  - http://www.embase.j.sjuku.top/search/results?subaction=viewrecord&id=L649101872&from=export
U2  - L649101872
C5  - 41214445
DB  - Medline
U3  - 2025-11-17
U4  - 2025-12-19
L2  - http://dx.doi.org/10.1080/02640414.2025.2573575
DO  - 10.1080/02640414.2025.2573575
A1  - Qian, H.
A1  - Xia, W.
A1  - Wang, Y.
A1  - Lee, S.
M1  - (Qian H.; Wang Y.; Lee S.) Department of Physical Education, Hanyang University, Seoul, South Korea
M1  - (Xia W.) Department of Arts and Sport, Inha University, Incheon, South Korea
T1  - The impact of mental fatigue on physiological tolerance and athletic performance in athletes: Exploring central and peripheral mechanisms
LA  - English
KW  - lactic acid
KW  - adult
KW  - athletic performance
KW  - blood
KW  - controlled study
KW  - crossover procedure
KW  - cycling
KW  - electroencephalography
KW  - electromyography
KW  - endurance
KW  - exercise test
KW  - female
KW  - human
KW  - male
KW  - mental fatigue
KW  - near infrared spectroscopy
KW  - pathophysiology
KW  - physiology
KW  - prefrontal cortex
KW  - psychology
KW  - randomized controlled trial
KW  - running
KW  - young adult
N2  - Mental fatigue has emerged as a key factor influencing endurance performance, yet its physiological mechanisms remain unclear. This study examined the associations between mental fatigue, physiological tolerance, and performance in endurance athletes. Sixty elite athletes (32 males, 28 females) from running, cycling, and triathlon disciplines completed a randomized, counterbalanced crossover design with two sessions: a 90-min cognitively demanding task (mental fatigue) and passive rest (control), separated by one week. Before and after each condition, participants underwent physiological and neurophysiological assessments followed by sport-specific tests, including treadmill time-to-exhaustion runs, 20-km cycling time trials, and multi-stage triathlon simulations. Measurements included electroencephalography (EEG), functional near-infrared spectroscopy (fNIRS), electromyography (EMG), and blood lactate analysis. Compared with the control, mental fatigue significantly reduced running endurance, cycling power output, and triathlon performance. Prefrontal oxygenation changes strongly correlated with performance decrements (r = 0.81, p < 0.001), and EMG data indicated altered neuromuscular activation. Both central and peripheral physiological markers differed between conditions. These findings demonstrate that mental fatigue is associated with measurable neurophysiological and metabolic alterations leading to reduced endurance performance, highlighting the importance of cognitive load management in endurance training and competition.
ER  - 

TY  - JOUR
M3  - Article
Y1  - 2025
VL  - 20
IS  - 11
SP  - 1509
EP  - 1515
SN  - 1555-0273
JF  - International journal of sports physiology and performance
JO  - Int J Sports Physiol Perform
UR  - http://www.embase.j.sjuku.top/search/results?subaction=viewrecord&id=L648532448&from=export
U2  - L648532448
C5  - 40925579
DB  - Medline
U3  - 2025-09-17
U4  - 2025-10-30
L2  - http://dx.doi.org/10.1123/ijspp.2025-0062
DO  - 10.1123/ijspp.2025-0062
A1  - Wirtz, S.
A1  - Huynh, M.
A1  - Smith, M.
A1  - Webster, K.E.
A1  - MacMahon, C.
M1  - (Wirtz S.; Huynh M.; Webster K.E.; MacMahon C.) Sport and Exercise Science, School of Allied Health, Human Services & Sport, La Trobe University, Melbourne, VIC, Australia
M1  - (Smith M.) Essendon Football Club, Melbourne, VIC, Australia
T1  - Are You as Tired as I Am? Mental Fatigue Perception in Female Australian Rules Football Athletes Over a Season: The Influence of Personality
LA  - English
KW  - adult
KW  - athlete
KW  - athletic performance
KW  - Australia
KW  - female
KW  - human
KW  - mental fatigue
KW  - mental stress
KW  - myalgia
KW  - perception
KW  - personality
KW  - psychology
KW  - questionnaire
KW  - self report
KW  - sleep
KW  - young adult
N2  - PURPOSE: Research on mental fatigue and its impact on sport performance has gained significant attention in sport science. A reoccurring observation in these studies is the variation among participants in terms of mental-fatigue perception, as well as impact on performance. Thus, this study investigated personality traits as moderators of these interindividual differences. METHODS: Athlete self-report measures of mental fatigue and well-being were recorded throughout the 2023 season of 1 female Australian Rules Football team using a 5-point Likert scale, alongside a personality-trait questionnaire assessing levels of openness, conscientiousness, extraversion, agreeableness, and neuroticism. RESULTS: Mental-fatigue levels fluctuated across the season, with game days presenting significantly (P < .05) lower levels than training days. Repeated-measurements correlations indicated that mental fatigue was positively correlated with wellness ratings of stress (r = .27), sleep (r = .20), soreness (r = .07), and readiness (r = .10). The personality traits of extraversion and openness moderated mental-fatigue levels with a significant negative association for extraversion (P < .001) and a positive association for openness (P < .001). CONCLUSION: The findings suggest that mental fatigue is a considerable factor in the elite athletic environment. Extraversion and openness moderate perceived mental fatigue across a season. These findings underscore the importance of considering individual differences when interpreting subjective fatigue and when designing support strategies for athletes.
ER  - 

TY  - JOUR
M3  - Article
Y1  - 2025
VL  - 20
IS  - 11
SP  - 1572
EP  - 1579
SN  - 1555-0273
JF  - International journal of sports physiology and performance
JO  - Int J Sports Physiol Perform
UR  - http://www.embase.j.sjuku.top/search/results?subaction=viewrecord&id=L648603277&from=export
U2  - L648603277
C5  - 40962301
DB  - Medline
U3  - 2025-09-25
U4  - 2025-10-30
L2  - http://dx.doi.org/10.1123/ijspp.2025-0299
DO  - 10.1123/ijspp.2025-0299
A1  - Bian, C.
A1  - Russell, S.
A1  - Kons, R.L.
A1  - Provyn, S.
A1  - Habay, J.
A1  - Bogataj, Š.
A1  - Roelands, B.
M1  - (Bian C.; Russell S.; Provyn S.; Habay J.; Roelands B.) Human Physiology and Sports Physiotherapy Research Group, Faculty of Physical Education and Physiotherapy, Vrije Universiteit Brussel, Brussels, Belgium
M1  - (Russell S.) School of Behavioral and Health Sciences, Australian Catholic University, Banyo, Australia
M1  - (Russell S.) Sports Performance, Injury and New Technologies (SPRINT) Research Centre, Australian Catholic University, Banyo, Australia
M1  - (Russell S.) Australian Institute of Sport, Bruce, ACT, Australia
M1  - (Russell S.) Sport Performance Innovation and Knowledge Excellence (SPIKE), Queensland Academy of Sport, Nathan, Australia
M1  - (Kons R.L.) Department of Physical Education, Faculty of Education, Federal University of Bahia, BA, Bahia, Brazil
M1  - (Habay J.) Vital Signs and Performance Monitoring Research Unit, LIFE Department, Royal Military Academy, Brussels, Belgium
M1  - (Habay J.) Research Foundation Flanders (FWO), Brussels, Belgium
M1  - (Bogataj Š.) Department of Nephrology, University Medical Center Ljubljana, Ljubljana, Slovenia
M1  - (Bogataj Š.) Faculty of Sport, University of Ljubljana, Ljubljana, Slovenia
M1  - (Roelands B.) Vrije Universiteit Brussel, Brussels, Belgium
T1  - Evolution of Mental Fatigue With Consecutive Match Progression in Elite Fencing
LA  - English
KW  - adult
KW  - athletic performance
KW  - competitive behavior
KW  - female
KW  - human
KW  - longitudinal study
KW  - male
KW  - mental fatigue
KW  - physiology
KW  - psychology
KW  - young adult
N2  - PURPOSE: On-field daily monitoring has investigated the acute and cumulative nature of mental fatigue (MF) across various sport training/competitions. However, the evolution of MF under congested 1-day match schedules and its relationship with competitive performance, particularly in elite fencing, remains underexplored. METHODS: A longitudinal study monitored 31 (7 epee, 13 foil, 11 saber; 15 female) elite fencers' subjective MF in the morning (MVAS0) and immediately after each match (MVASi, measurement point i coded as match order) throughout the national competition day until elimination. Weighted least-squares regression with sample-size-based weighting was applied to capture the evolution trend throughout the day. A linear mixed-effects model explored the potential influence of performance statistics (total hits; hits difference) per match and the progression (i) on dynamic changes in MF (MVASi vs MVASi-1). RESULTS: The competition day of 31 fencers, totaling 153 matches, was analyzed. A downward, quadratic model showed that MF accumulated with a decelerating trend as the competition progressed (theoretical increase rate between matches reduced from +22.0% to +0.5%). In each match, only hits difference (estimate = -0.581, P < .001) negatively affected MF accumulation. CONCLUSIONS: The present findings regarding intraday MF evolution in elite fencing suggest that practitioners should explore the benefit of proactive countermeasures and recovery strategies from the early rounds of a competition day. Applying real-time monitoring and MF-targeted interventions along with other motivational, emotional adjustments is critical to mitigate MF buildup and maintain performance capacity, particularly when a fencer is successively receiving hits.
ER  - 

TY  - JOUR
M3  - Article
Y1  - 2025
VL  - 378
SN  - 1879-0631
SN  - 0024-3205
JF  - Life Sciences
JO  - Life Sci.
UR  - http://www.embase.j.sjuku.top/search/results?subaction=viewrecord&id=L2039565215&from=export
U2  - L2039565215
C5  - 40645404
DB  - Embase
DB  - Medline
U3  - 2025-07-15
U4  - 2025-07-28
L2  - http://dx.doi.org/10.1016/j.lfs.2025.123853
DO  - 10.1016/j.lfs.2025.123853
A1  - Benedetti, S.
A1  - Biancucci, F.
A1  - Menotta, M.
A1  - Nasoni, M.G.
A1  - Luchetti, F.
M1  - (Benedetti S., serena.benedetti@uniurb.it; Biancucci F.; Menotta M.; Nasoni M.G.; Luchetti F.) Department of Biomolecular Sciences, University of Urbino Carlo Bo, Urbino, Italy
AD  - S. Benedetti, University of Urbino Carlo Bo, Department of Biomolecular Sciences, Section of Biochemistry and Biotechnologies, Via Ca’ Le Suore 2, PU, Urbino, Italy
T1  - Untargeted metabolomics profiling of 24-h ultramarathon runners: new insights into the biochemical alterations and the identification of performance biomarkers
LA  - English
KW  - autoanalyzer
KW  - Compound Discoverer 3.3
KW  - Exploris 240 Thermo Fisher Scientific
KW  - immunoassay analyzer
KW  - mass spectrometer
KW  - microplate reader
KW  - MultiSkan FC
KW  - Olympus AU480
KW  - Sysmex XT1800i
KW  - Vanquish Flex UHPLC
KW  - 4 hydroxynonenal
KW  - alanine aminotransferase
KW  - amino terminal pro brain natriuretic peptide
KW  - apolipoprotein A1
KW  - apolipoprotein B100
KW  - aspartate aminotransferase
KW  - biological marker
KW  - C reactive protein
KW  - calcium
KW  - chlorine
KW  - cholesterol
KW  - colecalciferol
KW  - creatine kinase
KW  - creatinine
KW  - ferritin
KW  - gamma glutamyltransferase
KW  - glucose
KW  - high density lipoprotein cholesterol
KW  - iron
KW  - lactate dehydrogenase
KW  - low density lipoprotein cholesterol
KW  - magnesium
KW  - myoglobin
KW  - potassium
KW  - sodium
KW  - triacylglycerol
KW  - troponin I
KW  - uric acid
KW  - adult
KW  - aged
KW  - anthropometric parameters
KW  - article
KW  - athlete
KW  - biochemical analysis
KW  - biochemical identification
KW  - blood sampling
KW  - body mass
KW  - chromatography by mobile phase
KW  - clinical article
KW  - controlled study
KW  - diet supplementation
KW  - enzyme linked immunosorbent assay
KW  - eosinophil count
KW  - estimated glomerular filtration rate
KW  - exercise
KW  - female
KW  - gene expression profiling
KW  - granulocyte count
KW  - health care management
KW  - hematocrit
KW  - high performance liquid chromatography
KW  - human
KW  - humidity
KW  - leukocyte count
KW  - liquid chromatography-mass spectrometry
KW  - male
KW  - marathon runner
KW  - mass spectrometry
KW  - metabolomics
KW  - middle aged
KW  - muscle contraction
KW  - oxidative phosphorylation
KW  - oxygen consumption
KW  - physical activity
KW  - principal component analysis
KW  - proteomics
KW  - quality control
KW  - sensitivity and specificity
KW  - training
KW  - ultra performance liquid chromatography
KW  - urea nitrogen blood level
KW  - Access 2
KW  - Compound Discoverer 3.3
KW  - Exploris 240 Thermo Fisher Scientific
KW  - MultiSkan FC
KW  - Olympus AU480
KW  - Sysmex XT1800i
KW  - Vanquish Flex UHPLC
C3  - Access 2(Beckman Coulter)
C3  - Compound Discoverer 3.3(Thermo,United States)
C3  - Exploris 240 Thermo Fisher Scientific(Thermo,United States)
C3  - MultiSkan FC(Thermo,United States)
C3  - Olympus AU480(Olympus)
C3  - Sysmex XT1800i(Sysmex)
C3  - Vanquish Flex UHPLC(Thermo,United States)
C4  - Beckman Coulter
C4  - Olympus
C4  - Sysmex
C4  - Thermo(United States)
N2  - Aims: Following our previous research experiences on the 24-h ultramarathon (UM) race - a highly demanding competition characterized by acute cardiorespiratory and metabolic responses - we herein explored for the first time the metabolic profile of UM runners (n = 17) participating in a 24-h race via an untargeted metabolomic approach to gain further insights into the biochemical changes induced by the ultra-endurance performance. Materials and methods: Metabolomics analysis was conducted on pre- and post-race plasma samples by high-resolution mass spectrometry in combination with reversed-phase chromatography. Key findings: The major metabolic changes induced by the 24-h running concerned lipid metabolism, with an increase in medium- and long-chain fatty acids as energy sources for muscle contraction during the prolonged physical activity. A significant accumulation of oxidized metabolites from linoleic and arachidonic acids was also detected, which are potent mediators of cellular responses associated with oxidative/inflammatory processes that could be of clinical relevance for athletes' health. Notably, some metabolites presented positive correlations with athletic performance. Higher pre-race levels of 5-methyltetrahydrofolic acid (5-MTHF), as well as higher post-race levels of 5-MTHF, β-alanine, and creatine, were associated with a greater distance covered in 24 h. This evidence may suggest that nutritional supplementation can play an important role before and during the race to sustain athletes' capacity and exercise efficiency throughout such challenging sporting events. Significance: Overall, this study confirms that the metabolomic approach could be a helpful tool to the sport and health management of athletes, and to the identification of possible biomarkers of performance.
ER  - 

TY  - JOUR
M3  - Article
Y1  - 2025
VL  - 132
IS  - 5
SP  - 1188
EP  - 1213
SN  - 1558-688X
JF  - Perceptual and motor skills
JO  - Percept Mot Skills
UR  - http://www.embase.j.sjuku.top/search/results?subaction=viewrecord&id=L647377818&from=export
U2  - L647377818
C5  - 40360286
DB  - Medline
U3  - 2025-05-26
U4  - 2025-09-23
L2  - http://dx.doi.org/10.1177/00315125251338644
DO  - 10.1177/00315125251338644
A1  - Hohl, R.
A1  - de Oliveira, R.M.
A1  - Gonçalves, S.S.
A1  - Kaheler Sá, P.M.
A1  - Shigaeff, N.
M1  - (Hohl R.; de Oliveira R.M.; Gonçalves S.S.; Kaheler Sá P.M.) Physiology and Human Performance Research Group, Department of Biophysics and Physiology, Institute of Biological Sciences, Federal University of Juiz de Fora, Juiz de Fora, Brazil
M1  - (Shigaeff N.) Department of Psychology, Institute of Human Sciences, Federal University of Juiz de Fora, Juiz de Fora, Brazil
T1  - Neuropsychological Assessment in Orienteers: Implications for Sports Performance and Cognitive Health
LA  - English
KW  - adult
KW  - athlete
KW  - athletic performance
KW  - attention
KW  - cognition
KW  - executive function
KW  - female
KW  - human
KW  - male
KW  - memory
KW  - neuropsychological assessment
KW  - physiology
KW  - psychology
KW  - running
KW  - spatial orientation
KW  - young adult
N2  - Orienteering integrates physical (i.e., running) and cognitive (i.e., navigation) demands, making it a dual-task activity with potential neuroplasticity benefits for cognition. Standard neuropsychological assessment may inform athletes and coaches about the cognitive functions to be targeted in brain exercise training for high-performance competition. Moreover, orienteering may improve brain function in those with cognitive impairment in specific domains. This study aimed to identify the predominant cognitive functioning developed in experienced orienteers to inform cognitive training and rehabilitation. Memory, attention, and executive functions (EF) were assessed using a battery of seven neuropsychological tests. The orienteer's neuropsychological profiles (N = 20) were compared with road runners (N = 20) matched for regular physical training to distinguish the cognitive skills developed through dual-task orienteering practice. Cognitive performances were also compared to normative samples using Z-score (CI 95%) analysis. Orienteers demonstrated above-normative levels in four EF tests (mean Z between 0.5-0.7; 0.2-1.2 CI 95%), sustained attention (mean Z: 0.6; 0.2-0.9 CI 95%), and recognition memory (mean Z: 1.09; 0.7-1.5 CI 95%). This approach shows that the above-norm cognitive skills of orienteers may still be improved for high-performance competition. Orienteers outperformed road runners in visual fluency and spatial working memory (Five-Point test (t (2.039), p =.049, d = 0.6) and Corsi Block test (forward [t (2.842), p= (0.046), d = 0.9] and backward [t (2.066), p = .007, d = 0.7]). These findings suggest that orienteering develops specific EF brain networks in healthy individuals which promises to be an efficient practice for cognitive training or rehabilitation.
ER  - 

TY  - GEN
M3  - Clinical Trial
Y1  - 2025
JF  - clinicaltrials.gov
JO  - clinicaltrials.gov
UR  - http://www.embase.j.sjuku.top/search/results?subaction=viewrecord&id=LNCT07130942&from=export
U2  - LNCT07130942
U3  - 2025-10-13
U4  - 2025-10-13
L2  - https://clinicaltrials.gov/study/NCT07130942
T1  - The Effect of Inhalation Using a Molecular Hydrogen Generator on the Level of Exercise Capacity and Inflammatory Response, Anti-cancer Potential of Human Blood Serum in the Light of in Vivo/in Vitro Studies
LA  - English
KW  - lactate dehydrogenase
KW  - peroxynitrite
KW  - oxygen
KW  - protein kinase
KW  - hydrogen
KW  - megalin
KW  - brain derived neurotrophic factor
KW  - carbon monoxide
KW  - uric acid
KW  - myostatin
KW  - tumor necrosis factor
KW  - biochemical marker
KW  - interleukin 6
KW  - transferrin
KW  - circulating free DNA
KW  - C reactive protein
KW  - ferritin
KW  - buffer
KW  - vitamin D binding protein
KW  - vitamin D
KW  - myoglobin
KW  - creatine
KW  - hepcidin
KW  - adenosine triphosphate
KW  - metergoline
KW  - iron
KW  - insulin
KW  - sodium chloride
KW  - creatine kinase
KW  - lactic acid
KW  - erythropoietin
KW  - transcription factor
KW  - hydroxyl radical
KW  - reactive oxygen metabolite
KW  - biological marker
KW  - ergocalciferol
KW  - interleukin 10
KW  - cubilin
KW  - placebo
KW  - colecalciferol
KW  - reactive nitrogen species
KW  - nitric oxide
KW  - workflow
KW  - running
KW  - treadmill
KW  - cosmos
KW  - overtraining syndrome
KW  - duration
KW  - reaction time
KW  - time interval
KW  - cost benefit analysis
KW  - protocol compliance
KW  - sea level
KW  - bicycle ergometer
KW  - ambient air
KW  - human
KW  - normal human
KW  - soreness
KW  - heart arrhythmia
KW  - prostate cancer
KW  - health status
KW  - muscle injury
KW  - contusion
KW  - skull injury
KW  - head injury
KW  - fatigue
KW  - autonomic neuropathy
KW  - cardiovascular disease
KW  - exercise induced muscle damage
KW  - dehydration
KW  - inflammation
KW  - athlete
KW  - Polish citizen
KW  - dietitian
KW  - clinical practice guideline
KW  - dietary compliance
KW  - medical examination
KW  - device failure
KW  - generator
KW  - blood collection tube
KW  - nasal cannula
KW  - ergometer
KW  - anaerobic capacity
KW  - flow rate
KW  - athletic performance
KW  - questionnaire
KW  - cytotoxicity
KW  - skeletal muscle
KW  - hedgehog signaling
KW  - muscle strength
KW  - meal
KW  - homeostasis
KW  - steady state
KW  - exercise
KW  - membrane transport
KW  - exercise physiology
KW  - blood clotting
KW  - inhalation
KW  - physical performance
KW  - resistance training
KW  - physical activity
KW  - cell membrane
KW  - cancer cell
KW  - energy metabolism
KW  - cholesterol blood level
KW  - fertilization
KW  - endurance
KW  - gene expression
KW  - gene expression regulation
KW  - neoplastic cell transformation
KW  - cellular immunity
KW  - cell organelle
KW  - antineoplastic activity
KW  - cell damage
KW  - glucose blood level
KW  - electric potential
KW  - iron metabolism
KW  - warm up
KW  - body mass
KW  - kinetics
KW  - aerobic exercise
KW  - aerobic capacity
KW  - in vitro study
KW  - cardiorespiratory fitness
KW  - signal transduction
KW  - muscle exercise
KW  - intracellular signaling
KW  - oxidation
KW  - maximal oxygen uptake
KW  - muscle cell
KW  - mitochondrion
KW  - validity
KW  - oxidative stress
KW  - Bruce protocol
KW  - laboratory test
KW  - Western blotting
KW  - cooling
KW  - treadmill exercise
KW  - cancer inhibition
KW  - blood chemistry
KW  - prevention
KW  - inhalation test
KW  - data processing
KW  - biochemical analysis
KW  - calibration
KW  - blood sampling
KW  - exercise recovery
KW  - exercise test
KW  - reproducibility
KW  - analytic method
KW  - clinical trial
KW  - controlled study
N2  - Brief Summary
Summary To comprehensively address the research aims and explore the state of knowledge of the mechanisms of biochemical response to specific tissue affecting method in form of a molecular hydrogen inhalation and will allow to determine its role on the post-exercise response in form of changes in biochemical markers secretion, expression of selected trophic factors and changes in iron metabolism in this process. Moreover, this project will try to take into account the role of hepcidin, vitamin D and cfDNA. Additionally, the present project may contribute to the determination of the role of presented inhalation procedure on cells proliferation, as example of anty-tumor proprieties, regulation of the expression of genes related to the stress response (HSF-1, NF-kB, TNF-dependent pathway), muscle cell growth (e.g. myostatin gene), energy pathways (e.g. GAPDH, LDH) and the membrane transport and the hedgehog pathway ls (including Gli1), Hif-1-alpha and NF-kB. 1.1. Primary Objectives 1. Demonstration relationship between post-exercise oxidative stress parameters, and two weeks of daily inhalation with the use of a molecular hydrogen generator. 2. Indicate of whether and how daily inhalation with the use of a molecular hydrogen generator will affect BDNF and hepcidin, erytropheron (ERFE) and erythropoietin (EPO). 3. Show how daily inhalation with the use of a molecular hydrogen generator and physical activity procedures effects human serum anti-tumor potential, and is it associated with Vitamin D status and Iron metabolism. 1.2. Secondary Objectives 1. Examine the relationship between two weeks of daily inhalation using a molecular hydrogen generator and the expression of genes related to the stress response (HSF-1, NF-kB, TNF-dependent pathway). 2. Show the relationship between the expression of genes related to muscle cell growth (e.g. myostatin gene), intracellular metabolism, energy pathways (e.g. GAPDH, LDH) and the effect of molecular hydrogen inhalation? 3. Show the molecular hydrogen inhalation effects on the expression of genes responsible for membrane transport and the hedgehog pathway in muscle cells (including Gli1), expression of transcription factors: Hif-1-alpha (hypoxia-inducible factor) and NF-kB and selected genes dependent on their activity. 1.3. Hypotheses In the project on the basis of current knowledge, the following hypotheses are stated: 1. Daily inhalation with the use of a molecular hydrogen will increase the concentration of BDNF, which will correlate with higher skeletal muscle resistance to damage; 2. Two week daily inhalation with the molecular hydrogen will increase the concentration of BDNF, which will persist over a longer period compering to a single inhalation with the molecular hydrogen session; 3. Daily inhalation with the molecular hydrogen and physical activity effects on vitamin D binding protein, megalin, cubilin concentration changes. 4. Daily inhalation with the molecular hydrogen protects muscles and reduces oxidative stress induced by physical exercise and protects against oxidative stress induced by high Iron concentration (lower inflammation process and cfDNA concentration). 5. Daily inhalation with the molecular hydrogen effects human serum anti-tumor potential against human LNCaP prostate cancer cells. III. Research project methodology In order to achieve the objectives of the study 80 people will be recruited, then randomly divided into two groups: Experimental ((N=40) and Control (N=40). Furthermore, groups will be divided into subgroups to implement the assumptions of one-time and 10-time inhalation with the use of a molecular hydrogen generator on the level of induced muscle damage and the level of maximum anaerobic and aerobic capacity. The whole study will be carried out using the assumptions of the experiment - a blind test (inhalation with normal air but under the use of H2 generator (switched of), and in accordance with the principles of the experiment. In the study an experiment based on an ex post facto research plan will be used, due to the lack of manipulation of the grouping variable. Study will be based on comparative analysis and regression analysis. In the independent variable test, the group (non-trainees), variables dependent on molecular hydrogen inhalation and the anaerobic/aerobic performance characteristics, biochemical blood indicators. Minimal (40 people each) sample size was calculated according to Kirby et all (2002) and Kadam and Bhalerao (2010). IV. The study will consist of twelve parts. For anaerobic power of the lower limbs measurement of double Wingate anaerobic test (WAnT) will be conducted on a cycle ergometer, * For the measurement of Aerobic Components of Fitness and post-aerobic exercises response Bruce Treadmill Test will be performed. * The blood collection for diagnostic tests will be strictly dependent on the requirements of a particular designation,
Detailed Description
1\. RESEARCH PROJECT OBJECTIVES 1.1. Research project objectives The main aim of the project is to comprehensively evaluate the impact of molecular hydrogen inhalation on exercise capacity, inflammatory response, anti-tumour potential of human blood serum, and related molecular-genetic mechanisms involving oxidative stress, iron metabolism, gene expression regulation, and intracellular signalling pathways, assessed through in vivo and in vitro analyses. The project aims to: 1. Demonstration relationship between oxidative stress parameters, uric acid concentration and nitric oxide degradation products in groups of people subjected to two weeks of daily inhalation with the use of a molecular hydrogen generator. 2. Indicate of whether and how one time and daily inhalation with the use of a molecular hydrogen generator will affect BDNF and hepcidin concentration, and whether these changes will be accompanied by greater resistance of skeletal muscles to damage induced by exercises; 3. Show whether two weeks daily inhalation with the use of a molecular hydrogen generator will induce a higher changes of BDNF, hepcidin erytropheron (ERFE) and erythropoietin (EPO) concentration (compared to a single session of inhalation with the use of a molecular hydrogen); 4. Show how daily inhalation with the use of a molecular hydrogen generator and physical activity procedures effects human serum anti-tumour potential, and is it associated with Vitamin D status and Iron metabolism. 5. Show is there a relationship between one time and two weeks of daily inhalation using a molecular hydrogen generator and the expression of genes related to the stress response (HSF-1, NF-kB, TNF-dependent pathway). 6. Show the relationship between the expression of genes related to muscle cell growth (e.g. myostatin gene) and the effect of molecular hydrogen inhalation? 7. Demonstrate the relationship between the expression of genes related to intracellular metabolism and the effect of molecular hydrogen inhalation. 8. Show the relationship between the expression of genes encoding enzymes of energy pathways (e.g. GAPDH, LDH) and the effect of molecular hydrogen inhalation in the study group 9. Show the molecular hydrogen inhalation effects on the expression of genes responsible for membrane transport and the hedgehog pathway in muscle cells (including Gli1), expression of transcription factors: Hif-1-alpha (hypoxia-inducible factor) and NF-kB and selected genes dependent on their activity. 1.2. Hypotheses In the project on the basis of current knowledge, the following hypotheses are stated: 1. Daily inhalation with the use of a molecular hydrogen will increase the concentration of BDNF, which will correlate with higher skeletal muscle resistance to damage; 2. Two week daily inhalation with the molecular hydrogen will increase the concentration of BDNF, which will persist over a longer period compering to a single inhalation with the molecular hydrogen session; 3. Daily inhalation with the molecular hydrogen and physical activity effects on vitamin D binding protein, megalin, cubilin concentration changes. 4. Daily inhalation with the molecular hydrogen protects muscles and reduces oxidative stress induced by physical exercise and protects against oxidative stress induced by high Iron concentration (lower inflammation process and cfDNA concentration). 5. Daily inhalation with the molecular hydrogen effects human serum anti-tumor potential against human LNCaP prostate cancer cells. 2\. SIGNIFICANCE OF THE PROJECT Physical performance, encompassing endurance, muscle strength, and explosive power, serves as a fundamental element for success in sports among both non-athletic individuals and athletes. It not only enhances competitive performance on the field but also encourages healthy adults to engage in sports. Oxidative stress arises when the products of oxygen metabolism accumulate and exceed the body's ability to resist oxidation. Research indicates that physical activity at varying intensities can influence the levels of different oxidative biomarkers. Nevertheless, engaging in physical exercise, particularly at moderate to high intensities, may result in excessive oxidative stress, adversely affecting redox homoeostasis, increasing fatigue, and ultimately diminishing physical performance. Consequently, there has been a focus on investigating potential antioxidant strategies to develop effective methods for improving physical performance. Molecular hydrogen (H2) has emerged as a promising antioxidant that selectively neutralises hydroxyl radicals and peroxynitrite in cells without diminishing other reactive species. The suggested benefits of molecular hydrogen in the body, are due the fact that H2 is a potent antioxidant and signalling molecule. Unlike conventional antioxidants that non-selectively scavenge reactive oxygen species (ROS) and reactive nitrogen species (RNS), hydrogen selectively targets highly reactive and deleterious species such as hydroxyl radicals (•OH) and peroxynitrite (ONOO-), thereby preserving ROS involved in physiological signalling, which is crucial for cellular homoeostasis and adaptation. Recent studies have shown that modulating ROS and subsequently regulating the gas transmitters nitric oxide and carbon monoxide to influence NO-CO metabolism may have beneficial effects on various diseases. Studies have shown that molecular hydrogen, which can be delivered to the body in various forms (i.e. inhaled gas - H2 inhalation, drinking hydrogen-rich water (HRW) and intravenously in H2 saline solution), can penetrate cell membranes and rapidly diffuse into cellular organelles (e.g. mitochondria), thereby increasing the functional efficiency of mitochondria and enhancing ATP production or lactate oxidation. Recent human studies have begun to investigate the potential advantages of H2 for enhancing physical performance, showing significant promise for H2-based interventions. However, the findings and study designs regarding the impact of H2 on physical performance have varied. Regulation of gene expression: ROS play a role in the regulation of gene expression, particularly in genes involved in stress responses and antioxidant production. By maintaining physiological levels of ROS, hydrogen can aid in the proper regulation of these genes, supporting cellular defence mechanisms and resilience against oxidative stress. Overall, these beneficial properties not only protect cells from oxidative damage but also support critical signalling pathways that promote health, adaptation, and recovery. The potential effects of molecular hydrogen on exercise physiology are multifaceted, influencing a wide range of physiological processes encompassing energy metabolism, oxidative stress modulation, inflammation regulation, cell signalling modulation, and recovery facilitation mechanisms. By regulating these key pathways, molecular hydrogen offers an alternative approach to optimising athletic performance, mitigating exercise-induced muscle damage and accelerating post-exercise recovery. Despite growing interest in this area, several fundamental questions remain unanswered\]. A primary concern is determining which specific exercise patterns-aerobic, anaerobic derive the most benefit from molecular hydrogen inhalation. It is well established that sports encompass a diverse range of activities, each requiring distinct skills such as cardio respiratory fitness, muscular strength, muscular endurance, flexibility, agility, coordination, power, reaction time, and speed. However, the extent to which HRW can enhance these specific skills remains unclear and warrants further investigation. Additionally, to effectively develop of molecular hydrogen inhalation procedure as improving sport result procedure and promote its use among a broader athletic audience, it is crucial to identify the specific physiological advantages that might enhance athletic performance. Recent years brought the era of cell-free DNA (cfDNA) as a potential biomarker of the level of injury, which is gaining interest in many various biomedical disciplines, including the field of exercise physiology. There are more and more studies looking for the role of cfDNA as a potential hallmark of the overtraining syndrome in: resistance training, marathon run, continuous treadmill running, incremental exercise, rowing exercise, strength training. Besides cfDNA might be related to, or trigger adaptations of immune function induced by strenuous exercise. Publication from 2017 revealed an increase cf-DNA level even during aerobic running below the lactate steady state depending on intensity and duration. It was observed that cfDNA concentrations peaked immediately after acute exercise and about 1h post-exercise returned to baseline levels. Furthermore, typical markers of skeletal muscle damage (C-reactive protein, uric acid, creatine kinase, myoglobin) display delayed kinetics compared with the cfDNA peak response. All of that underlines the potential of cfDNA as a biomarker for exercise load in both-the aerobic and the anaerobic state. However, there was not much effort put into finding the correlations between cf-DNA and iron state and exercises induced inflammation process. This project will have an impact on the development of the current state of knowledge of the mechanisms of biochemical response to specific tissue affecting method in form of a molecular hydrogen inhalation and will allow to determine its role on the post-exercise response in form of changes in biochemical markers secretion, expression of selected trophic factors and changes in iron metabolism in this process. Moreover, this project will try to take into account the role of hepcidin, vitamin D and cfDNA. Additionally, the present project may contribute to the determination of the role of presented inhalation procedure on cells proliferation, as example of ant-tumour proprieties, regulation of the expression of genes related to the stress response (HSF-1, NF-kB, TNF-dependent pathway), muscle cell growth (e.g. myostatin gene), energy pathways (e.g. GAPDH, LDH) and the membrane transport and the hedgehog pathway ls (including Gli1), Hif-1-alpha and NF-kB. Therefore, the results of this project could be a significant step in expanding our understanding of the role of molecular hydrogen inhalation in the healthy population (in modulating post-exercise muscle damage, cells proliferation, inflammation process) and the role of iron metabolism and vitamin D in those changes. In addition, the knowledge on the protective effect of molecular hydrogen inhalation procedures and their relation to BDNF changes and protein kinase activity will give us overview of its novel activity and use. The research team involved in this project possesses extensive expertise and significant experience confirmed by numerous scientific publications, particularly in the field of human physiology, exercise-induced adaptive responses, and various intervention strategies aimed at optimising recovery and performance. Members of the team have previously published research on oxidative stress modulation, inflammatory responses, genetic expression changes, and biochemical adaptations following physical exercise, ensuring that the methodologies and analytical approaches proposed in this study are robust, reliable, and scientifically validated 3\. WORK PLAN In order to achieve the objectives of the study the minimal population sample size allowing to support the appropriate power of the study of interactions between the effects was calculated using GPower ver. 3.1.9.2 software. The minimal sample size was 64 people. Due to the possibility of participants not completing the project, a 20% population increase was assumed in order to obtain the desired study size population of 80 people will be recruited, then randomly divided into two groups: Experimental (N=40) and Control (N=40). Furthermore, groups will be divided into subgroups to implement the assumptions of one-time and 10-time inhalation with the use of a molecular hydrogen generator on the level of a induced muscle damage and the level of maximum anaerobic and aerobic capacity. The whole study will be carried out using the assumptions of the experiment - a blank test, and in accordance with the principles of the cross-fertilisation experiment. 3.1 Compliance and Monitoring: To ensure adherence to protocols and maintain the integrity of the study, compliance will be carefully monitored through various measures. Weekly participant check-ins will be conducted to track progress and confirm adherence to the study protocols. Digital logs will document exercise routines and dietary compliance, providing a transparent record of participant engagement throughout the study period. Real-time monitoring during supervised sessions will verify the accurate implementation of exercise and inhalation procedures. In the case of participant dropouts, replacements will be identified through re-screening to preserve statistical validity and ensure that the required sample size is maintained. Additionally, a clinical and sports dietitian will continuously assess dietary adherence and make necessary adjustments to the dietary plans, ensuring consistency and compliance across the study population. 3.2. Experiment Plan: 1. Enrolment of the participants - All untrained subjects will be selected on the basis of the intent letter. 2. Laboratory measurements 1. anaerobic test (Wingate Anaerobic Test), 1 time H2 inhalation, two-weeks H2 inhalation, anaerobic test (Wingate Anaerobic Test), 2. aerobic test (Bruce Aerobic test), 1 time H2 inhalation, two-weeks H2 inhalation, anaerobic test 3. evaluation of human serum (from one-time, two-weeks H2 inhalation and placebo populations) anti-tumour potential on human LNCaP prostate cancer cells 3. Blood chemistry and molecular analysis 4. Analysis and interpretation of results, preparation of scientific publications 5. Preparation of scientific publications, project settlement. 3.3 Risk Management Plan for the research project 3.3.1. Risk Identification • Technical risk: laboratory equipment failures, software problems, calibration problems, incorrect data processing. * Risks related to research on humans: The project includes potential physical and psychological risks, mainly related to intense physical exercise. Moreover, there is a risk of the participant not completing the research. * Financial risks: budget overruns, insufficient funds. * Schedule risks: delays in the implementation of tasks, problems with the availability of the research entity, problems with the availability of services related to the implementation of the project: medical services, services related to the indicated measuring devices. * Organization all risks: changes in the project team, communication problems, * External risks: changes in legal regulations, unfavourable weather conditions, market changes. 3.3.2. Prevention and Corrective Actions Hardware failures: * Prevention: Regular inspections and maintenance of equipment, having spare devices, scientific partnership with the Medical University of Gdańsk, Laboratory of Physical Exercise and Genetics in Sports of the Gdansk University of Physical Education and Sport in Gdańsk - has current equipment inspections, contracts. * Correction: Quick repair or replacement of damaged equipment within 14 days, contract with an external service (Institutional agreements). Risks associated with research on humans: • Prevention: All procedures will be carried out in accordance with the approved protocol by the Bioethics Committee. Participants will be thoroughly informed about the procedures, potential risks and benefits before giving informed consent. Presence of qualified medical personnel during stress tests. According with the statistical calculations necessary population (number of participants needed to achieve statistical significance) for the research is much lower that the prospective recruited. • Correction: Participants will be monitored throughout the study (both by the experimental teem and study assistance and medical attention will be provided as needed. During all stages of the experiment all participants will be provided with care to ensure their comfortable participation and to solve any problems that may arise during experiment. Risks associated with intense physical exercise * Intense exercise, both anaerobic and aerobic, can lead to injuries, overuse and other health problems such as heart rhythm disturbances, excessive fatigue or dehydration and many other. * Prevention: Conducting preliminary medical examinations by professional medical doctor (to exclude participants with contraindications to intense physical exercise). Constant monitoring of participants' vital parameters during tests, medical care at every stage of research experiments . * Correction: Immediate medical intervention if symptoms of excessive fatigue or injury occur Risk associated with blood collection for the purpose of separating blood serum * Blood collection is a procedure related to disruption of skin and tissue continuity, which may cause pain, bleeding and other complications (including bruising, soreness, etc.). * Prevention: Blood collection performed by experienced specialists in sterile conditions. Close monitoring of the blood collection site during the collection period and the time interval after collection. * Correction: Immediate medical intervention-related complications (compression, elevation, cooling, use of dressings that accelerate blood clotting). Risk related to the participant's failure to complete the research due to unforeseen circumstances * Prevention: Recruiting more participants than the required minimum study sample to minimise the impact of participant dropouts or exclusions on study results. Conducting thorough screening of participants based on their health status, medical history, motivation and availability to minimise the risk of non-completion of the study. Providing participants with regular psychological and motivational support throughout the duration of the study. * Correction: If a participant drops out or is excluded at the beginning of the study, replace him or her with a new participant who meets the study criteria. If necessary, flexible adjustment of the study schedule for participants who have difficulty meeting deadlines. Overspend: * Prevention: Careful cost analysis before project initiation and regular monitoring of expenses within available supplies of reagents and consumables. * Correction: Searching for additional sources of financing, negotiations with suppliers as part of the pricing policy, searching for alternative marking methods of similar quality but less costly. Delays in the implementation of tasks: • Prevention: Realistic planning of the testing schedule, ensuring qualified medical personnel during exercise tests and tissue collection. In case of absence, providing possible replacements. • Correction: Assigning additional human resources to critical tasks. 3.4. Milestones of the study • Project approval by Bioethics Committee (achieved before starting the project - a necessary condition for carrying out the study; Bioethics Committee); • Recruitment for research (the initial recruitment carried out allows the effectiveness of targeted recruitment to the study to be highly probable; all study procedures are well known for the researchers and won't create any problems - ); during the initial recruitment for the project, 80 people were recruited to actively participate in the study; • Funding (achieving funding will allow us to proceed with the research); • Assessment of the maximum anaerobic and aerobic capacity (research procedures carried out during the study do not differ from other generally accepted studies carried out by members of the research team, allowing for the assumption of full success in the implementation of the study) • Evaluation of selected biochemical samples ( the proposed research methods in the implemented protocol are characterised by high selectivity and high research quality, allowing the obtaining valuable scientific results) • Finalisation of the project's research tasks (the obtained results allow the acceptance or rejection of the proposed research hypotheses regardless of the nature of the observed changes) 3.5. Deliverables of the study • Tangible deliverables: full blood samples, serum samples, cfDNA samples, obtained results from immunoenzymatic, mass spectroscopic and biochemical analyses, results from maximal anaerobic and aerobic testing, research results and conclusions from them, written publications, practical guidelines for performing the exercises * Intangible deliverables: new knowledge and practical skills, of the research team members, knowledge of the participants in the research project about the inhalation procedures that can be performed in home conditions. 3.5 Project management Use the critical path method to highlight all of the tasks that are absolutely necessary for the project's completion (according to the research plan and research task). This type of project management will help the whole research team to identify the most optimal workflow to create an efficient project timeline (according to the plan). According to the project management, critical path tasks are: * recruitment of study populations and its randomisation (with the resource buffers); * performance of exercises testing and sample collection (validated testing methods that were performed previously), * securing research samples (resource buffers - 4 copies of every sample in different fringes); * recruitment of study populations and its randomisation (with the resource buffers); * performance of exercises testing and sample collection (validated testing methods that were performed previously), * analyses of the samples (use only the analytical methods with high-quality results and repeatability of measurements); * statistical analysis based on consultation with a bio-statisticia, * discussion of the obtained results during a discussion panel of all researchers implementing the research to maintain high quality and reliability of results and conclusions) * preparation of publications and their submission to journals of high scientific level. 4\. RESEARCH METHODOLOGY In the study an experiment based on an ex post facto research plan will be used, due to the lack of manipulation of the grouping variable. Study will be based on comparative analysis and regression analysis. In the independent variable test, the group (non-trainees), variables dependent on molecular hydrogen inhalation and the anaerobic/aerobic performance characteristics, biochemical blood indicators. In order to implement the assumptions of the study, min. 80 people will be recruited, randomly divided into two groups, a minimum of 40 people in each: * EXPERIMENTAL (E1; E10)- single session of a molecular hydrogen inhalation and two-week daily inhalation with the use of a molecular hydrogen generator (N=40), * CONTROL GROUP (C1; C10) (N=40), The whole study will be carried out using the assumptions of the experiment - a blind test (inhalation with normal air but under the use of H2 generator (switched of), and in accordance with the principles of the experiment. 4.1 Material INCLUSION CRITERIA - PHYSICAL ACTIVE, NOT TRAINING GROUP The study will be used purposeful selection of the following criteria: * age 18-25, * not taking medicines during the study, * negative history of cardiovascular disorders, * negative history of autonomic nervous system disorders, * negative history of mental disorders, * negative history of cerebra-cranial traumas, * negative history of other diseases that may directly affect obtained results, * good health status (no concurrent injuries);' * no drugs intake, * no supplements consumption, In the study as a not training grope age and morphologically appropriate participation will take part. Participants will be recruited basing on a voluntary letter of intent. All representatives of the analysed group participating in the pre-qualification research will fill in the physical activity sheet - Global Health Activity Questionnaire - World Health Organization in Polish adaptation. This will allow to eliminate people who report high levels of physical activity (similar to the level of sport training individuals). 4.2. Procedures The study will consist of twelve parts: 1. assessment of general health (medical examination), and familiarisation with detailed study protocol; 2. assessment of the maximum anaerobic capacity (WAnT); 3. assessment of one-time and two-weeks of molecular hydrogen inhalation; 4. evaluation of the impact of one time and two-weeks of molecular hydrogen inhalation procedure on WAnT testing, the level of inflammatory response markers, iron homoeostasis, vit D metabolites, BDNF, selected genes expression in research in selected time points tested. 5. evaluation of human serum (from one time and two-weeks of molecular hydrogen inhalation and placebo populations) anti-tumour potential on human LNCaP prostate cancer cells; 6. evaluation of selected laboratory exponents in serum and plasma samples collected during the study 24 hours, 48 hours, 72 hours and 120 hours from an episode of muscle damage induced by eccentric exercises; Two-months pause <!-- --> 1. assessment of general health (medical examination), and familiarisation with detailed study protocol; 2. assessment of the maximum aerobic capacity (Bruce test); 3. assessment of one-time and two-weeks of molecular hydrogen inhalation 4. evaluation of the impact of one time and two-weeks of molecular hydrogen inhalation procedure on WAnT testing, the level of inflammatory response markers, iron homoeostasis, vit D metabolites, BDNF, selected genes expression in research in selected time points tested. 5. evaluation of human serum (from one time and two-weeks of molecular hydrogen inhalation and placebo populations) anti-tumor potential on human LNCaP prostate cancer cells; 6. evaluation of selected laboratory exponents in serum and plasma samples collected during the study 24 hours, 48 hours, 72 hours and 120 hours from an episode of muscle damage induced by eccentric exercises; Each participant will be at hydrated state and before their first meal in the morning hours. Before proper measures, each participants had one week earlier a familiarisation session with all procedures. 4.3. Molecular hydrogen inhalation procedures. Hydrogen inhalation will be performed by using a hydrogen gas generator similar in terms of capabilities to the generator Hycellvator ET100 (Helix Japan, Co., Ltd., Tokyo, Japan). The apparatus will be generating 30.0 mL/s gas mixture, consisting of 68.0% hydrogen (hydrogen purity, 99.99%) and 32.0% of oxygen. All gases will be supplied through a nasal cannula connected to the gas generators. Although we could not measure directly the hydrogen and oxygen An average inspiratory flow rate will be adjusted to 500 mL/s at rest, the hydrogen concentration in the inspired gas must have been around 4.08% at most. Control population will have inhalation with the use of gas generator that has the same outer shape as the used generator to produce Placebo (30.0 mL/s, ambient air 400 m above sea level) consisting of 0.00005% of hydrogen and 20.9% of oxygen. 4.4. Measurement of anaerobic power of the lower limbs For anaerobic power of the lower limbs measurement of double Wingate anaerobic test (WAnT) will be conducted on a cycle ergometer. Before any experimental testing, each individual will perform a 5 min warm-up on the cycle ergometer with tempo of 60 rpm and 1W/kg. After five minutes break, each participant will be asked to pedal with maximum effort for a period of 30 s against a fixed resistive load of 75 g/kg of total body mass. After finishing the test 30 s pause will began and second WAnT performance will be made. Each participant was instructed to cycle as fast as possible and was given a 3s countdown before the set resistance was applied Verbal encouragement will be given to all participants to maintain their highest possible cadence throughout WAnT. Data from the cyclo-ergometer will be recorded via computer with the MCE 5.1 software. The following WAnT variables will be considered: • total work value (Wtot), • maximum anaerobic power (PPWAnT), • maximum power (TUZ), • maximum power maintenance (TUT) to 0.01s, * power drop (WSM) (%). Variables will be analysed as absolute values (W) and relative to body mass (W/kg). 4.5 Measurement of of Aerobic Components of Fitness For the measurement of Aerobic Components of Fitness and post-aerobic exercises response Bruce Treadmill Test will be performed. The Bruce protocol will be performed on an electric treadmill (H/P/Cosmos, München, Germany) one months after WAnT procedure. 4.6 Blood samples collection and measurements The methodology of blood collection for diagnostic tests will be strictly dependent on the requirements of a particular designation and comply with the research procedures (established on the basis of literature data). For laboratory analysis, peripheral blood will be collected. in accordance with the plan. Aerobic and anaerobic components of fitness will be tested with two month will be tested with a 2 month break between each testing and inhalation with H2 • for WAnT: before physical exercise, immediately after completion of the Wingate test (up to 5 minutes after the test), after 30 minutes of rest period after completion of the Wingate test (30-35 minutes after the test), 60 minutes after, 6h after, 24 hours after WAnT, • for Bruce Treadmill Test: before physical exercise, immediately after completion of the Bruce trial (up to 5 minutes after the test), after 30 minutes of rest period after completion of the test (30-35 minutes after the test), 60 minutes after, 6h after, 24 hours after the trial, The intake will be performed in appropriate standardised BD Vacutainer tubes by qualified medical personnel. Serum and plasma will be separated from the samples, Each sample to obtain the serum will be centrifuged at 2500-3000 rpm for 10 minutes in 4° C and stored in Eppendorf tubes at - 80° C until the assay (no longer than 6 months). The following secretory factors and markers of inflammation will be determined in serum or blood plasma (depending on the requirements of the method used) and then analysed in detail: • hsCRP, CK, lactic acid, IL-6, IL-10, TNF-α, Irisine, BDNF, * hepcidin, TIBC, transferrin, ferritin, EPO, EFRE, * vit D binding protein, 25(OH)D3, 24,25(OH)2D3, 3-epi-25(OH)D3, and 25(OH)D2 levels; and the ratios of 25(OH)D3 to 24,25(OH)2D3, and 25(OH)D3 to 3-epi-25(OH)D3 The general assessment of the homoeostasis state will be based on preliminary laboratory tests such as: • blood morphology, glycaemic, activity of ALT, AST, CK, LDH, concentration of insulin, total cholesterol, creatine. For the qualitative detection of single proteins involved in antioxidant defence western blotting technique will be performed. Proteins involved in antioxidant defense, and inflammation will be identified and measured. * involved in antioxidant defense (SOD1, SOD2, GPx), * inflammation (IL-6). cfDNA will be collected into cell-free DNA tubes and isolated using Quick-cfDNA Serum \& Plasma Kit according to the manufacturer's protocol. 4.8. Cytotoxic activity The cytotoxic activity will be evaluated using the method described by Paredes-Gamero et al. 4.9 Statistical analysis The results will be analysed statistically using Statistica software. Statistical significance will be determined for p \< 0.05. The project analyses significance of differences in results, WAnT and laboratory parameters between groups; Significance of changes after WAnT and regression analysis of test results.
ER  - 

TY  - JOUR
M3  - Article
Y1  - 2025
VL  - 20
IS  - 8
SP  - 1172
EP  - 1176
SN  - 1555-0273
JF  - International journal of sports physiology and performance
JO  - Int J Sports Physiol Perform
UR  - http://www.embase.j.sjuku.top/search/results?subaction=viewrecord&id=L646366997&from=export
U2  - L646366997
C5  - 39837313
DB  - Medline
U3  - 2025-02-05
U4  - 2025-08-13
L2  - http://dx.doi.org/10.1123/ijspp.2024-0363
DO  - 10.1123/ijspp.2024-0363
A1  - Lam, H.K.N.
A1  - Sproule, J.
A1  - Phillips, S.M.
M1  - (Lam H.K.N.; Sproule J.; Phillips S.M.) Human Performance Science Research Group, University of Edinburgh, Edinburgh, United Kingdom
T1  - Future Directions in Understanding Acute and Chronic Effects of Mental Fatigue in Sports: A Commentary on Bridging Laboratory Findings and Real-World Applications
LA  - English
KW  - athlete
KW  - athletic performance
KW  - cognition
KW  - human
KW  - mental fatigue
KW  - pathophysiology
KW  - physiology
KW  - psychology
KW  - sport
KW  - sport injury
N2  - BACKGROUND: Mental fatigue (MF) is a psychobiological state that could negatively impact physical and cognitive performance, although the extent of this impact remains controversial. While laboratory studies have provided valuable insights into the acute effects of MF, their ecological validity in real-world sport settings remains limited. Recent research indicates that MF can naturally arise during sport activities, leading to chronic effects on endurance and perceptual-cognitive skills. These effects may persist beyond individual sessions, potentially increasing the risk of injury due to their cumulative nature. PURPOSE: This commentary aims to guide future research by emphasizing the need to investigate the natural occurrence and chronic effects of MF in applied sport settings. CONCLUSIONS: Understanding how MF develops and manifests in real-world settings, particularly individual differences in perception and response, is crucial for creating more effective management strategies. Addressing these factors will enable better support for athletes who may experience prolonged periods of MF that could affect their training and competitive performance. Future research should prioritize studying MF in natural sport settings to enhance the ecological validity of findings. By focusing on the chronic and cumulative nature of MF, as well as individual variability, researchers can develop more tailored and effective strategies for managing MF. This research will not only bridge the gap between laboratory studies and real-world applications but also contribute to more precise monitoring and intervention techniques. Ultimately, these advancements will improve athletes' ability to maintain peak performance and reduce the risk of injury, thereby enhancing overall athletic well-being.
ER  - 

TY  - JOUR
M3  - Article in Press
Y1  - 2025
SP  - 1
EP  - 7
SN  - 1555-0273
JF  - International journal of sports physiology and performance
JO  - Int J Sports Physiol Perform
UR  - http://www.embase.j.sjuku.top/search/results?subaction=viewrecord&id=L648114478&from=export
U2  - L648114478
C5  - 40695448
DB  - Medline
U3  - 2025-08-07
L2  - http://dx.doi.org/10.1123/ijspp.2025-0079
DO  - 10.1123/ijspp.2025-0079
A1  - Bian, C.
A1  - Russell, S.
A1  - De Pauw, K.
A1  - Ampe, T.
A1  - Bogataj, Š.
A1  - Roelands, B.
M1  - (Bian C.; De Pauw K.; Ampe T.; Roelands B.) Human Physiology and Sports Physiotherapy Research Group, Faculty of Physical Education and Physiotherapy, Vrije Universiteit Brussel, Brussels, Belgium
M1  - (Russell S.) Sports Performance, Injury and New Technologies Research Centre, Faculty of Health Sciences, Australian Catholic University, Brisbane, Australia
M1  - (Russell S.) Performance Services, Australian Institute of Sport, Bruce, ACT, Australia
M1  - (De Pauw K.; Roelands B.) Vrije Universiteit Brussel, Brussels, Belgium
M1  - (Bogataj Š.) Department of Nephrology, University Medical Center Ljubljana, Ljubljana, Slovenia
M1  - (Bogataj Š.) Faculty of Sport, University of Ljubljana, Ljubljana, Slovenia
T1  - Impacts of Season Phases and Training Variables on Mental Fatigue in Real-World Elite Fencing
LA  - English
KW  - adult
KW  - article
KW  - athlete
KW  - coach
KW  - cognition
KW  - combat sport
KW  - controlled study
KW  - duration
KW  - exercise
KW  - fatigue
KW  - female
KW  - foil
KW  - human
KW  - longitudinal study
KW  - mental fatigue
KW  - normal human
KW  - prevalence
KW  - psychomotor vigilance task
KW  - reaction time
KW  - rehabilitation
KW  - season
KW  - single blind procedure
KW  - therapy
KW  - training
KW  - visual analog scale
KW  - workload
N2  - PURPOSE: Mental fatigue (MF) is increasingly implicated in elite sports, yet its characteristics and impact in real-world fencing, a highly perceptual-cognitive demanding domain, are underexplored. METHODS: A 4-week single-blind, longitudinal study monitored 31 (7 épée, 13 foil, and 11 sabre; 15 females) elite fencers' daily MF across training and competition phases before, during, and after a national championship. Subjective MF on a visual analog scale and reaction time (from 3-min Psychomotor Vigilance Test) were measured daily in the morning (baseline) and after training or competition. Self-reported individualized training variables (session rating of perceived exertion, duration, and detailed training workload demands) were collected posttraining. One-way repeated-measures analyses of variance assessed daily MF on a visual analog scale and reaction-time changes across phases. Linear mixed-effect models examined the impact of training load and specific training workloads on MF. RESULTS: Analysis of 93 match days and 440 training days revealed that MF on a visual analog scale increased after fencing activities compared with baseline, peaking on match days (+19.34 AU, P < .001), which aligned with an impaired reaction time (+76.43 milliseconds, P < .01). On training days, overall training load (estimate = 0.02), as well as the contributions of tactical (estimate = 0.26) and physical (estimate = 0.12) workload demands, positively predicted the MF increase (all P < .001), whereas environmental demand (estimate = -0.13, P = .022) mitigated the MF elevation. CONCLUSIONS: The study highlights the prevalence of MF in elite fencers and its subsequent impact on reaction performance on competition days. The association with specific training structures provides insights for coaches and athletes to actively manage MF and optimize performance throughout a season.
ER  - 

TY  - JOUR
M3  - Review
Y1  - 2025
VL  - 17
IS  - 13
SN  - 2072-6643
JF  - Nutrients 
JO  - Nutrients
UR  - http://www.embase.j.sjuku.top/search/results?subaction=viewrecord&id=L2035253866&from=export
U2  - L2035253866
C5  - 40647246
DB  - Embase
DB  - Medline
U3  - 2025-07-16
U4  - 2025-08-14
L2  - http://dx.doi.org/10.3390/nu17132141
DO  - 10.3390/nu17132141
A1  - Li, J.
A1  - Liu, S.
A1  - Wang, S.
A1  - Wu, Y.
A1  - Yang, L.
A1  - Luo, Q.
A1  - Li, Z.
A1  - Yang, S.
A1  - Zhao, K.
A1  - Liu, C.
M1  - (Li J., 2022012043@bsu.edu.cn; Wang S., wangsiqi@bsu.edu.cn) School of Leisure Sports and Tourism, Beijing Sport University, Beijing, China
M1  - (Liu S., 2023013553@bsu.edu.cn; Wu Y., 2024012786@bsu.edu.cn; Yang L., 2023011843@bsu.edu.cn; Yang S., 2024012816@bsu.edu.cn; Liu C., c.liu@bsu.edu.cn) College of Sports Science, Beijing Sport University, Beijing, China
M1  - (Luo Q., 2023010631@bsu.edu.cn) China Football Academy, Beijing Sport University, Beijing, China
M1  - (Li Z., cynthiaxiaozili@bsu.edu.cn) School of Sports Medicine and Rehabilitation, Beijing Sport University, Beijing, China
M1  - (Zhao K., 2326@bsu.edu.cn) China Volleyball Academy, Beijing Sport University, Beijing, China
AD  - C. Liu, College of Sports Science, Beijing Sport University, Beijing, China
AD  - K. Zhao, China Volleyball Academy, Beijing Sport University, Beijing, China
T1  - Effects of Nutritional Supplements on Endurance Performance and Subjective Perception in Athletes Exercising in the Heat: A Systematic Review and Network Meta-Analysis
LA  - English
KW  - astaxanthin
KW  - branched chain amino acid
KW  - caffeine
KW  - carbonated water
KW  - citrate sodium
KW  - creatine
KW  - ellagitannin
KW  - ginseng extract
KW  - glucose
KW  - glycerol
KW  - lactic acid
KW  - menthol
KW  - nutrition supplement
KW  - polyphenol
KW  - sodium
KW  - taurine
KW  - tyrosine
KW  - adult
KW  - athletic performance
KW  - body mass
KW  - brain blood flow
KW  - coach
KW  - comfort
KW  - comparative effectiveness
KW  - core temperature
KW  - cycling
KW  - diet supplementation
KW  - endurance
KW  - endurance athlete
KW  - endurance sport
KW  - endurance training
KW  - environmental temperature
KW  - exercise
KW  - exhaustion
KW  - fatigue
KW  - female
KW  - football
KW  - ginseng
KW  - heart rate
KW  - heart stroke volume
KW  - heat stress
KW  - high sodium intake
KW  - high temperature
KW  - human
KW  - lactate blood level
KW  - male
KW  - mean arterial pressure
KW  - meta analysis
KW  - muscle soreness
KW  - network meta-analysis
KW  - outcome assessment
KW  - peak oxygen uptake
KW  - perception
KW  - randomized controlled trial (topic)
KW  - rectal temperature
KW  - relative humidity
KW  - review
KW  - rowing
KW  - rugby
KW  - running
KW  - sodium restriction
KW  - somnolence
KW  - sweating
KW  - systematic review
KW  - team sport
KW  - temperature sense
KW  - thermoregulation
N2  - Objectives: This study aimed to evaluate the efficacy of various nutritional supplements in enhancing endurance performance and subjective thermal perception in athletes exposed to high-temperature environments through a systematic review and network meta-analysis. Methods: A comprehensive search was conducted in PubMed, Embase, Web of Science, Cochrane Library, and EBSCOhost from inception to January 2025. Studies were included if they evaluated the effects of nutritional supplements on either endurance performance or subjective thermal perception in athletes under heat stress. Two independent reviewers screened the literature, extracted data, and assessed the risk of bias. A network meta-analysis was performed using R software (version 4.3.1). The search was limited to English-language publications and employed both MeSH and free-text terms related to “athletes,” “nutritional supplements,” and “exercise performance,” using Boolean operators (AND/OR) to construct the strategy. Results: Twenty-five randomized controlled trials (RCTs) involving 552 participants were included, yielding 22 comparisons: 18 assessed endurance performance, and 11 assessed subjective perception. Standardized mean differences (SMDs) and posterior probabilities (P-scores based on Bayesian ranking) were calculated using random-effects and Bayesian models. Menthol (SMD = −1.83, 95% CI [−3.15, −0.51]; P-score = 71.04%) and taurine (SMD = 0.91, 95% CI [0.08, 1.73]; P-score = 12.75%) demonstrated significant positive effects on endurance. Menthol energy gel showed the greatest improvement in thermal comfort (SMD = 2.14, 95% CI [1.01, 3.26]; P-score = 99.54%). Conclusions: Menthol and taurine appear effective in enhancing endurance in hot environments, while menthol energy gel substantially improves perceived thermal comfort. Future research should apply stricter controls regarding environmental conditions, supplement dosage, and participant characteristics. While individual supplements may offer limited benefits, synergistic combinations may yield greater improvements in performance and comfort.
ER  - 

TY  - JOUR
M3  - Article
Y1  - 2025
VL  - 43
IS  - 13
SP  - 1185
EP  - 1195
SN  - 1466-447X
JF  - Journal of sports sciences
JO  - J Sports Sci
UR  - http://www.embase.j.sjuku.top/search/results?subaction=viewrecord&id=L647134068&from=export
U2  - L647134068
C5  - 40214014
DB  - Medline
U3  - 2025-04-30
U4  - 2025-06-26
L2  - http://dx.doi.org/10.1080/02640414.2025.2489883
DO  - 10.1080/02640414.2025.2489883
A1  - Joseph, S.D.
A1  - Russell, S.
A1  - Halson, S.L.
A1  - Johnston, R.D.
A1  - Timmins, R.G.
A1  - Murray, N.B.
A1  - Griffith, S.
A1  - Cormack, S.J.
M1  - (Joseph S.D.; Russell S.; Halson S.L.; Johnston R.D.; Timmins R.G.; Cormack S.J.) School of Behavioural and Health Sciences, Australian Catholic University, Brisbane, Australia
M1  - (Joseph S.D.; Russell S.; Halson S.L.; Johnston R.D.; Timmins R.G.; Cormack S.J.) Sports Performance, Injury and New Technologies Research Centre (SPRINT), Australian Catholic University, Brisbane, Australia
M1  - (Joseph S.D.; Murray N.B.; Griffith S.) High Performance Department, Melbourne, Australia
M1  - (Russell S.) Performance Services, Australian Institute of Sport, Canberra, Australia
M1  - (Russell S.) Sport Performance Innovation and Knowledge Excellence (SPIKE), Queensland Academy of Sport, Brisbane, Australia
M1  - (Johnston R.D.) Carnegie Applied Rugby Research (CARR) Centre, Institute of Sport, Physical Activity and Leisure, Leeds Beckett University, Leeds, United Kingdom
T1  - Mental fatigue, skill performance and activity profile in elite male Australian Football match play
LA  - English
KW  - adult
KW  - athletic performance
KW  - Australia
KW  - competitive behavior
KW  - geographic information system
KW  - human
KW  - male
KW  - mental fatigue
KW  - motor performance
KW  - pathophysiology
KW  - physiology
KW  - psychology
KW  - running
KW  - soccer
KW  - young adult
N2  - The aim of this study was to identify relationships between mental fatigue (MF), match activity profile and skill execution in elite Australian Football (AF) match play. Thirty-nine elite male AF athletes (24.6 ± 4.5y) rated their MFs on a visual analogue scale on each training day of a 25 week, 23 match seasons. Match activity profile was measured by global navigation satellite system (GNSS) and match statistics measured by official Australian Football League (AFL) statistics in 23 AFL matches. Match statistics were coded based on an offensive or defensive skill and association with positive or negative outcomes. Linear mixed models were used to determine relationships between weekly median MF, measures of match activity profile and match statistics. Increased MF was significantly associated with decreased match running intensity, low velocity running intensity and PlayerLoad™ intensity (all p < 0.001). Increased MF was associated with increased handballs per match (p = 0.02), but no other individual skill measure. There was no impact of MF on positive or negative skill outcome, nor offensive or defensive skill types. Increased subjective MF during a week modifies activity profile but not skill performance in elite AF match-play.
ER  - 

TY  - GEN
M3  - Clinical Trial
Y1  - 2025
JF  - clinicaltrials.gov
JO  - clinicaltrials.gov
UR  - http://www.embase.j.sjuku.top/search/results?subaction=viewrecord&id=LNCT07047105&from=export
U2  - LNCT07047105
U3  - 2025-10-13
U4  - 2025-10-13
L2  - https://clinicaltrials.gov/study/NCT07047105
T1  - Investigation of the Acute Effects of Nepalese Pepper Extract (Zanthoxylum Armatum DC) on Cognitive Function, Mood and Gaming Performance in Young, Healthy, Competitive Gamers
LA  - English
KW  - pepper extract
KW  - short chain fatty acid
KW  - malaria vaccine
KW  - limonene
KW  - fatty acid
KW  - cinnamic acid
KW  - daikenchuto
KW  - monoterpene
KW  - medium chain triacylglycerol
KW  - caffeine
KW  - non prescription drug
KW  - terpene
KW  - inositol
KW  - gluten
KW  - alcohol
KW  - cholinesterase
KW  - linalool
KW  - silicate
KW  - amide
KW  - arginine
KW  - placebo
KW  - visual information
KW  - first person shooter game
KW  - pepper
KW  - reaction time
KW  - rice
KW  - informed consent
KW  - cheese
KW  - ginger
KW  - workload
KW  - MOBA (game)
KW  - cereal
KW  - simple reaction time
KW  - butter
KW  - video game
KW  - ginseng
KW  - mouse
KW  - Zanthoxylum armatum
KW  - Zanthoxylum
KW  - mental fatigue
KW  - fatigue
KW  - sleep disorder
KW  - enteropathy
KW  - depression
KW  - tooth pain
KW  - Nepalese
KW  - standard operating procedure
KW  - crossover procedure
KW  - cognition
KW  - self control
KW  - self concept
KW  - eye hand coordination
KW  - learning
KW  - rhizome
KW  - alertness
KW  - motor performance
KW  - mental performance
KW  - exercise
KW  - motivation
KW  - brain function
KW  - plant root
KW  - sleep time
KW  - memory
KW  - executive function
KW  - selective attention
KW  - decision making
KW  - inhibitory control
KW  - mood
KW  - intervention study
KW  - slow wave sleep
KW  - nervousness
KW  - clinical trial
KW  - cholinergic system
KW  - athletic performance
KW  - energy drink
KW  - episodic memory
KW  - heart rate variability
KW  - double blind procedure
KW  - eye tracking
KW  - processing speed
KW  - emotion regulation
KW  - wakefulness
KW  - controlled study
KW  - working memory
KW  - personality
KW  - questionnaire
KW  - heart rate
KW  - biscuit
KW  - simulation
KW  - herbal medicine
KW  - task switching
KW  - fast food
KW  - word recognition
KW  - sleep
KW  - meal
KW  - interview
KW  - competition game
KW  - low drug dose
KW  - topical treatment
KW  - finger tapping test
KW  - single drug dose
KW  - benchmarking
KW  - pneumoencephalography
KW  - Stroop test
KW  - powder
KW  - psychomotor vigilance task
KW  - drug megadose
KW  - trail making test
KW  - Positive and Negative Affect Schedule
KW  - sleep study
KW  - clinical trial
KW  - human
KW  - female
KW  - male
N2  - Brief Summary
The goal of this clinical trial is to learn if a Nepalese Pepper Extract (Zanthoxlum Armatum, ZA) supplement can improve cognitive performance and mental abilities in competitive gamers aged 16 to 34. The main questions it aims to answer are: 1. Does ZA supplement improve cognitive abilities like attention, memory, and decision-making? 2. What is the most effective dose of ZA supplement (300mg vs 150mg)? 3. How do the effects of ZA supplement compare to caffeine? Researchers will compare four different treatments (high-dose ZA, low-dose ZA, caffeine, and placebo) to see if ZA supplement produces better cognitive performance than placebo and how it compares to caffeine\*\*. Participants will: * Complete a screening visit with health checks and training on computer tasks * Attend four testing visits (7-14 days apart) where they receive different treatments * Avoid alcohol and energy drinks for 24 hours before each visit, and caffeine from waking * Take assigned treatment at 11:30am and complete cognitive tests at -1, 1, 3, and 5 hours in relation to dose. * Complete mood questionnaires, sleep assessments, and gaming-specific tasks (aim training, character control) * Wear heart rate monitors during testing * Eat standardized meals provided during visits * Play competitive games at home in the evening and complete performance questionnaires
Detailed Description
Zanthoxylum armatum DC (ZA), also known as Nepalese pepper (or TImut pepper, contains numerous active chemicals throughout all parts of the organism. Traditionally used in the treatment of intestinal disorders, depression and as topical treatment for toothache it is commonly ingested through the form of Daikenchuto, a traditional combination of the Zanthoxylum fruit with ginseng root, ginger rhizome and rice gluten. In recent years it has been established that ZA also possesses cognitive enhancing properties, with the primary active component revealed to be the fatty acid amide hydroxy α-sanshool. Additionally, ZA is rich in monoterpenes which have also been shown to positively affect cognition and the combination of these compounds may lead to numerous improvements in brain function. Through a double-blind placebo-controlled study, acute single dose administration of 80 mg of ZA was shown to improve cognitive performance in 'Speed of Attention' and Rapid Visual Information Processing, a sustained attention task. In the same study, chronic (56 day) administration resulted in overall improvement in 'Speed of Performance' with more correct Serial 3 subtractions 3h post dose and lower mental fatigue compared to placebo during performance of the Cognitive Demand Battery (CDB). In both acute and chronic cases, the mechanisms underpinning the effects are currently unknown, and the differences could be attributed to distinct changes over time. For the acute effects there may be a cholinergic mechanism at play, with previous research suggesting that there has been a cholinesterase inhibitory effect from ZA. Meanwhile, the observed chronic improvements suggest a more general improvement in neural efficiency and processing speeds rather than the memory/attention benefits generally expected from cholinergic agents. A similar study on the cognitive effects of a multi-ingredient herbal supplement also resulted in speed of cognition improvement. Although this herbal remedy did not contain ZA or hydroxy α-sanshool, it did contain short chain fatty acids and terpenes suggesting a similar mechanism could be at work to improve neural efficiency. An increasing area of interest for performance research is in the world of Esports and competitive gaming, where cognitive abilities are paramount. As with non-digital sports, esport competition incurs physical and mental demands, including motor skills, mental agility, processing speed, motivation, executive function and to a lower degree, physical exertion. Success hinges on mastering cognitive tasks such as visuospatial processing, cognitive workload, attention and cognitive control, hand-eye coordination, fast reaction times and quick decision-making capabilities. Alongside these cognitive factors, the importance of personal social and emotional competencies within esports has been explored through the creation of a detailed competence model of digital games. Factors such as self-efficacy, mood, self-control, personality traits and emotional self-regulation have displayed correlations with traditional sport performance and therefore it would be expected improvements in these areas would also create better results for gamers. Within esports, viewership is overwhelmingly dominated by either Massive Online Battle Arena's (MOBA) and First Person Shooters (FPS), according to peak viewing statistics in recent years. It has been noted that FPS and MOBA game types share a similar fast paced, high intensity element which separates them from Real-time Strategy (RTS) games, however despite this the contrast in player character control mechanisms creates distinct performance metrics. Consequently, studies looking to analyse game performance across different genre players should incorporate genre-specific game performance measurement tools, the simplest of which would be in-game rank, but could extend to more detailed in-game metrics. Cognitive tests provide a useful measure of the varying domains of mental performance, with a long-established history of validated measures of perception, attention and concentration, memory, executive function and processing speed. Given their broad range of applicability, measures of cognition may be able to map onto varying game genre competencies, as has been seen through research on numeric ability and flexible thinking, establishing some general abilities that persist across all game genres as fundamental cognitive abilities for performance. One aspect common to all esports players is the prolonged nature of training and gameplay, requiring sustained attention, resulting in high mental demand and fatigue. Energy drink consumption is high within gamers; marketing of these products includes claims of mental fatigue attenuation and maintaining alertness during game play and several energy drink companies also provide sponsorship for esports teams. An emerging area of research considers the potential to enhance gaming performance following administration of various nootropics, primarily focussing on highly caffeinated energy products. Notably here, following 3 mg/kg caffeine, professional gamers performed quicker during a simple reaction time task, alongside quicker and more accurate performance on a first-person shooting task. Similarly, following acute supplementation with 125 mg caffeine, participants were more accurate during a tracking task. Within the same trial, following a combined supplement of caffeine, methylliberine and theacrine (125, 75 and 50 mg, respectively), improvements were observed in visuospatial working memory, alongside quicker kill time within a first-person shooter game and improved self-assessed performance, suggesting a potential synergistic effect when co-supplementing, rather than administering caffeine in isolation. A second trial using the same combined supplement that focused on traditional cognitive test outcomes reported improved performance on the Flanker Test of Inhibitory Control and quicker reaction time on the Psychomotor Vigilance Task; alongside increased self-reported alertness. The high caffeine content in these products is, however, linked to several undesirable side effects, including heightened jitteriness and tension, as well as decreased deep sleep and overall sleep duration. These effects can negatively impact both short-term and long-term gaming performance. As gaming becomes a more viable career, gamers are likely to become more aware of these negative effects and seek healthier alternatives. This has sparked interest in finding non-caffeinated options to combat mental fatigue and enhance gaming performance. A previous trial assessed the effects of an inositol-enhanced arginine silicate supplement on cognitive and gaming performance. While video game performance remained unchanged, the supplement improved cognitive performance, with quicker completion time and fewer errors on the Trail Making Test, improved performance on the Stroop task and increased self-reported vigour. These findings suggest improvements in executive functioning, processing speed, task switching, and selective attention, suggesting the potential for game-related improvements to cognitive function from non-caffeinated supplements. The previous intervention study conducted by our group administered 2.8 g Zanthoxylum armatum DC. medium-chain triglyceride (MCT) oil extract (corresponding to 80 mg Z.armatum DC.). Each 2.8 g dose contained alkamides including 7.8 mg hydroxy α-sanshool and monoterpenes including 5.3 mg limonene, 3.6 mg linalool and 2.3 mg methyl cinnamate. A new formulation of ZA delivered through a powder rather than a liquid format will be used in the proposed study, allowing for varying dosage amounts to be tested to ascertain the effects of ZA at lower doses. The main aim of the current study is therefore to investigate the acute cognitive and mood effects of ZA in young, healthy competitive gamers. A focused acute study with a crossover design may lead to more in depth coverage of the attention changes in cognitive abilities under acute doses of ZA, while also providing an opportunity to reveal if overall neural efficacy can be observed at this level. Additional aims include: discovering if lower dosages of the supplement than previously used in research are effective; ascertaining if cognitive improvements translate to objective and subjective in-game performance improvements in different genre players; to deepen understanding of how different genres of Esport present different cognitive gameplay requirements and investigate how differing genre players can be assessed within a single study. Primary objectives The primary objectives of this study are to evaluate the acute effects of 150 and 300 mg of the powdered formulation of ZA within a young healthy population, with focus on: * 'Speed of Attention' (RVIP, SRT and CRT) * Subjective fatigue (CDB) These were the areas of improvement ascertained by Kennedy et al. (2019) and these results will be tested for replicability. In order to fulfil these objectives, participants will be tested using computerised cognitive tasks (COMPASS) and an online questionnaire in a crossover design, with pre-dose, 1hr post-dose, 3hr post-dose and 5hr post-dose. Secondary objectives The secondary objectives of this study are to evaluate other cognitive areas where no significant changes were revealed in the previous study, to test for replication and see if any other changes appear. These include * Accuracy of Attention (RVIP and CRT) * Speed of Performance (Numeric Working Memory, SRT, CRT, RVIP, Stroop, Delayed Picture Recognition, Delayed Word Recognition) * Accuracy of Performance (Immediate Word Recall, CRT, Corsi Blocks, RVIP, Stroop, Delayed Word Recall, Delayed Picture Recognition, Delayed Word Recognition) * Working memory (Numeric Working Memory, Corsi Blocks) * Speed of memory (Numeric Working Memory, Delayed Picture Recognition, Delayed Word Recognition) * Episodic memory (Immediate Word Recall, Delayed Word Recall, Delayed Picture Recognition, Delayed Word Recognition) * Executive Function (Peg and Ball, Stoop interference) To fulfil these objectives, the full battery of COMPASS tasks will be tested pre-dose, 1hr post-dose, 3hr post-dose and 5hr post-dose, under four differing treatment groups. In addition, subjective alertness and mental fatigue will also be assessed following each of 3 completions of the Cognitive Demand Battery (CDB). The objective of this battery is to assess the impact of the intervention on speed/accuracy and mental fatigue during continuous performance of cognitively demanding tasks. Participants complete the 10-minute battery of tasks three times in immediate succession (i.e. for a continuous period of 30 minutes). Application of this battery has been shown to reliably increase self-ratings of 'mental fatigue' and to be sensitive to a number of herbal and natural interventions (Kennedy et al., 2008a; D. O. Kennedy \& A. B. Scholey, 2004; Reay et al., 2005; Reay et al., 2006). In addition to this, mood and sleep will also be recorded on testing visits through: * Positive and Negative Affect Schedule (PANAS) * Visual Analogue Mood Scales (VAMS) * Sleep disturbance short form (PROMIS) Heart Rate Variability will also be assessed during select portions of the testing to ascertain if any change in this metric can be matched with either cognitive or gameplay improvements and the treatments. Further secondary objectives are to implement gaming and gaming-like tasks to assess if any differences can be observed in gameplay related outcomes following treatments. These will include: * Aim trainer (an aiming game which will challenge the participants to complete mouse accuracy tasks mimicking First Person Shooter (FPS) gameplay) * Massive Online Battle Arena (MOBA) control simulator (a game/training simulation using the controls and perspective of MOBA games to test movement and input ability) * Multi-Tasking Framework (MTF) * Finger Tapping Task (FTT) In addition to this, gameplay monitoring of at home play will be implemented to provide a basis for assessment of gameplay ability in a further chronic study. These measures are exploratory and they may not be analysed if compliance with at home gaming requests is inconsistent. This will include: * Subjective Performance Gameplay Scale (for participants to complete at home after playing a competitive video game on the evening of their treatment day) * Gameplay tracking (tracking of games played by participants to view the quality of their performances on the evening of the treatment day) These additional measures of gameplay performance will be assessed with the intention of building a robust method of assessing gameplay performance over a longer period. INVESTIGATIONAL PLAN Trial Design and Plan This study will follow a randomised, placebo-controlled, double-blind, crossover design. Participants will attend the lab on five separate occasions which will include a screening/training visit and four testing visits under each of the treatments within the protocol. Trial population A total sample of 60 participants will take part in this study. Criteria will be checked at screening and continued adherence to them will be checked during the pre-test interview on each visit. Following informed consent eligible participants will undergo training on the computerised cognitive tasks and gaming tasks. The training session will follow standard operating procedures to decrease the chance of learning effects during the main trials. Testing Visits 1, 2, 3 and 4 (7+/-3 days between each visit) Participants will be asked to avoid alcohol and refrain from intake of 'over the counter' medication for 24 hours. The participants will also be asked to refrain from consuming energy drinks for 24 hours prior to their testing visit, and to not consume caffeine from waking before each testing visit. Participants will be contacted to remind them of the requirements prior to each visit. On the morning of Testing Visit 1, participants will be requested to eat a simple breakfast of plain cereal and milk or toast and butter at least 1 hour prior to arrival at the laboratory (also avoiding any caffeinated products); the time and composition of breakfast will be standardised across all visits. During their testing visits, the participants will be asked to avoid consumption of any other food or liquids aside from water and the lunch and snacks provided by the research team. Participants will report to the Brain, Performance and Nutrition Research Centre at Northumbria University between 9:45am and 10 am for each visit. The following procedures will be required before commencement of the trial: * Review continued conformity with the inclusion and exclusion criteria * Adverse event assessment * Assessment that participant is not unwell and is well-rested * Randomisation of participant (Visit 1 only) At 10:10am gaming tasks will be performed by the participants. Following this at 10:30am the first round of cognitive tests will begin for 1 hour. At the end of this round of tests the treatments will be administered, with each participant receiving a random treatment in accordance with the randomisation schedule. Figure 1. Day schedule of participant's testing visits. Following treatment, a 40 minute break will take place, followed by gaming tasks for 20 minutes and then at 12:30pm the second round of cognitive tests (1hr post-dose) will occur. Before each round of cognitive tests 20 minutes of gaming related tasks will be performed. After these cognitive tests lasting around 1 hour, a standardised lunch will be provided, consisting of a cheese sandwich, ready salted crisps, and a custard pot, around 1:30 pm. Additionally, they will be offered an optional snack of digestive biscuits following the 3hr post-dose assessment at approximately 3:30 pm. The final round of cognitive tests will start at around 4:30pm with the testing day ending at 5:30pm.
ER  - 

TY  - JOUR
M3  - Conference Abstract
Y1  - 2025
VL  - 43
IS  - 16
SN  - 0732-183X
JF  - Journal of Clinical Oncology
JO  - J. Clin. Oncol.
UR  - http://www.embase.j.sjuku.top/search/results?subaction=viewrecord&id=L648064618&from=export
U2  - L648064618
DB  - Embase
U4  - 2025-08-05
A1  - Kiesl, D.
A1  - Purgar, F.
A1  - Sallaberger, M.
A1  - Vosko, M.
M1  - (Kiesl D.; Purgar F.; Sallaberger M.; Vosko M.) Ordensklinikum Linz - Elisabethinen, Linz, Austria; Kepler University Hospital - Med Campus III, Linz, Austria; Technical University Dortmund, Dortmund, Germany; Kepler University Hospital, Department for Neurology, Linz, Austria
AD  - D. Kiesl
T1  - Neuromorphological effects of simultaneous exercise during neo-/adjuvant chemotherapy in breast cancer patients: The Exercise Cancer and Cognition (ECCO) study
LA  - English
KW  - adult
KW  - algorithm
KW  - brain tissue
KW  - breast cancer
KW  - cancer patient
KW  - cancer related cognitive impairment
KW  - cognition
KW  - conference abstract
KW  - controlled study
KW  - endurance training
KW  - exercise
KW  - female
KW  - follow up
KW  - high intensity exercise
KW  - high intensity interval training
KW  - hippocampus
KW  - human
KW  - imaging software
KW  - learning
KW  - major clinical study
KW  - malignant neoplasm
KW  - maximal oxygen uptake
KW  - memory
KW  - MRI scanner
KW  - neoadjuvant chemotherapy
KW  - nervous system development
KW  - nuclear magnetic resonance imaging
KW  - physical activity
KW  - randomized controlled trial
KW  - reaction time
KW  - therapy
N2  - Background: Cancer-Related Cognitive Impairment (CRCI) is commonly experienced by breast cancer patients, often linked to chemotherapy. It manifests as deficits in learning, memory, reaction time, and concentration, with the hippocampus-a critical region for cognitive and affective functions-playing a central role. The hippocampus retains neurogenesis potential throughout life, with physical exercise shown to enhance hippocampal volume and memory function. High-intensity exercise appears to have superior cognitive benefits compared to moderate aerobic activity. The ECCO study aimed to assess the neuropsychological and brain morphological effects of high-intensity interval training (HIIT) in breast cancer patients, focusing here on imaging data subanalysis. Methods: The ECCO-study was designed as monocentric two-armed 1:1 randomized controlled trial (RCT), including a 12-month intervention group and a control group. Patients in the intervention group were instructed to perform strength- and low-intensity endurance training at least once a week at home according to the American College of Sports Medicine (ACSM) recommendations and to complete a supervised high-intensity interval training (HIIT) once a week at our health center. Patients in the control group were advised physical activity recommendations according to the World Health Organsiation (WHO). Participants randomized to the control arm received usual care and physical activity recommendations have been given according to usual standards. The volume measurements of the brain were performed with an automatic segmentation tool FreeSurfer version 7.4. The FreeSurfer algorithm performs an automatic segmentation of subcortical volumes and reconstructs the cortex after the elimination of non-brain tissue. Results: MRI data were available at baseline and after 12 months for a total of 67 patients diagnosed with breast cancer. Randomized into an intervention arm (n = 35) and control arm (n = 32). The groups were comparable in all demographic factors such as age, BMI and VO2max. There were no statistically significant changes (p < 0.05) in the volumes between the baseline measurement and the 12-months-follow-up measurement. Other brain areas also showed no significant (p < 0.05) alterations between baseline and follow-up. No differences were found in the volume change between the exercise group and the control group. Conclusions: This analysis of the ECCO study revealed that there were no significant changes in hippocampal volume or in the more precise categorization into its subfields in either the intervention or control group of breast cancer patients. Contrary to hypotheses suggested in the literature, it was shown that breast cancer therapy does not lead to morphological changes in the hippocampus, indicating that CRCI is not based on morphological damage.
ER  - 

TY  - GEN
M3  - Clinical Trial
Y1  - 2025
JF  - clinicaltrials.gov
JO  - clinicaltrials.gov
UR  - http://www.embase.j.sjuku.top/search/results?subaction=viewrecord&id=LNCT07001176&from=export
U2  - LNCT07001176
U3  - 2025-10-13
U4  - 2025-10-13
L2  - https://clinicaltrials.gov/study/NCT07001176
T1  - Effect of Acute Caffeine Intake on Muscle and Cerebral Oxygenation During Muscular Strength, Power, and Endurance Performance
LA  - English
KW  - caffeine
KW  - placebo
KW  - oxygen
KW  - brain
KW  - electric activity
KW  - endurance
KW  - resistance training
KW  - athletic performance
KW  - oxygen saturation
KW  - muscle strength
KW  - muscle exercise
KW  - caffeine intake
KW  - oxygenation
KW  - clinical trial
KW  - adult
KW  - human
KW  - oral drug administration
KW  - therapy
KW  - drug administration
KW  - intravenous drug administration
N2  - Brief Summary
Introduction: Several studies have evaluated and confirmed the ergogenic effects of acute caffeine intake on sports performance. However, the mechanism responsible for this ergogenic effect remains to be elucidated. Objectives: This study aims to evaluate the acute effects of caffeine intake on muscle and cerebral oxygen during muscular strength, power, muscle endurance performance. and muscle electrical activity in young adults.
ER  - 

TY  - JOUR
M3  - Article in Press
Y1  - 2025
SP  - 1
EP  - 7
SN  - 1555-0273
JF  - International journal of sports physiology and performance
JO  - Int J Sports Physiol Perform
UR  - http://www.embase.j.sjuku.top/search/results?subaction=viewrecord&id=L647442311&from=export
U2  - L647442311
C5  - 40404142
DB  - Medline
U3  - 2025-06-02
L2  - http://dx.doi.org/10.1123/ijspp.2024-0396
DO  - 10.1123/ijspp.2024-0396
A1  - Varesco, G.
A1  - Staiano, W.
A1  - Bracco, M.
A1  - Pageaux, B.
A1  - Soulas, L.
A1  - Goisbault, M.
A1  - Doron, J.
A1  - Jubeau, M.
M1  - (Varesco G.; Soulas L.; Goisbault M.; Doron J.; Jubeau M.) Laboratory Movement-Interactions-Performance (MIP), Nantes, France
M1  - (Staiano W.) Department of Physical Education and Sport, University of Valencia, Valencia, Spain
M1  - (Staiano W.; Bracco M.) Department of Psychology, Biological and Cognitive Psychology, University of Southern Denmark, Denmark
M1  - (Pageaux B.) École de Kinésiologie et des Sciences de L'activité Physique (EKSAP), Université de Montréal, Montréal, QC, Canada
M1  - (Pageaux B.) Centre de Recherche de l'Institut Universitaire de gériatrie de Montréal (CRIUGM), Montréal, QC, Canada
M1  - (Pageaux B.) Centre Interdisciplinaire de Recherche sur le Cerveau et L'apprentissage (CIRCA), Montréal, QC, Canada
T1  - Effects of 5-Week Brain Endurance Training on Fatigue and Performance in Elite Youth Epée Fencers
LA  - English
KW  - adult
KW  - article
KW  - athlete
KW  - athletic performance
KW  - attention
KW  - cognition
KW  - combat sport
KW  - controlled study
KW  - endurance training
KW  - fatigue
KW  - female
KW  - human
KW  - male
KW  - mental fatigue
KW  - psychomotor vigilance task
KW  - randomized controlled trial
KW  - reaction time
KW  - sport
KW  - Stroop test
KW  - task performance
KW  - therapy
KW  - visual analog scale
N2  - PURPOSE: To examine the effectiveness of 5 weeks of brain endurance training (BET) in reducing impairments in sustained attention, performance at a specific fencing test, and perceived fatigue after a cognitive fatiguing task in youth épée elite fencers during the preseason. METHODS: Using a quasi-randomized controlled trial, 19 elite youth fencers (8 women, 18 [1] y) were divided into a BET (n = 11) or control (n = 8) group. Both groups trained for 5 sessions/wk during 5 weeks. The BET group completed the BET sessions before, during, or after fencing training, 3 or 4 times a week. The control group performed only fencing training. Before and after the 5 weeks, fencers performed a psychomotor vigilance test and fencing test before and after 40 minutes of a reverse Stroop task. Perceived fatigue was scored on a 10-cm visual analog scale. RESULTS: After 5 weeks, perceived fatigue, reaction time, and number of lapses in the psychomotor vigilance test increased from before to after the reverse Stroop task only in the control group (P ≤ .011), with no pre-to-post difference for the BET group (P > .059). No differences were found in fencing-test performance (P > .07). Effort for the reverse Stroop task increased for both groups after the 5 weeks (P = .043). We observed an increase in perceived fatigue, reaction time, and number of lapses in the BET group before the fatiguing task (P ≤ .028). CONCLUSION: BET reduced the negative effects of a cognitive fatiguing task on sustained attention, without a clear improvement in performance on the fencing test, and represents a possible tool to mitigate fatigue in fencing.
ER  - 

TY  - JOUR
M3  - Article
Y1  - 2025
VL  - 15
IS  - 1
SP  - 13040
SN  - 2045-2322
JF  - Scientific reports
JO  - Sci Rep
UR  - http://www.embase.j.sjuku.top/search/results?subaction=viewrecord&id=L647159223&from=export
U2  - L647159223
C5  - 40234661
DB  - Medline
U4  - 2025-05-01
L2  - http://dx.doi.org/10.1038/s41598-025-97179-w
DO  - 10.1038/s41598-025-97179-w
A1  - Ding, H.
A1  - Zhang, L.
A1  - Ma, C.
A1  - Wen, H.
A1  - Zhao, X.
M1  - (Ding H.; Zhang L.; Ma C.; Wen H.; Zhao X., zhaoxiaojiang2010@163.com) Department of Physical Education and Arts, Bengbu Medical University, Bengbu, China
T1  - Effects of long-term mindfulness meditation training on attentional capacity in professional male fencer athletes
LA  - English
KW  - hydrocortisone
KW  - adult
KW  - athlete
KW  - athletic performance
KW  - attention
KW  - cognition
KW  - human
KW  - male
KW  - meditation
KW  - metabolism
KW  - mindfulness
KW  - physiology
KW  - procedures
KW  - psychology
KW  - saliva
KW  - young adult
N2  - Attention is a crucial cognitive ability for sports performance. The current research aimed to investigate whether long-term mindfulness meditation (MM) intervention enhances male athletes' attentional function and alters the activity of brain regions related to attention. In this experiment, we recruited 47 professional male fencer athletes completed two main trials-an MM trial and a control trial. In MM trial, the participants were provided with 3 sessions/wk (20 min/session) of mindfulness meditation training for 20 weeks. In control trial, the participants were instead assigned a mind-wandering related audio to listen to at that time. In each main trial, the five facets of mindfulness questionnaire (FFMQ), cognitive function (i.e. attention span, attention concentrativeness, attention stability, attentional network, distractibility and attentional blink), salivary cortisol, blood lactate and mental fatigue were measured at baseline (pretest) and after the intervention (posttest). The cerebral oxygenation status was recorded using functional near-infrared spectroscopy(fNIRS) during the cognitive function test. In cognition test, participants' attention span, attention concentrativeness, attention stability, attentional networks on task-relevant information (targets) were better in the MM group, supported by eliciting increased oxygenated haemoglobin (HbO) concentration in the prefrontal cortex of the brain. Conversely, there are no remarkable different of distractibility and attentional blink on task-irrelevant information in the MM group than in the Con group (p > 0.05). Moreover, a lower mental fatigue level and lower salivary cortisol concentration were observed in the MM group than in the Con group after the intervention at posttest. Overall, 20-week MM training interventions after physical training improve attentive capacity and cerebral oxygenation concentration, decrease salivary cortisol concentrations and mental fatigue. The findings suggest that long-term MM training interventions after physical training facilitates focus during competition and improves athletic performance.
ER  - 

TY  - JOUR
M3  - Article
Y1  - 2025
VL  - 43
IS  - 7
SP  - 649
EP  - 657
SN  - 1466-447X
JF  - Journal of sports sciences
JO  - J Sports Sci
UR  - http://www.embase.j.sjuku.top/search/results?subaction=viewrecord&id=L646660684&from=export
U2  - L646660684
C5  - 39998335
DB  - Medline
U3  - 2025-03-10
U4  - 2025-04-25
L2  - http://dx.doi.org/10.1080/02640414.2025.2469025
DO  - 10.1080/02640414.2025.2469025
A1  - Joseph, S.D.
A1  - Russell, S.
A1  - Halson, S.L.
A1  - Johnston, R.D.
A1  - Murray, N.B.
A1  - Griffith, S.
A1  - Timmins, R.G.
M1  - (Joseph S.D.; Russell S.; Halson S.L.; Johnston R.D.; Timmins R.G.) School of Behavioural and Health Sciences, Australian Catholic University, Brisbane, Australia
M1  - (Joseph S.D.; Russell S.; Halson S.L.; Johnston R.D.; Timmins R.G.) Sports Performance, Injury and New Technologies Research Centre (SPRINT), Australian Catholic University, Brisbane, Australia
M1  - (Joseph S.D.; Murray N.B.; Griffith S.) High Performance Department, Melbourne, Australia
M1  - (Russell S.) Performance Services, Australian Institute of Sport, Canberra, Australia
M1  - (Russell S.) Sport Performance Innovation and Knowledge Excellence (SPIKE), Queensland Academy of Sport, Brisbane, Australia
M1  - (Johnston R.D.) Carnegie Applied Rugby Research (CARR) Centre, Institute of Sport, Physical Activity and Leisure, Leeds Beckett University, Leeds, United Kingdom
T1  - Influence of physical characteristics, sport-specific factors, and training participation on mental fatigue in elite Australian Rules Football athletes
LA  - English
KW  - adult
KW  - athletic performance
KW  - Australia
KW  - exercise
KW  - football
KW  - human
KW  - male
KW  - mental fatigue
KW  - muscle strength
KW  - physiology
KW  - psychology
KW  - running
KW  - young adult
N2  - This study aimed to monitor subjective mental fatigue (MF) during pre-season in elite male Australian rules football (ARF) athletes and identify factors associated with MF. Thirty-nine elite male ARF athletes (24.6 ± 4.5 y) rated their MF on a visual analogue scale on each training day of a 13-week pre-season (n = 1353 samples, 48 training days). Strength, running measures, sport-specific factors (age, mass, games played, playing years, contract status) and training participation were recorded. Linear models were used to determine the effects between factors and MF. Elevated MF was observed in weeks 2-4 and 7-10 vs practice match week 1 and week 12, and weeks 2-4, 8-10 vs week 11 (all p < 0.05). No strength, running characteristics, sport-specific factors or training participation variables were significantly associated with MF. Mental fatigue changes over an AFL pre-season, being higher in the first 10 weeks, before reducing in the final 3 weeks. Sport-specific factors and physical characteristics were not associated with MF. These findings encourage practitioners to measure MF, particularly in early pre-season, to assess athlete response to training. Practitioners should also look to incorporate adequate mental recovery to optimise the balance between fatigue and performance enhancement during this period.
ER  - 

TY  - JOUR
M3  - Review
Y1  - 2025
VL  - 16
IS  - 3
SN  - 2073-4425
JF  - Genes
JO  - Genes
UR  - http://www.embase.j.sjuku.top/search/results?subaction=viewrecord&id=L2033990897&from=export
U2  - L2033990897
C5  - 40149489
DB  - Embase
DB  - Medline
U3  - 2025-04-01
U4  - 2025-04-18
L2  - http://dx.doi.org/10.3390/genes16030338
DO  - 10.3390/genes16030338
A1  - Bottura, R.M.
A1  - Dentillo, D.B.
M1  - (Bottura R.M., ricardo.mullerbottura@edu.unige.it) Academy—Health, Science and Performance, São Paulo, Brazil
M1  - (Bottura R.M., ricardo.mullerbottura@edu.unige.it) Department of Neuroscience, Rehabilitation, Ophthalmology, Genetics, and Maternal-Infant Sciences (DINOGMI), Università degli Studi di Genova, Genoa, Italy
M1  - (Bottura R.M., ricardo.mullerbottura@edu.unige.it) Department of Neurosciences, Biomedicine and Movement Sciences, Università degli Studi di Verona, Verona, Italy
M1  - (Dentillo D.B., daniel@dglab.com.br) DGLab, Ribeirão Preto, Brazil
AD  - R.M. Bottura, Academy—Health, Science and Performance, São Paulo, Brazil
T1  - Genomics May Be the Key to Understanding Endurance Training Pillars
LA  - English
KW  - alpha actinin 3
KW  - beta adrenergic receptor blocking agent
KW  - bradykinin B2 receptor
KW  - brain derived neurotrophic factor
KW  - C reactive protein
KW  - citrate synthase
KW  - dipeptidyl carboxypeptidase
KW  - endothelial nitric oxide synthase
KW  - glycogen
KW  - hydrogen peroxide
KW  - interleukin 1beta
KW  - interleukin 6
KW  - manganese superoxide dismutase
KW  - monocarboxylate transporter 1
KW  - nitric oxide
KW  - nitric oxide synthase
KW  - peroxisome proliferator activated receptor
KW  - peroxisome proliferator activated receptor gamma
KW  - peroxisome proliferator activated receptor gamma coactivator 1alpha
KW  - tumor necrosis factor
KW  - vasculotropin
KW  - AMPK signaling
KW  - athlete
KW  - athletic performance
KW  - bioavailability
KW  - cardiovascular system
KW  - economic aspect
KW  - endurance training
KW  - energy yield
KW  - enzyme activity
KW  - exercise
KW  - extracellular matrix
KW  - fatigue
KW  - genetic polymorphism
KW  - genetic variability
KW  - genomics
KW  - genotype
KW  - heredity
KW  - human
KW  - hypoxia
KW  - intense exercise
KW  - lung ventilation
KW  - maximal oxygen uptake
KW  - nutrition
KW  - oxidation
KW  - oxidative stress
KW  - oxygen transport
KW  - physiology
KW  - protein expression
KW  - protein synthesis
KW  - review
KW  - sleep
N2  - Endurance performance is primarily determined by three key physiological pillars: maximal oxygen uptake (VO2max), anaerobic threshold, and economy of movement. Recent research has suggested physiological resilience as a potential fourth dimension, referring to an athlete’s ability to sustain performance despite accumulating fatigue. While the role of genetic factors in endurance has been widely studied, their influence on these pillars, particularly on fatigue resistance and long-term adaptation, remains an area of growing interest. This narrative review explores the genomic basis of endurance performance, analyzing genetic contributions to oxygen transport, metabolic efficiency, muscle composition, and recovery. Additionally, it discusses how genetic variability may modulate an athlete’s response to training, including aspects of physiological adaptation, injury susceptibility, sleep, and nutrition. The review highlights physiological resilience in the context of endurance sports, discussing its connection to neuromuscular and metabolic regulation. By integrating genetic insights with established physiological principles, this review provides a comprehensive perspective on endurance adaptation. Future research directions are outlined to enhance our understanding of the genetic underpinnings of endurance, with implications for personalized training and performance optimization.
ER  - 

TY  - JOUR
M3  - Article
Y1  - 2025
VL  - 25
IS  - 3
SP  - e12258
SN  - 1536-7290
JF  - European journal of sport science
JO  - Eur J Sport Sci
UR  - http://www.embase.j.sjuku.top/search/results?subaction=viewrecord&id=L646651151&from=export
U2  - L646651151
C5  - 39985325
DB  - Medline
U4  - 2025-03-10
L2  - http://dx.doi.org/10.1002/ejsc.12258
DO  - 10.1002/ejsc.12258
A1  - Freitas-Junior, C.
A1  - Nakamura, F.
A1  - Costa, Y.
A1  - Batista, G.
A1  - Fortes, L.
M1  - (Freitas-Junior C.; Costa Y.; Batista G.; Fortes L.) Programa Associado de Pós-graduação em Educação Física, Federal University of Paraiba, Joao Pessoa, Brazil
M1  - (Nakamura F.) Research Center in Sports Sciences, Health Sciences and Human Development (CIDESD), University Institute of Maia (ISMAI), Maia, Portugal
M1  - (Costa Y.) Departamento de Ciências Fundamentais e Sociais, Federal University of Paraiba, João Pessoa, Brazil
T1  - Effect of Daily Social Media Use on Smartphones Before Training on Attack Efficiency and Repeated Vertical Jump Ability in Young Male Volleyball Players: A Randomized and Crossover Trial
LA  - English
KW  - adolescent
KW  - athlete
KW  - athletic performance
KW  - controlled study
KW  - crossover procedure
KW  - human
KW  - male
KW  - physiology
KW  - randomized controlled trial
KW  - smartphone
KW  - social media
KW  - volleyball
N2  - This investigation observed the repeated effect of using social media on smartphones immediately before training sessions on attack efficiency (AE) and repeat-vertical jumping ability (RVJA) in young volleyball athletes. A crossover study involved 14 volleyball athletes (17.57 ± 0.65 years of age). For three weeks, the athletes participated in their training routines under two experimental conditions: using social media (SMA) and watching documentaries (DOC), both for 30 min before the training sessions. Before and after the three weeks, the athletes had their AE and RVJA evaluated. The AE test consisted of performing 6 attacks, with the total score obtained by adding the product of the score and the speed of each attempt. RVJA was assessed using the intermittent vertical jump test of four sets of 15 s (IJT60), with the average heights of the best series of 15 s (Hpeak) and the total time (Hmean) used for analysis. The visual analog scale revealed an increase in subjective mental fatigue for both conditions (p < 0.05), with SMA having higher levels compared to DOC (p = 0.02). There were improvements in AE for DOC compared to SMA (p = 0.03). No differences were found between the experimental conditions for Hpeak and Hmean. The results demonstrated that using social media on smartphones immediately before training sessions caused mental fatigue and impaired AE in young volleyball athletes.
ER  - 

TY  - GEN
M3  - Clinical Trial
Y1  - 2025
JF  - clinicaltrials.gov
JO  - clinicaltrials.gov
UR  - http://www.embase.j.sjuku.top/search/results?subaction=viewrecord&id=LNCT06817486&from=export
U2  - LNCT06817486
U3  - 2025-06-09
U4  - 2025-06-09
L2  - https://clinicaltrials.gov/study/NCT06817486
T1  - The Effects of Mornıng and Evenıng Runnıng on Respıratory Functıon and Lower Extremıty Strength in Pre-Adolescent Male Footballers
LA  - English
KW  - transcription factor CLOCK
KW  - biochemical marker
KW  - cycling
KW  - running
KW  - lifestyle
KW  - informed consent
KW  - altitude
KW  - time interval
KW  - jogging
KW  - swimming
KW  - shoe
KW  - marathon running
KW  - football
KW  - human
KW  - lung disease
KW  - fitness
KW  - upper respiratory tract infection
KW  - muscle hypertrophy
KW  - dehydration
KW  - child
KW  - soccer player
KW  - athlete
KW  - adult
KW  - adolescent
KW  - male
KW  - football player
KW  - clinical practice guideline
KW  - spirometer
KW  - airway pressure meter
KW  - data analysis software
KW  - clip
KW  - stopwatch
KW  - nose clip
KW  - hypothalamus
KW  - exercise
KW  - motivation
KW  - exercise intensity
KW  - skeletal muscle
KW  - body temperature
KW  - experimental design
KW  - agility
KW  - sleep pattern
KW  - maximal inspiratory pressure
KW  - respiratory epithelium
KW  - autonomic nervous system
KW  - maximal expiratory pressure
KW  - Finland
KW  - endurance training
KW  - respiratory function
KW  - athletic performance
KW  - hypothalamus hypophysis system
KW  - eveningness
KW  - body weight
KW  - total lung capacity
KW  - standing
KW  - velocity
KW  - randomized controlled trial
KW  - lung function
KW  - chronotype
KW  - morningness
KW  - muscle strength
KW  - sleep waking cycle
KW  - arm movement
KW  - warm up
KW  - feedback system
KW  - questionnaire
KW  - heel
KW  - heart rate
KW  - cool down
KW  - respiratory system
KW  - physical activity
KW  - forced vital capacity
KW  - light dark cycle
KW  - circadian rhythm
KW  - buccinator muscle
KW  - residual volume
KW  - muscle isometric contraction
KW  - breathing muscle
KW  - oxygen consumption
KW  - forced expiratory volume
KW  - electroretinogram
KW  - lower limb
KW  - social interaction
KW  - suprachiasmatic nucleus
KW  - sleep
KW  - high intensity exercise
KW  - Kolmogorov Smirnov test
KW  - power analysis
KW  - diagnosis
KW  - drug therapy
KW  - lung function test
KW  - stretching exercise
KW  - clinical trial
KW  - human experiment
KW  - normal human
N2  - Brief Summary
The objective of this study was to examine the impact of eight weeks of morning and evening running on lower extremity strength and respiratory function in 10-12-year-old male soccer players. The participants visited the laboratory 3 times with 1-day intervals before and after the training. The measurements included maximal inspiratory pressure (MIP), maximal expiratory pressure (MEP), forced expiratory volume in 1 second (FEV1), forced vital capacity (FVC) and the FEV1/FVC ratio, agility and functional performance tests (FPTs) for the dominant and nondominant legs. The results of investigators study indicated that morning running was more effective than other forms of exercise in developing the respiratory system. The greatest improvement in FVC, FEV1, MIP, and MEP values was observed in those who performed morning runs (p\< 0.001). The findings of our study indicate that morning running is more effective than running the dominant leg in a series of lower extremity strength tests, including the single leg (SL) and triple leg (THD) crossover hop for distance tests (CHDs) and the 6 m timed-hop test (6 m THT). The results were statistically significant (p=0.000). With respect to the nondominant leg, the SL and 6-meter THT tests were more effective in the morning running group than in the evening running group (p=0.000). The morning running group had better agility performance than the evening and control groups did. As a result, it was determined that morning jogging had a positive effect on respiratory muscle strength, respiratory function and lower extremity strength in children.
Detailed Description
The Effects of Mornıng and Evenıng Runnıng on Respıratory Functıon and Lower Extremıty Strength in Pre-Adolescent Male Footballers Coşkun YILMAZ, Süreyya Yonca SEZER, Özgür EKEN, Baha Engin Çelikel ABSTRACT The objective of this study was to examine the impact of eight weeks of morning and evening running on lower extremity strength and respiratory function in 10-12-year-old male soccer players. The participants visited the laboratory 3 times with 1-day intervals before and after the training. The measurements included maximal inspiratory pressure (MIP), maximal expiratory pressure (MEP), forced expiratory volume in 1 second (FEV1), forced vital capacity (FVC) and the FEV1/FVC ratio, agility and functional performance tests (FPTs) for the dominant and nondominant legs. The results of our study indicated that morning running was more effective than other forms of exercise in developing the respiratory system. The greatest improvement in FVC, FEV1, MIP, and MEP values was observed in those who performed morning runs (p\< 0.001). The findings of investigators study indicate that morning running is more effective than running the dominant leg in a series of lower extremity strength tests, including the single leg (SL) and triple leg (THD) crossover hop for distance tests (CHDs) and the 6 m timed-hop test (6 m THT). The results were statistically significant (p=0.000). With respect to the nondominant leg, the SL and 6-meter THT tests were more effective in the morning running group than in the evening running group (p=0.000). The morning running group had better agility performance than the evening and control groups did. As a result, it was determined that morning jogging had a positive effect on respiratory muscle strength, respiratory function and lower extremity strength in children. Keywords: Lower extremity, respiratory function, children, physical activity, lifestyle Introduction Several studies have focused on elucidating the impact of homeostatic alterations on athletic performance across the diurnal cycle. These investigations have consistently demonstrated that athletes exhibit considerable discrepancies in their performance, contingent on the temporal occurrence of their exercise regimen. In these processes, known as circadian rhythm, previous studies have reported a positive effect of evening training on sporting performance compared with training in the morning. It has been demonstrated that long-term combined strength and endurance training in the evening can result in greater increases in muscle hypertrophy and mass than training conducted in the morning. These findings have been consistently observed in cardiovascular fitness tests, such as swimming and cycling, and in strength tests, such as standing vertical jumps (countermovement jumps) and isometric muscle contractions. This variation in athletic performance is strongly associated with the mechanisms of circadian rhythm. Consequently, the circadian rhythm represents a crucial consideration in the development of training regimens. The study of circadian rhythms, defined as the cyclic 24-hour patterns of physiological functions, including lung function, has emerged as a prominent area of interest in both basic and clinical research. The maintenance of circadian rhythms is regulated by the 'circadian clock', which is located in the suprachiasmatic nucleus of the hypothalamus. This process is organized by the hypothalamic-pituitary axis, the autonomic nervous system and clock proteins that form regulatory feedback loops. The suprachiasmatic nucleus in the hypothalamus serves as the primary circadian clock, generating these rhythms. It is synchronized with external cues, including light-dark cycles, mealtimes and social interactions. Furthermore, it regulates rhythmic changes in human physiology and coordinates the timing of processes such as the sleep-wake cycle, fluctuating activity levels and the synchronization of skeletal muscle functionality. Numerous factors related to circadian rhythm (body temperature, chronotype (morning type vs. evening type), training programs and daily fluctuations in biochemical markers) have been shown to contribute to diurnal variation in athletic performance. The presence of a circadian rhythm in lung function, which is one of these factors, is also known. The capacity of the lungs to regulate oxygen intake during running is a key factor in both running economy and performance. It has been demonstrated in the literature that regular running training has a significant effect on performance peaks, with the greatest benefits observed when training is conducted in the morning. Additionally, when training is performed in the afternoon or evening, it has been shown to increase the amplitude of daily variations at the neuromuscular level. In the context of professional marathon running, evidence suggests that prioritizing morning training sessions may lead to enhanced performance outcomes. In the literature, running training, in which circadian rhythm is taken into account, is generally performed on adult and young athletes, but there are no studies on how morning running and evening running affect lower extremity strength and respiratory functions in studies on child athletes. Therefore, this study aimed to determine the effects of 8 weeks of morning running and evening running on lower extremity strength and respiratory function in 10-12-year-old male football players. It is hypothesized that the data obtained from morning and evening running training differ. This information may prove useful to coaches and sports scientists engaged in the design of training programmes in their professional capacities. Materials and methods Research Design and Sampling Procedure In this study, a parallel two-group pre-test-post-test randomized controlled trial was conducted according to CONSORT guidelines. All participants and their parents were given detailed information about before the study, and written informed consent was obtained in accordance with the ethical principles described in the Declaration of Helsinki. Help was received from a 3rd-level athleticism coach for planning and implementing running exercises to be used in the project. The study was designed according to the rules of the Declaration of Helsinki and approved by the ethics committee for scientific research of Gümüşhane University (at its meeting on 21.02.24 and number 2024/2; decision number E-95674917-108.99-239802). Experimental design The participants were visited the laboratory on three occasions, at one-day intervals prior to and following the training period. During the initial visit, the participants and their parents were furnished with comprehensive information regarding the test and pilot tests were administered to the participants.In the second visit, respiratory function tests were conducted, and measurements of respiratory muscle strength, height and body weight were taken.In the third and final visit, the dominant leg was determined, and functional performance tests were performed for the dominant and non-dominant leg. All tests were performed at the same time of day, after the participants were instructed to maintain a normal diet and sleep routine and to avoid intense exercise in the 24 hours prior to testing.Participants fasted for 3 hours before testing and drank 500ml of water 2 hours before testing. All measurements were repeated after eight weeks of running training. During the study, the children were asked to sleep at specific time intervals (9-12 hours) to ensure that their sleep patterns were consistent. Population and sample The aim of this study was to investigate the effects of morning and evening running training on lower extremity strength, agility performance and respiratory function in 10-12-year-old male soccer players who had been training regularly for at least 2 years. A power analysis was performed via the G.Power 3.1 program to determine the sample size of the study, and the d value was found to be 1.12 (α=0.05, 1-β=0.95, η2p = 0.8). As a result of the analysis, it was decided to include at least 25 participants for each group in the study. The studies were divided into 3 groups: morning running (MRG), evening running (ERG) and a control (CON) groups. Chronotype The HS-MEQ was used to assess the chronotype of each participant. On the basis of the scores obtained, individuals were classified into one of five chronotype categories: definite evening type (DET) (16--30), moderate evening type (MET) (31--41), no type (NT) (42--58), moderate morning type (MMT) (59--69) and definite morning type (DMT) (70--86). As grouping athletes by chronotype results in significant diurnal variation and better performance data can be obtained when training and testing sessions are circadian in nature, the study grouped athletes by chronotype. In our study, participants were grouped into 'moderate and definite morning type' (MRG, n=25), 'no type' (CON, n=25) and 'moderate and definite evening type' (ERG, n=25) according to their responses to the questionnaire assessing morning/evening status. Participants who answered 'no type' were included in the control group. The reason why extreme chronotypes were not found in the samples in this study was that such chronotypes were not included in the study. Lower extremity strength tests Dominant and nondominant foot measurements were taken for functional performance tests (FPTs), which were used to determine the subjects' lower extremity strength. Prior to each test, the subjects were instructed on how to perform the measurement. Three trials were performed for each test prior to the actual measurements. After the trial repetitions, the participant was subjected to 3 main tests, and the success criterion in the test was determined as the subject landing on one leg with full stabilization and staying there for three seconds. The subjects rested for 30 seconds between trials. Arm movement was allowed during the movement, and no restrictions were imposed. For all the trials, a 30 cm strip was drawn on the ground as a starting point, a 6 m long and 15 cm wide strip was placed vertically on the ground from the center of this strip, and all the measurements were taken on this platform. Single Leg Hop for Distance In the TAA test, subjects start standing on one leg at the marked starting line and, when ready, jump horizontally and as far as they can jump so that they fall on the same leg; the result is determined by the successful attempt between the starting line and the subject's heel and recorded in cm. Triple jump for distance In the UAA test, the subject began by standing on one leg at the start line and, when ready, jumped horizontally as long as he could three times in succession without stopping. The distance between the starting line and the heel height of the subject's fall was recorded in cm. Single Leg 6 m. Timed Hop Test The subject stands on one foot at the start line and finishes the 6-meter track in the fastest possible time. The test began at the start line and ended when the subject's heel touched the first point at which the subject crossed the finish line. All the subjects were tested three times, with a rest period of 2 minutes between each test. The test was timed in seconds using a standard stopwatch. The best time from the three trials was recorded in seconds. The use of arm movements during movement was allowed, and no restrictions were imposed. Crossover Hop for Distance The subject stands on one foot at the starting line and performs 3 jumps forward, and the distance jumped is recorded in cm. The first jump starts diagonally opposite the foot used and continues laterally to the side of the fall. For each test, the subjects were given three repetitions. The criterion for success in the test was that the subject landed with full stabilization on the leg and remained standing for three seconds. The best jump distance was recorded in cm. The subjects were given a 30 second rest interval between each trial. 505 Agility test: This test consists of measuring the time taken to complete the last 5 m of a 15 m track. The time within the first 10 m from the start of the test is not included in the test score. When the next 5 m distance is passed for the first time, the recording begins and stops when the same distance is returned. Measurement of height and weight: A Seca 769 electronic height measuring device (Seca Anonim Şirketi, Hamburg, Germany) was used. The device measures height with an accuracy of 0.1 cm and body weight with an accuracy of 0.01 kg. Body weight was measured in kilograms (kg) without shoes and wearing shorts and a T-shirt to avoid influencing the participants' weight. Height was measured in centimeters (cm) without shoes, with the body weight evenly distributed on both feet. Pulmonary function tests: FEV1, FEV1/FVC (Tiffenau index), and FVC capacity were analyzed via a CPFS/D USB spirometer from MGF Diagnostics (Saint Paul, Minnesota, USA). Measurements were taken between 15:00 and 17:00 for all participants to obtain the highest spirometric throughput. Participants with FEV1/FVC \<75%, any chronic or pulmonary disease, medication that could affect lung function, or a history of upper respiratory tract infection were excluded from the study. Lung function tests were performed with the participants in the standing position. During the tests, the participants wore a nose clip and were instructed to hold their lips tightly around the mouthpiece to prevent air from escaping. Respiratory muscle strength (measurement of maximal inspiratory pressure (MIP) and maximal expiratory pressure (MEP)): MIPs and MEPs were measured via a hand-held portable oral pressure meter (MicroRPM, CareFusion Micro Medical, Kent, UK) according to the American Thoracic Society and European Respiratory Society guidelines. With the appropriate filters and holders in place, the nasal airway was closed with a clip. The mouthpiece assembly included a 1 mm hole to prevent glottic closure and minimize the contribution of the buccinator muscles during inspiration. Inspiratory and expiratory maneuvers were performed in the standing position, with MIP and MEP measurements started at the residual volume and total lung capacity, respectively, and continued for at least 1 second. The measurements were repeated until there was a 5% difference between the 2 best results, and the results were recorded as the mean cm H2O. Running training It was performed between 08:00 and 10:00 for morning running and between 18:00 and 20:00 for evening running. The exercise intensity of each child in the running group was determined as the 50% heart rate (HR) according to the Karvonen formula (target pulse: (220-age-basal pulse) × intensity) + basal pulse). HR was determined via a telemetric heart rate monitor (PolarM400, Finland) during the first week of running training. Environmental conditions are known to influence the degree of airway epithelial disruption during high-intensity Exercise. Therefore, all the participants performed continuous running exercise on a football field in Kelkit/Gümüşhane/Turkey (altitude: 1373 m). It was performed for 50 minutes (including 10 min warm-up and cool-down), 3 days a week, for 8 weeks at the set target heart rate. Each session was supervised by trainers. Running included approximately 10 minutes of warm-up and cool-down with static stretching and light exercises of the relevant muscle groups. The coaches were responsible for monitoring the athletes' running technique and speed, ensuring safety and providing motivation. Both groups were provided sufficient water to avoid dehydration. Statistical analysis. The research data were analyzed via IBM SPSS Statistics 24. Descriptive data are presented as the means and standard deviations. The normality of the data was examined via the Kolmogorov-Smirnov test, which revealed that the data were normally distributed. For parametric data, the dependent group t test (paired samples t test) was used for within-group, pretest and posttest comparisons, and ANOVA was used for the developmental results obtained with the posttest-pretest = difference formula. Statistical significance was based on a p value of \< 0.05.
ER  - 

TY  - JOUR
M3  - Article
Y1  - 2025
VL  - 28
IS  - 1
SP  - 69
EP  - 76
SN  - 1878-1861
SN  - 1440-2440
JF  - Journal of Science and Medicine in Sport
JO  - J. Sci. Med. Sport
UR  - http://www.embase.j.sjuku.top/search/results?subaction=viewrecord&id=L2034388833&from=export
U2  - L2034388833
C5  - 39227203
DB  - Embase
DB  - Medline
U3  - 2024-09-06
U4  - 2025-01-14
L2  - http://dx.doi.org/10.1016/j.jsams.2024.08.203
DO  - 10.1016/j.jsams.2024.08.203
A1  - Staiano, W.
A1  - Díaz-García, J.
A1  - García-Calvo, T.
A1  - Ring, C.
M1  - (Staiano W.) Department of Physical Education and Sport, University of Valencia, Spain
M1  - (Staiano W.) Department of Psychology, Biological and Cognitive Psychology, University of Southern Denmark, Denmark
M1  - (Díaz-García J.; García-Calvo T.) Faculty of Sport Sciences, University of Extremadura, Spain
M1  - (Ring C., c.m.ring@bham.ac.uk) School of Sport, Exercise & Rehabilitation Sciences, University of Birmingham, United Kingdom
AD  - C. Ring, School of Sport, Exercise & Rehabilitation Sciences, University of Birmingham, United Kingdom
T1  - Brain endurance training improves soccer-specific technical skills and cognitive performance in fatigued professional soccer players
LA  - English
KW  - adult
KW  - article
KW  - athletic performance
KW  - cognition
KW  - cognitive rehabilitation
KW  - controlled study
KW  - effect size
KW  - elite athlete
KW  - endurance training
KW  - exercise
KW  - human
KW  - inhibitory control
KW  - male
KW  - mental fatigue
KW  - mental performance
KW  - psychomotor vigilance task
KW  - reaction time
KW  - soccer player
KW  - Stroop test
KW  - Student t test
KW  - task performance
KW  - team sport
KW  - training
N2  - Objectives: Brain Endurance Training (BET) — the addition of mentally fatiguing cognitive tasks to standard physical training — could improve performance in soccer. We tested whether BET, with cognitive tasks intermixed with physical training activities, improved players' cognitive and soccer-specific technical performance compared to physical training alone when fresh and fatigued. Design: The study employed a pre/training/midtest/training/posttest design. Methods: 31 professional male soccer players were randomly assigned to BET or control groups and completed 18 physical training sessions over 6 weeks. In between the physical training activities, the BET group completed demanding cognitive tasks, whereas the control group rested. Players completed the Loughborough soccer passing (LSPT) and shooting test (LSST) before and after completing a 30-min Stroop task. A brief psychomotor vigilance test (PVT-B), a visual analog rating of mental fatigue (MF-VAS), and rating of perceived exertion (RPE) were measured during testing and training. Results: During testing, the 30-min Stroop task elicited a state of MF, confirmed by higher subjective ratings (P < .01). Compared to pre-testing, at mid- and post-testing, the BET group improved passing (all P < .01), shooting (all P < .01), and PVT-B performance (all P < .01) when tested after (fatigued) but not before (fresh) the Stroop task, whereas the control group did not change performance either way. During training the BET group reported higher MF (P < .01) and exhibited slower PVT-B responses (P < .01) compared to control. Conclusions: Intermixed BET was more effective than physical training alone at improving cognitive and soccer-specific technical performance of professional soccer players when fatigued.
ER  - 

TY  - JOUR
M3  - Review
Y1  - 2025
VL  - 16
SN  - 1664-042X
JF  - Frontiers in Physiology
JO  - Front. Physiol.
UR  - http://www.embase.j.sjuku.top/search/results?subaction=viewrecord&id=L2035402031&from=export
U2  - L2035402031
DB  - Embase
U4  - 2025-07-24
L2  - http://dx.doi.org/10.3389/fphys.2025.1568334
DO  - 10.3389/fphys.2025.1568334
A1  - Yao, J.
A1  - Saraf, F.
A1  - Rathore, V.S.
A1  - Darkazanli, K.
A1  - Liu, Y.
A1  - Korivi, M.
A1  - Bhaskar, L.V.K.S.
M1  - (Yao J.) Culture and Tourism College, Guangdong Vocational Academy of Art, Foshan, China
M1  - (Saraf F.; Bhaskar L.V.K.S., lvksbhaskar@gmail.com) Department of Zoology, Guru Ghasidas Vishwavidyalaya, Bilaspur, India
M1  - (Rathore V.S.) Department of Physical Education, Guru Ghasidas Vishwavidyalaya, Bilaspur, India
M1  - (Darkazanli K.) Institute of Chemical Engineering, Ural Federal University, Yekaterinburg, Russian Federation
M1  - (Liu Y.; Korivi M., mallik.k5@gmail.com) Institute of Human Movement and Sports Engineering, College of Physical Education and Health Sciences, Zhejiang Normal University, Jinhua, China
AD  - L.V.K.S. Bhaskar, Department of Zoology, Guru Ghasidas Vishwavidyalaya, Bilaspur, India
AD  - M. Korivi, Institute of Human Movement and Sports Engineering, College of Physical Education and Health Sciences, Zhejiang Normal University, Jinhua, China
T1  - Importance of selected genetic determinants on endurance performance and physical strength: a narrative review
LA  - English
KW  - brain derived neurotrophic factor
KW  - dipeptidyl carboxypeptidase
KW  - mitochondrial DNA
KW  - adult
KW  - allele
KW  - athlete
KW  - athletic performance
KW  - cardiovascular function
KW  - coach
KW  - competition
KW  - diet
KW  - DNA polymorphism
KW  - endurance
KW  - genetic polymorphism
KW  - genetic variation
KW  - human
KW  - injury risk
KW  - narrative
KW  - phenotype
KW  - physical activity
KW  - population group
KW  - review
KW  - running
KW  - sports science
KW  - swimming
KW  - therapy
N2  - Physical strength and endurance of an individual are vital for athletic performance, and minimizing the risk of injuries, especially during competitions. Other than training and diet, athletic performance is determined by genetic factors or heredity, which is less focused in sports science research. Genetic factors play a crucial role in greater cardiovascular endurance and muscular phenotypes, and thereby contribute to athletic success. Several genes and different polymorphisms are positively/negatively associated with athletic performance. This review delved into the intricate role of several genes and polymorphisms in different-population groups, and explored their impact on an individual’s ability to engage in athletic activities. Among several identified genes, the prominent genes, including ACE, AGT, BDKRB2, NOS3, HIF1A, ACTN3, AMPD1, PPARGC1, SOD2, BDNF, VDR and mtDNA are discussed in this study. These genes have been reported to play indispensable roles in endurance performance and power. Furthermore, genetic variations/polymorphisms within these genes are potential to impact various aspects of physiology, including cardiovascular function, muscle fiber composition, and metabolic efficiency. Genetic polymorphisms are recognized as contributing factors in determining the athletic capacity to engage and perform sustained physical activities in their respective sports. We emphasized the noteworthy discoveries from the existing literature, and precisely explored the association between particular gene polymorphisms and athletic prowess, with a specific focus on endurance-oriented sports (running, cycling, and swimming) and power sports. Understanding the genetic variations and their influence on endurance/power sports can offer valuable insights for athletes, coaches, and scientists in sports sciences, who strive to enhance athletic training strategies and performance outcomes in achieving success.
ER  - 

TY  - JOUR
M3  - Review
Y1  - 2025
VL  - 16
SN  - 1664-042X
JF  - Frontiers in Physiology
JO  - Front. Physiol.
UR  - http://www.embase.j.sjuku.top/search/results?subaction=viewrecord&id=L2035900425&from=export
U2  - L2035900425
DB  - Embase
U4  - 2025-09-04
L2  - http://dx.doi.org/10.3389/fphys.2025.1631905
DO  - 10.3389/fphys.2025.1631905
A1  - Jiang, M.
A1  - Liu, Y.
A1  - Gao, X.
M1  - (Jiang M.; Gao X., gaox320@nenu.edu.cn) School of Physical Education, Northeast Normal University, Changchun, China
M1  - (Liu Y.) School of Physical Education, Nanchang Normal University, Nanchang, China
AD  - X. Gao, School of Physical Education, Northeast Normal University, Changchun, China
T1  - Meta-analysis of the acute effects of anodal transcranial direct current stimulation on athletic performance
LA  - English
KW  - adult
KW  - athlete
KW  - athletic performance
KW  - brain region
KW  - cluster analysis
KW  - duration
KW  - effect size
KW  - endurance
KW  - human
KW  - male
KW  - meta analysis
KW  - motor cortex
KW  - randomized controlled trial
KW  - review
KW  - systematic review
KW  - therapy
KW  - transcranial direct current stimulation
N2  - Objective: Systematically evaluate the acute effects of anodal transcranial direct current stimulation (a-tDCS) on athletes’ sport-specific performance and identify the optimal stimulation parameters and target brain regions for enhancing sport-specific performance. Methods: Search PubMed, Web of Science, CNKI, Wanfang, and other databases to include randomized controlled trials studying the effects of anodal tDCS on sports performance in healthy athletes. Use a random-effects model to calculate the standardized mean difference (SMD), assess heterogeneity, and evaluate influencing factors. Additionally, conduct three subgroup analyses: (1) based on stimulated brain areas (M1, PFC, TC, CB); (2) based on different sports performance domains (endurance, strength, precision skill tasks, competitive-collaborative skills) for cluster analysis; (3) tDCS protocol parameters (current intensity and stimulation duration). Results: This study included 31 articles, covering 473 athletes. The meta-analysis results showed that the acute effect of a-tDCS significantly improved athletes’ specific sports performance, with a moderate effect size (SMD = 0.39, 95% CI = 0.23–0.54, p < 0.001). Subgroup analysis revealed that M1 stimulation had the most consistent effect (SMD = 0.32, 95% CI = 0.15–0.48, p < 0.001), followed by PFC stimulation (SMD = 0.39, 95% CI = 0.03–0.76, p = 0.03). a-tDCS significantly enhanced athletes’ endurance performance (SMD = 0.46, 95% CI = 0.20–0.72, p < 0.001) and competitive-collaborative skill tasks (SMD = 0.45, 95% CI = 0.10–0.80, p = 0.01). Analysis of stimulation parameters indicated that a moderate current intensity of 1.6–2.0 mA (SMD = 0.38, p < 0.001) and a stimulation duration of 16–20 min (SMD = 0.45, p < 0.001) were the optimal protocols for enhancing sports performance. Conclusion: The acute effects of a-tDCS significantly enhance athletes’ endurance and competitive-collaborative skill performance, particularly when targeting the M1 and PFC regions. The optimal stimulation protocol involves a moderate current intensity (1.6–2.0 mA) and duration (16–20 min). Future research should further optimize stimulation parameters and explore long-term effects to enhance the application of a-tDCS in sports training. Systematic Review Registration: https://www.crd.york.ac.uk/prospero/display_record.php?RecordID=103158, identifier CRD42025103158.
ER  - 

TY  - JOUR
M3  - Article in Press
Y1  - 2025
SN  - 1878-1861
SN  - 1440-2440
JF  - Journal of Science and Medicine in Sport
JO  - J. Sci. Med. Sport
UR  - http://www.embase.j.sjuku.top/search/results?subaction=viewrecord&id=L2040175411&from=export
U2  - L2040175411
C5  - 40846613
DB  - Embase
DB  - Medline
U3  - 2025-08-29
L2  - http://dx.doi.org/10.1016/j.jsams.2025.08.004
DO  - 10.1016/j.jsams.2025.08.004
A1  - Staiano, W.
A1  - Sternberg, L.M.
A1  - Ferri-Caruana, A.
A1  - Salazar-Bonet, L.R.
A1  - Romagnoli, M.
A1  - Henriksen, K.
A1  - Kirk, U.
M1  - (Staiano W., walterstaiano@gmail.com; Ferri-Caruana A.; Romagnoli M.) Faculty of Science of Physical Education and Sport, University of Valencia, Spain
M1  - (Staiano W., walterstaiano@gmail.com; Kirk U.) Department of Psychology, University of Southern Denmark, Denmark
M1  - (Sternberg L.M.; Henriksen K.) Institute of Sport Science and Clinical Biomechanics, University of Southern Denmark, Denmark
M1  - (Salazar-Bonet L.R.) International University SEK, Ecuador
AD  - W. Staiano, Faculty of Science of Physical Education and Sport, University of Valencia, Spain
T1  - Overcoming mental fatigue through mindfulness: Improving physical and cognitive performance in elite handball players
LA  - English
KW  - adult
KW  - agility
KW  - article
KW  - athletic performance
KW  - cognition
KW  - cognitive rehabilitation
KW  - controlled study
KW  - elite athlete
KW  - executive function
KW  - fatigue
KW  - female
KW  - frustration
KW  - heart rate
KW  - human
KW  - inhibitory control
KW  - lactate blood level
KW  - male
KW  - mental fatigue
KW  - mental performance
KW  - mind wandering
KW  - mindfulness
KW  - mindfulness-based intervention
KW  - physical performance
KW  - reaction time
KW  - sport
KW  - therapy
KW  - training
KW  - buffer
N2  - Objectives: Empirical evidence that mindfulness buffers elite athletes against mental-fatigue decrements remains sparse. This trial examined whether a six-week mindfulness-based intervention (MBI) augments cognitive and sport-specific physical performance in elite handball players in fresh and mentally fatigued states. Design: Randomised controlled pretest-posttest training study. Methods: Seventy-nine players (56 male, 23 female) completed identical technical and conditioning programmes; 40 were exposed to 2.5 h·wk−1 of structured mindfulness (mPEAK + Headspace), whereas 39 followed an active control. Pre- and post-testing quantified mind-wandering (SART), response inhibition (Stroop); repeated-sprint ability (RSA) and sport-specific reactive agility (S-RAG) in fresh and mentally fatigued states were assessed. Heart rate, blood lactate, RPE and subjective responses were assessed during training, cognitive and physical performance. Results: Relative to controls, the MBI cohort improved SART No-Go accuracy (p = .032) and reduced Stroop reaction time (p = .024). Directional-sprint time (p = .021) and S-RAG completion time (p = .022) were faster, with fewer hand errors (p = .030), especially after mental-fatigue induction. Heart rate, blood-lactate and RPE responses during training and testing were equivalent between groups, indicating that gains were not mediated by physiological adaptation. The MBI group showed lower perceived mental demand and frustration both across the six-week training period (mental demand p = .021; frustration p = .011) and during post-training test batteries (mental demand all ps < .021; frustration all ps < .019); control ratings were unchanged. Conclusions: Integrating 20 min·d−1 of guided mindfulness with standard training enhanced executive function and improved sprint–agility performance in fresh and mentally fatigued handball players, without increasing physiological load.
ER  - 

TY  - JOUR
M3  - Article
Y1  - 2025
VL  - 43
IS  - 16
SN  - 1527-7755
SN  - 0732-183X
JF  - Journal of Clinical Oncology
JO  - J. Clin. Oncol.
UR  - http://www.embase.j.sjuku.top/search/results?subaction=viewrecord&id=L2041573232&from=export
U2  - L2041573232
DB  - Embase
U3  - 2025-12-09
U4  - 2025-12-17
L2  - http://dx.doi.org/10.1200/JCO.2025.43.16_suppl.544
DO  - 10.1200/JCO.2025.43.16_suppl.544
A1  - Kiesl, D.
A1  - Purgar, F.
A1  - Sallaberger, M.
A1  - Vosko, M.
M1  - (Kiesl D.; Purgar F.; Sallaberger M.; Vosko M.) Ordensklinikum Linz - Elisabethinen, Linz, Austria
M1  - (Kiesl D.; Purgar F.; Sallaberger M.; Vosko M.) Kepler University Hospital, Med Campus III, Linz, Austria
M1  - (Kiesl D.; Purgar F.; Sallaberger M.; Vosko M.) Technical University Dortmund, Dortmund, Germany
M1  - (Kiesl D.; Purgar F.; Sallaberger M.; Vosko M.) Kepler University Hospital, Department for Neurology, Linz, Austria
T1  - Neuromorphological effects of simultaneous exercise during neo-/adjuvant chemotherapy in breast cancer patients: The Exercise Cancer and Cognition (ECCO) study
LA  - English
KW  - NCT04789187
KW  - FreeSurfer version 7.4
KW  - imaging software
KW  - antineoplastic agent
KW  - age
KW  - article
KW  - body mass
KW  - brain tissue
KW  - breast cancer
KW  - cancer diagnosis
KW  - cancer patient
KW  - cancer tissue
KW  - cognition
KW  - endurance training
KW  - exercise
KW  - follow up
KW  - high intensity interval training
KW  - human
KW  - maximal oxygen uptake
KW  - neoadjuvant chemotherapy
KW  - nuclear magnetic resonance imaging
KW  - physical activity
KW  - reaction time
KW  - FreeSurfer version 7.4
C3  - FreeSurfer version 7.4
N2  - Background: Cancer-Related Cognitive Impairment (CRCI) is commonly experienced by breast cancer patients, often linked to chemotherapy. It manifests as deficits in learning, memory, reaction time, and concentration, with the hippocampus—a critical region for cognitive and affective functions—playing a central role. The hippocampus retains neurogenesis potential throughout life, with physical exercise shown to enhance hippocampal volume and memory function. High-intensity exercise appears to have superior cognitive benefits compared to moderate aerobic activity. The ECCO study aimed to assess the neuropsychological and brain morphological effects of high-intensity interval training (HIIT) in breast cancer patients, focusing here on imaging data subanalysis. Methods: The ECCO-study was designed as monocentric two-armed 1:1 randomized controlled trial (RCT), including a 12-month intervention group and a control group. Patients in the intervention group were instructed to perform strength- and low-intensity endurance training at least once a week at home according to the American College of Sports Medicine (ACSM) recommendations and to complete a supervised high-intensity interval training (HIIT) once a week at our health center. Patients in the control group were advised physical activity recommendations according to the World Health Organsiation (WHO). Participants randomized to the control arm received usual care and physical activity recommendations have been given according to usual standards. The volume measurements of the brain were performed with an automatic segmentation tool FreeSurfer version 7.4. The FreeSurfer algorithm performs an automatic segmentation of subcortical volumes and reconstructs the cortex after the elimination of non-brain tissue. Results: MRI data were available at baseline and after 12 months for a total of 67 patients diagnosed with breast cancer. Randomized into an intervention arm (n = 35) and control arm (n = 32). The groups were comparable in all demographic factors such as age, BMI and VO2max. There were no statistically significant changes (p, 0.05) in the volumes between the baseline measurement and the 12-months-follow-up measurement. Other brain areas also showed no significant (p, 0.05) alterations between baseline and follow-up. No differences were found in the volume change between the exercise group and the control group. Conclusions: This analysis of the ECCO study revealed that there were no significant changes in hippocampal volume or in the more precise categorization into its subfields in either the intervention or control group of breast cancer patients. Contrary to hypotheses suggested in the literature, it was shown that breast cancer therapy does not lead to morphological changes in the hippocampus, indicating that CRCI is not based on morphological damage. Clinical trial information: NCT04789187. Research Sponsor: Verein zur Forschungsförderung der Krebshilfe OÖ.
ER  - 

TY  - JOUR
M3  - Article
Y1  - 2025
VL  - 19
SN  - 1662-453X
SN  - 1662-4548
JF  - Frontiers in Neuroscience
JO  - Front. Neurosci.
UR  - http://www.embase.j.sjuku.top/search/results?subaction=viewrecord&id=L2041926488&from=export
U2  - L2041926488
DB  - Embase
U3  - 2025-12-30
U4  - 2026-01-01
L2  - http://dx.doi.org/10.3389/fnins.2025.1729495
DO  - 10.3389/fnins.2025.1729495
A1  - Gong, C.
A1  - Zhao, J.
A1  - Wang, Y.
A1  - Ding, X.
M1  - (Gong C.; Ding X., 1412808245@qq.com) College of Physical Education, Northeast Electric Power University, Jilin, China
M1  - (Zhao J.; Wang Y.) Brain Science Institute, Jilin Medical University, Jilin, China
AD  - X. Ding, College of Physical Education, Northeast Electric Power University, Jilin, China
T1  - Neurological mechanisms of mental fatigue in cognitive flexibility in soccer players: an event-related potential study based on N2 components
LA  - English
KW  - data analysis software
KW  - electroencephalograph
KW  - Emotiv FLEX EEG system
KW  - G Power software version 3.1
KW  - Matlab 2023b environment
KW  - SPSS 26 software
KW  - accuracy
KW  - article
KW  - athlete
KW  - cognitive flexibility
KW  - decision making
KW  - electroencephalography
KW  - electromyography
KW  - electrophysiology
KW  - eye movement
KW  - human
KW  - human experiment
KW  - independent component analysis
KW  - mental fatigue
KW  - outcome assessment
KW  - soccer player
KW  - visual analog scale
KW  - Emotiv FLEX EEG system
KW  - G Power software version 3.1
KW  - Matlab 2023b environment
KW  - SPSS 26 software
C3  - Emotiv FLEX EEG system(Emotiv Systems)
C3  - G Power software version 3.1
C3  - Matlab 2023b environment(Mathworks)
C3  - SPSS 26 software(SPSS)
C4  - Emotiv Systems
C4  - Mathworks
C4  - SPSS
N2  - Objectives: Mental fatigue frequently occurs in team sports characterised by high cognitive demands and can adversely affect athletes’ decision-making and executive functions. This study examines the impact of mental fatigue on cognitive flexibility in soccer players, employing event-related potentials (ERP) to elucidate the underlying neural mechanisms. Method: Eighteen football players from the China University Football Association (CUFA) participated in the study. The research utilised the Stroop task to induce mental fatigue and the More-odd switching task to evaluate cognitive flexibility, with measurement indicators comprising accuracy rate (ACC), reaction time (RT), and N2 component amplitude. The experimental design adhered to a repeated measures protocol, incorporating 2 (time: pre-fatigue/post-fatigue)×2 (task type: conversion/non-conversion)×4 (electrode positions: Fz, Cz, Pz, F3) factors. Statistical analyses of behavioural data were conducted using non-parametric tests, while ERP data were examined through repeated measures ANOVA. Results: Mental fatigue significantly impaired athletes’ accuracy in the More-odd switching task, evidenced by decreased performance in both conversion and non-conversion conditions (p<0.05), alongside prolonged reaction times (p<0.01). Event-related potential (ERP) analysis demonstrated a marked reduction in the amplitudes of the N2 component post-intervention, with notable differences across electrode sites (F=3.192, p=0.031). These findings suggest a restriction in cognitive control resources within the frontal and parietal regions. Conclusion: This study illustrates that experimentally induced mental fatigue has a significant detrimental impact on the cognitive performance of football players, leading to slower reaction times and decreased neural electrophysiological indicators (specifically, a reduction in N2 wave amplitude), indicating a decline in conflict monitoring ability. An integrated examination of both behavioural and neurophysiological data indicates that the adverse effects of mental fatigue are likely due to the depletion of general cognitive control resources that rely on the prefrontal cortex, rather than targeting particular cognitive functions. These results offer initial insights into the cognitive and neurological alterations in fatigued athletes. While the study did not explore interventions, the findings lay the groundwork for the development of tailored cognitive training programmes and fatigue management strategies, along with potential evaluation criteria. Notably, the N2 wave amplitude serves as a key metric for assessing cognitive resource levels in football players.
ER  - 

TY  - JOUR
M3  - Article
Y1  - 2024
VL  - 14
IS  - 11
SN  - 2076-3425
JF  - Brain Sciences
JO  - Brain Sci.
UR  - http://www.embase.j.sjuku.top/search/results?subaction=viewrecord&id=L2032419423&from=export
U2  - L2032419423
DB  - Embase
U4  - 2024-12-03
L2  - http://dx.doi.org/10.3390/brainsci14111135
DO  - 10.3390/brainsci14111135
A1  - Zhou, Z.
A1  - Xu, H.
A1  - Sun, Y.
A1  - Liu, G.
M1  - (Zhou Z., zjzhou21@mails.jlu.edu.cn; Sun Y., sunyb22@mails.jlu.edu.cn; Liu G., gdliu@jlu.edu.cn) Research Field of Medical Instruments and Bioinformation Processing, College of Instrumentation and Electrical Engineering, Jilin University, No. 938 West Democracy Street, Changchun, China
M1  - (Xu H., xuhq375@nenu.edu.cn) Research Center of Exercise Capacity Assessment and Promotion, School of Sports Science and Physical Education, Northeast Normal University, Changchun, China
AD  - G. Liu, Research Field of Medical Instruments and Bioinformation Processing, College of Instrumentation and Electrical Engineering, Jilin University, No. 938 West Democracy Street, Changchun, China
T1  - The Electroencephalogram (EEG) Study for Estimating Endurance Sports Performance Base on Eigenvalues Extraction Method
LA  - English
KW  - adult
KW  - article
KW  - athlete
KW  - athletic performance
KW  - clinical article
KW  - correlation coefficient
KW  - cycling
KW  - electroencephalogram
KW  - electroencephalography
KW  - elite athlete
KW  - endurance
KW  - endurance sport
KW  - endurance training
KW  - entropy
KW  - exercise
KW  - female
KW  - human
KW  - human experiment
KW  - male
KW  - normal human
KW  - skier
N2  - Objectives. Brain–behavior connections are a new means to evaluate sports performance. This electroencephalogram (EEG) study aims to estimate endurance exercise performance by investigating eigenvalue trends and comparing their sensitivity and linearity. Methods. Twenty-three cross-country skiers completed endurance cycling tasks. Twenty-four-channel full-brain EEG signals were recorded in the motor phase and recovery phase continuously. Eighteen EEG eigenvalues calculation methods were collected, commonly used in previous research. Time-frequency, band power, and nonlinear analyses were used to calculate the EEG eigenvalues. Their regression coefficients and correlation coefficients were calculated and compared, with the linear regression method. Results. The time-frequency eigenvalues shift slightly throughout the test. The power eigenvalues changed significantly before and after motor and recovery, but the linearity was not satisfactory. The sensitivity and linearity of the nonlinear eigenvalues were stronger than the other eigenvalues. Of all eigenvalues, Shannon entropy showed completely non-overlapping distribution intervals in the regression coefficients of the two phases, which were −0.1474 ± 0.0806 s−1 in the motor phase and 0.2560 ± 0.1365 s−1 in the recovery phase. Shannon entropy amplitude decreased more in the F region of the brain than in the other regions. Additionally, the higher the level of sport, the slower the decline in Shannon entropy of the athlete. Conclusions. The Shannon entropy method provided more accurate estimations for endurance exercise performance compared to other eigenvalues.
ER  - 

TY  - GEN
M3  - Clinical Trial
Y1  - 2024
JF  - clinicaltrials.gov
JO  - clinicaltrials.gov
UR  - http://www.embase.j.sjuku.top/search/results?subaction=viewrecord&id=LNCT06649981&from=export
U2  - LNCT06649981
U3  - 2025-06-05
U4  - 2025-06-05
L2  - https://clinicaltrials.gov/study/NCT06649981
T1  - Intestinal Microbiota Transplant as a Strategy to Enhance the Resilience Capacity of the Elderly Aiming to Retain Muscular, Cognitive, and Metabolic Functions in a Stressful Environment.
LA  - English
KW  - short chain fatty acid
KW  - low density lipoprotein cholesterol
KW  - somatomedin C
KW  - lactose
KW  - metalloproteinase
KW  - tumor necrosis factor
KW  - live vaccine
KW  - nutrition supplement
KW  - interleukin 6
KW  - C reactive protein
KW  - vitamin D
KW  - glucose
KW  - cryoprotective agent
KW  - high density lipoprotein cholesterol
KW  - troponin T
KW  - triacylglycerol
KW  - insulin
KW  - genomic DNA
KW  - creatine kinase
KW  - biological marker
KW  - rifaximin
KW  - antibiotic agent
KW  - placebo
KW  - interleukin 1beta
KW  - shelf life
KW  - needlestick injury
KW  - food handling
KW  - intestine flora
KW  - bioinformatics
KW  - incarceration
KW  - ethnicity
KW  - medical history
KW  - feces microflora
KW  - informed consent
KW  - unsafe sex
KW  - swimming
KW  - hospitalization
KW  - correctional facility
KW  - microbial community
KW  - Hepatitis C virus
KW  - germfree mouse
KW  - Clostridioides difficile
KW  - Firmicutes
KW  - Bacteroides
KW  - Hepatitis B virus
KW  - Escherichia coli
KW  - mouse
KW  - Helicobacter pylori
KW  - Severe acute respiratory syndrome coronavirus 2
KW  - rat
KW  - human
KW  - Actinobacteria
KW  - Klebsiella
KW  - bacteremia
KW  - disease transmission
KW  - cognitive defect
KW  - gastrointestinal discomfort
KW  - abdominal swelling
KW  - strongyloidiasis
KW  - chronic inflammation
KW  - health status
KW  - malaria
KW  - rash
KW  - enteropathy
KW  - metabolic syndrome X
KW  - nonalcoholic fatty liver
KW  - hematochezia
KW  - incidence
KW  - sarcopenia
KW  - pseudomembranous colitis
KW  - frailty
KW  - enteritis
KW  - drug hypersensitivity
KW  - trypanosomiasis
KW  - adenomatous polyp
KW  - mood disorder
KW  - sepsis
KW  - metabolic disorder
KW  - breast cancer
KW  - vomiting
KW  - Creutzfeldt Jakob disease
KW  - anaphylaxis
KW  - tuberculosis
KW  - fever
KW  - depression
KW  - prevalence
KW  - inflammatory bowel disease
KW  - mental disease
KW  - Crohn disease
KW  - obesity
KW  - neurologic disease
KW  - Clostridium difficile infection
KW  - abdominal distension
KW  - flatulence
KW  - constipation
KW  - systemic inflammatory response syndrome
KW  - abdominal cramp
KW  - sessile serrated adenoma
KW  - asthma
KW  - fatigue
KW  - dysbiosis
KW  - atopy
KW  - abdominal pain
KW  - liver fibrosis
KW  - diarrhea
KW  - cardiovascular disease
KW  - Chagas disease
KW  - chronic diarrhea
KW  - syphilis
KW  - hepatitis C
KW  - ulcerative colitis
KW  - stool donor
KW  - male
KW  - athlete
KW  - adult
KW  - female
KW  - Chilean
KW  - aged
KW  - follow up
KW  - quality of life
KW  - ambulatory care
KW  - clinical outcome
KW  - freezer
KW  - ELISA kit
KW  - dynamometer
KW  - actigraph
KW  - grip strength
KW  - systematic review
KW  - cognition
KW  - antibiotic resistance
KW  - pulse pressure
KW  - exercise
KW  - mental performance
KW  - skeletal muscle
KW  - fat mass
KW  - pathogen load
KW  - aging
KW  - dietary supplement
KW  - metabolic equivalent
KW  - executive function
KW  - physical performance
KW  - intestine mucosa
KW  - endurance
KW  - metabolic parameters
KW  - insulin sensitivity
KW  - waist circumference
KW  - anxiety
KW  - bacterial overgrowth
KW  - body weight
KW  - intestine
KW  - healthy diet
KW  - erythrocyte
KW  - diastolic blood pressure
KW  - double blind procedure
KW  - muscle function
KW  - microbial diversity
KW  - processing speed
KW  - working memory
KW  - Chile
KW  - questionnaire
KW  - small intestine
KW  - muscle mass
KW  - physical activity
KW  - gene sequence
KW  - cholesterol blood level
KW  - water content
KW  - creatinine urine level
KW  - rectus femoris muscle
KW  - multidrug resistance
KW  - species diversity
KW  - maximal oxygen uptake
KW  - protein synthesis
KW  - moisture
KW  - gastrointestinal surgery
KW  - laboratory test
KW  - acupuncture
KW  - centrifugation
KW  - encapsulation
KW  - drug therapy
KW  - Montreal cognitive assessment
KW  - kinesiotherapy
KW  - fasting
KW  - Beck Anxiety Inventory
KW  - antibiotic therapy
KW  - heart graft
KW  - fecal microbiota transplantation
KW  - trail making test
KW  - appendectomy
KW  - intravenous drug administration
KW  - Mini Mental State Examination
KW  - metagenomics
KW  - tattooing
KW  - Geriatric Depression Scale
KW  - meta analysis
KW  - Perceived Stress Scale
KW  - kidney graft
KW  - short physical performance battery
KW  - decontamination
KW  - six minute walk test
KW  - biological therapy
KW  - dual energy X ray absorptiometry
KW  - donor selection
KW  - freeze drying
KW  - Short Form 36
KW  - major surgery
KW  - enzyme linked immunosorbent assay
KW  - reproducibility
KW  - post hoc analysis
KW  - clinical trial
KW  - controlled study
N2  - Brief Summary
Sarcopenia, characterized by the progressive loss of muscle mass and strength in older adults, is a key factor in health deterioration. It affects 15% of people between 65 and 80 years old and over 50% of those over 80, compromising autonomy and increasing the risk of diseases. Sarcopenia not only impacts muscle function but also bone health, mobility, and is associated with cardiometabolic diseases and cognitive decline. It has been proposed that changes in the gut microbiota in aging individuals, known as gut dysbiosis, contribute to sarcopenia. Species diversity decreases, and bacterial representation is altered, which could impair muscle function through various pathways, such as mitochondrial dysfunction, chronic inflammation, and disruption of protein synthesis. Muscle function loss is strongly associated with cognitive and metabolic impairment in older adults. Recently, it has been demonstrated that fecal microbiota transplantation (FMT) is an effective procedure for modulating gut microbiota and has proven highly effective in managing cases of Clostridium difficile-associated chronic diarrhea. The main objective of this project is to carry out FMT from young, physically active donors to a cohort of older adults to evaluate its effect on muscle, cognitive, and metabolic function. Why donors who exercise? There is growing evidence that gut microbiota diversity is increased in young, physically active individuals. The FMT is planned to be administered through lyophilized microbiota capsules. By restoring microbial diversity, it is expected to improve the quality and function of skeletal muscles, leading to greater cognitive and metabolic resilience. This project has great potential to develop an innovative approach for treating highly debilitating diseases that affect older adults, based on the lyophilization and encapsulation of gut microbiota from young, trained donors, which can be easily stored in a conventional freezer. Due to the high percentage of older adults worldwide and the high prevalence of sarcopenia within this age group, the aim of the project is to address a significant public health issue with a large target population eager for options to promote muscle health, functional autonomy, as well as cognitive and metabolic well-being.
Detailed Description
Skeletal muscle loss in old age is a critical point for the development of very serious health conditions affecting the quality of life of older adults, such as loss of autonomy, loss of healthy cognition, and the development of complex metabolic diseases. Additionally, intestinal microbiota can be modulated through fecal microbiota transplantation (FMT), and possibly this modulation could have direct effects that promote muscle health. Therefore, this project aims to investigate whether modifying the intestinal microbiota in older adults through FMT using young and trained donors can enhance skeletal muscle health and function, leading to greater resilience, reducing cognitive decline, and metabolic dysfunction associated with aging, especially in stressful contexts. The donors would be young and trained individuals. Why trained donors? There is growing evidence that the composition of the intestinal microbiota is regulated by physical exercise. In animal studies, chronic exercise has been shown to increase the biodiversity of the intestinal microbiota and reduce systemic and intestinal inflammation. The bacterial profile associated with exercise is specific, for example, it does not correspond to that associated with a healthy diet, suggesting that physical activity allows for the development of a specific microbial profile in intestinal bacterial communities. Several studies have observed that changes in the intestinal microbiota associated with exercise are beneficial for promoting intestinal mucosal integrity and overall metabolic function in the individual. In humans, intestinal bacterial biodiversity has been observed to be higher in athletes compared to sedentary subjects (normalized by body weight, age, and gender). In fact, there is evidence that a chronic exercise routine can restore the intestinal microbiota to a healthy profile in individuals with intestinal dysbiosis. In rats and mice, chronic exercise increases the biodiversity of Firmicutes, Bifidobacteria, and Actinobacteria and reduces the proportion of Bacteroides. Some data show how the presence of intestinal microbiota affects muscle performance, for example, it was found that germ-free mice had greater swimming endurance compared to germ-free mice, and when the latter were colonized with bacteria in the gut, the mice increased their physical endurance and swam for longer. The main objective of this project is to carry out fecal microbiota transplants (FMT) from physically active young donors to a cohort of older individuals to evaluate their effect on muscle, cognitive, and metabolic function. FMT in older adults is planned to be performed by administering lyophilized microbiota capsules. By restoring microbial diversity, it is expected to improve the quality and function of skeletal muscles, leading to greater cognitive and metabolic resilience. It is important to mention that modifications of the intestinal microbiota have been associated with direct and specific effects on brain and metabolic functions, so the FMT from young and trained donors proposed in this project could have. This project has great potential to develop an innovative approach to treating highly debilitating diseases affecting older adults, based on the lyophilization and encapsulation of intestinal microbiota from young and trained donors, which can be easily preserved in a conventional freezer. This approach has been previously implemented for the treatment of C. difficile infection, with outstanding results. This idea will have a profound impact on the quality of life of adult and elderly patients, as it can be an alternative or complementary option to physical exercise therapy that older adults must undergo to prevent or treat sarcopenia, but often cannot be adequately achieved due to physical limitations associated with old age. Due to the high percentage of older adults worldwide and the high prevalence of sarcopenia among older adults, the researchers aim to address a significant public health issue with a large target population eager for options to promote muscle health, functional autonomy, as well as cognitive and metabolic well-being. RESEARCH QUESTION. The hypothesis is as follows: Intestinal microbiota transplantation from young, trained donors promotes resilience through the enhancement of muscle function, thereby preserving cognitive and metabolic performance in older individuals exposed to stressful situations. GENERAL AND SPECIFIC OBJECTIVES. General Objective To demonstrate that fecal microbiota transplantation from young and physically trained donors promotes muscle performance, preventing cognitive and metabolic decline in older individuals in a stressful context. Specific Objectives To evaluate the effect of fecal microbiota transplantation (FMT) from trained young donors on the muscular health of aged individuals, correlating the results with the degree of stress exposure of the elderly recipients of FMT. To assess the effect of fecal microbiota transplantation (FMT) from trained young donors on cognitive parameters of elderly recipients, correlating the results with individuals stress levels and modifications of muscle function after FMT. To evaluate the effect of fecal microbiota transplantation (FMT) from trained young donors on metabolic parameters of elderly recipients, correlating the results with individiduals stress levels and modifications of muscle function after FMT. In these objectives, researchers aim to investigate whether FMT from trained young donors can improve muscle function in older individuals, with beneficial consequences on cognitive and metabolic functions, correlating the results with the degree of stress exposure of the participants. EXPERIMENTAL DESIGN. The research is structured as a randomized, placebo-controlled, double-blind clinical trial. Researchers will work with a group of 92 elderly individuals (aged 65-84 years, both women and men). All the characteristics mentioned in the experimental design, along with the fact that the researchers aim to evaluate the safety of the intervention and explore potential benefits of the treatment (FMT in this case) - such as muscular, cognitive, or metabolic improvements - in the context of a condition or disease (aging and a stressful environment), support the classification of this research as a Phase I clinical study. Participants will be recruited at Clínica Universidad de los Andes or the Institute of Nutrition and Food Technology (INTA) of the Universidad de Chile, after signing an informed consent document. FMT will be administered using capsules of lyophilized fecal microbiota manufactured at the Center for Biomedical Research and Innovation (CIIB) of the Universidad de los Andes. Fecal Microbiota Donors. The donors will be young individuals (aged 20 to 35 years, 2 males and 2 females), physically active, who engage in at least 150 minutes of high-intensity aerobic physical activity per week, as this type of training improves the diversity and production of short-chain fatty acids (SCFAs) of the human intestinal microbiota. The Global Physical Activity Questionnaire (GPAQ) and actigraphs will be used to measure physical activity in donors 2 weeks before stool donation. For donor selection, individuals will be considered to have reached a metabolic equivalent (MET) of 600 minutes or more per week. Donors will meet all criteria for donating fecal microbiota (criteria already established for FMT treatment in patients with CDAD. During the initial stage of the selection process, the medical history and risk behavior of potential donors will be assessed using a specialized questionnaire. The questionnaire will be administered by a medical professional. Objective evaluation includes the consequences of a specific response for the selection process. The topics and elements to be addressed in this questionnaire are listed in Table 1. TABLE 1. Elements to Evaluate During Donor Selection Prior to Approval for Fecal Microbiota Transplantation (FMT) Infectious Diseases * History of or exposure to infectious diseases with chronic activity: HIV, hepatitis B virus (HBV), hepatitis C virus (HCV), unsuccessfully eradicated Helicobacter pylori, syphilis, malaria, trypanosomiasis, tuberculosis, Chagas disease, strongyloidiasis. * Any currently active or relevant infection within the last 6 months. * Live attenuated virus vaccination within the last 8 weeks. Country of birth. Risk Behaviors * Current or previous intravenous drug use. * High-risk sexual behavior within the last 6 months. * Travel to high-risk foreign countries within the last 6 months. * Current occupation in an environment facilitating the acquisition of potential pathogens (e.g., veterinarian, animal caretaker, ranger, prison worker). * Tattooing, piercing, or acupuncture within the last 6 months. * Major surgery within the last 6 months. * Contact with human blood (e.g., accident, needle stick injury) within the last 6 months. * History of incarceration. * Prior tissue/organ transplant. * Blood product transfusion (e.g., packed red blood cells, plasma, platelets, immunoglobulins) within the last 6 months of medical history. Medical History * Chronic diseases. * (Risk of) Creutzfeldt-Jakob disease. * Allergies or atopy (e.g., food or drug allergies, asthma). * Hospitalization within the last 4 months. * Ongoing pregnancy. * Antibiotic treatments, scheduled or received within the last 3 months. * Regular medications or nutritional supplements. * BMI (accepted if ≥20 and ≤25 kg/m2). * Age (accepted if ≥18 and ≤30 years). Intestinal Health * Previous or scheduled gastrointestinal surgery, except for appendectomy. * Gastrointestinal symptoms in the last 3 months (e.g., diarrhea, constipation, hematochezia, vomiting, abdominal pain), or adenomatous polyps or sessile serrated lesions (removed). * Any other relevant clinical sign or symptom in the last 3 months (e.g., fever or rash). In addition to all the infectious agents described in Table 2, SARS-CoV-2 will also be ruled out through RT-PCR in the stool. The presence of E. coli ST131 will be studied through classical culture and PCR typing, as well as the presence of antibiotic resistance genes. If positive results are obtained for these markers, the individual cannot be a donor. For each dose of FMT, a minimum of 150 grams of stool will be used, transported to the laboratory under the most anaerobic conditions possible (GutAlive system https://www.microviable.com/en/gutalive-2/) and in the shortest time possible from collection. Stool is a complex sample due to its variable water content, and the only way to standardize the dose is by the weight of the stool, as the amount of final powder can vary greatly. Therefore, the number of resulting capsules may vary widely. However, the microbial load will be equivalent as long as same logarithmic order is maintained. Stool will be lyophilized by mixing it with semi-skimmed lactose-free milk at a ratio of 1:2 as a cryoprotectant. The mixture will be homogenized in a Stomacher (230 rpm), solid residues will be removed by gentle centrifugation (500 rpm 5 min), and then all microorganisms will be collected by centrifugation (10,000 rpm 15 min). The supernatant will be removed, and the pellet will be frozen at -80°C for at least 1 hour, after which it will be lyophilized at -50°C for 18-20 hours. The obtained powder will be encapsulated in enteric-coated capsules in batches that will be stored in the absence of moisture at 4°C with a shelf life of 6 months. An aliquot of all processes will be stored at -80°C, and sample and donor traceability will be carried out with RedCap software. Elderly Participants Number of participants: 92 Ethnicity : Chilean population. Chile has a population with homogeneous ethnicity, with indigenous (40%) and European (60%) ancestries. Age: 65-84 years Biological sex: 46 males and 46 females Study's recruitment, randomization, intervention, and follow-up process, organized in the following steps: * Recruitment: Participants are recruited and undergo an eligibility evaluation. They are assessed to determine if they meet the inclusion criteria and do not meet the exclusion criteria. * Informed Consent: Eligible participants who meet the study criteria provide their informed consent to participate. * Pre-intervention Evaluations: Before the intervention, participants are assessed to classify them based on their levels of stress and anxiety. * Randomization: A total of 92 participants are randomized into 2 groups: Placebo group (n=46) IMT group (n=46) Intervention: Participants in the four groups undergo the assigned intervention: The first group receives a placebo capsule The second group receives IMT capsule (Intervention of Interest) Follow-up: Follow-up evaluations are conducted at weeks 1, 4, 8, and 20 post-intervention for all groups to assess the outcomes of the interventions. This research is structured as a randomized, placebo-controlled, double-blind clinical trial. This structure allows the study to compare the effects of the intervention (IMT) versus a placebo across different stress level classifications. Pre-Intervention Assessments: The 14-item Perceived Stress Scale (PSS-14) will be used to assess the level of stress in participants. Depressive symptoms will be evaluated using the 15-item Geriatric Depression Scale (GDS), which assesses mood disorder symptoms commonly associated with depression experienced in older adults (both documents attached). Anxiety symptoms will be measured using the Beck Anxiety Inventory (BAI), which is designed to obtain a measure of anxiety that is relatively independent of depression (attached). These instruments have high reliability and validity in community samples, which will allow us to classify our volunteers into low stress-anxiety and medium/high stress-anxiety groups. A post hoc analysis will be conducted to evaluate the effects of IMT on participants with low and medium/high stress levels. To favor the establishment of the new ecosystem, the intestinal microbiota density of the participants will be reduced before the FMT with rifaximin (a suitable non-absorbable antibiotic for intestinal decontamination) for 3 days, 1,200 mg/day, administered in 2 daily doses. The antibiotic and its administration schedule will be provided to the participants. The FMT will be conducted in the Clinical Trials Unit of the Universidad de los Andes Clinic by administering 4 capsules (containing a compact lyophilized preparation) prepared from approximately 150 grams of feces. Control subjects will receive placebo capsules with identical appearance to the capsules containing the intestinal microbiota lyophilized material. Free transportation will be provided to the participants between their homes and the Universidad de los Andes Clinic. Researchers will conduct this study using only non-invasive tests and analyses. All proposed assessments to measure muscle, cognitive, and metabolic functions will be carried out before and after the FMT (from 1 to 20 weeks after the FMT). These assessments will be conducted at the Ambulatory Care Health Center of the National Institute of Agricultural Technology (CEDINTA). Free transportation will be provided to the participants between their homes and the CEDINTA. All participants will undergo medical history before and after the intervention to obtain information about overall health status, medication use, antibiotics, and dietary supplements, history of intestinal diseases, and any other intestinal disorder that may alter the intestinal microbiota. Researchers will calculate the Frailty Index (FI) in participants from all groups before and after the FMT. The FI will be assessed using a combined method of clinical and laboratory parameters. Firstly, researchers will use a self-reported FI created with 30 variables to assess health status. Variables comprise different types of health problems, including diseases (n=9), symptoms (n=6), disabilities for living (n=6), psychological problems (n=2), Romberg test, physical performance, Geriatric Depression Scale (GDS) score, and Mini-Mental State Examination (MMSE) score. For binary variables, the presence of an impairment will be coded as "1"; and its absence as "0". For each three-level variable, 0.5 will be used to represent an intermediate response level. For the MMSE, it will be coded as 0 if \>23, 0.5 if MMSE=15-23, and 1 if MMSE≤14, while GDS will be recoded as 0 if GDS\<11) and 1 if GDS≥11. Secondly, a laboratory-based FI (FI-lab) will identify 15 parameters based on 9 laboratory tests, in addition to pulse, systolic and diastolic blood pressure, pulse pressure, BMI, and waist circumference. A normal reference range will be used to compare each parameter, where "0" indicates values within the normal range and "1" indicates values outside the reference range. Finally, researchers will combine the two FIs to construct a 45-item FI (FI-combined). Each FI-combined will be defined as the score of each parameter of an individual divided by the total number of parameters considered, with the FI ranging from a theoretical minimum of 0 (no impaired parameters present) to a maximum possible of 1.0 (all impaired parameters present). For the assessment of muscle sarcopenia, researchers will measure lean and fat mass using dual-energy X-ray absorptiometry (DEXA) and creatinine excretion. A standard dynamometer will be used to measure isometric strength. Additionally, the Short Physical Performance Battery and the 6-minute walk test will be applied to estimate maximum oxygen consumption. Physical activity will be evaluated using an actigraph for 7 days. Researchers will measure the thickness of the rectus femoris muscle and the muscle pennation angle in the participants' thighs using ultrasound. As biomarkers for sarcopenia, creatine kinase (CK), skeletal muscle troponin T (sTnT), insulin-like growth factor-1 (IGF-1), C-reactive protein, vitamin D, TNF-α, IL-6, IL-1β will be measured in blood. For cognitive performance, participants will be assessed on a set of higher cognitive abilities such as attention, executive functions, working memory, language, and processing speed, among others, before and after the FMT intervention. The Montreal Cognitive Assessment (MoCA), Trail Making Test A and B, Digit Span Forward and Backward, Frontal Assessment Battery (FAB), and Verbal Fluency (FAS) will be administered (attachments). Participants' quality of life will be assessed using the SF-36 questionnaire, one of the most commonly used and evaluated instruments for Health-Related Quality of Life (HRQoL). For metabolic function, a comprehensive analysis of metabolic markers in blood such as insulin, glucose, total cholesterol, LDL-cholesterol, HDL-cholesterol, triglycerides, and transaminases (ALT, AST, gGT) will be performed in fasting conditions. Researchers will study the presence of non-alcoholic fatty liver disease (NAFLD) using ultrasound imaging. Additionally, concentrations of metalloproteinases-9 and IL-6 in serum will be measured by ELISA, as these markers have been proposed to be correlated with the severity of NAFLD in humans. Non-invasive scores of hepatic fibrosis will also be applied. With the bacterial genomic DNA isolated from the fecal samples of the participants, researchers will study the microbiota profile using shotgun metagenomics or 16S gene sequencing. Samples will be collected from both young donors and older recipients before and after the FMT. Using bioinformatics tools, researchers will identify a bacterial signature in older adults who received FMT from trained young donors. Researchers will determine if this microbiome signature correlates with muscular, cognitive, and metabolic resilience, especially in the group experiencing higher stress. Researchers propose that key elements in this modified intestinal microbiota in older adults will serve as appropriate biomarkers for muscular, cognitive, and metabolic resilience in the context of aging. SAFETY IMT performed by qualified personnel has not been associated with any serious adverse events, but mild or common adverse reactions may occur. Marcella et al. (2021) analyzed the presence of adverse reactions to IMT in a systematic review, evaluating 129 studies involving 4,241 patients. They found that the most common adverse effects were transient diarrhea (10%), transient abdominal cramps/discomfort (7%), nausea, and vomiting (\<5%) within 24 hours post-IMT. Transient fever, abdominal distension, fatigue, and borborygmi have also been reported in less than 2% of cases. Constipation (2%) and excess flatulence (3%) were reported during follow-up. Severe adverse reactions, such as bacteremia and death as a direct consequence of IMT, are extremely rare (incidence \<0.1%) and occurred only in patients with diseases causing damage to the digestive mucosa. These diseases (inflammatory bowel disease, Crohn's disease, Clostridium difficile infection (CDI), and ulcerative colitis) are exclusion criteria for this study. Another study in 2022 evaluated the safety associated with the use of IMT in 5,344 patients affected by CDI. The researchers found that, overall, the safety profile was favorable in a medically complex patient population that usually has poor clinical outcomes. Among the cohort, 194 patients (3.6%) experienced one or more serious adverse reactions (SARs). SARs were more common among patients with severe or severe-complicated CDI (n = 94 \[48.5%\]). Among the SARs, six events (0.1%) were possibly related to IMT, all in patients who were severely immunocompromised. This included two patients with fever, as well as one with abdominal pain in a patient with severe-complicated CDI and breast cancer. Additionally, two patients developed systemic inflammatory response syndrome-one after a heart transplant and one after a kidney transplant. There was one reported case of an inflammatory bowel disease (IBD) flare-up in a patient with a history of ulcerative colitis not controlled with biological therapy and immunomodulators. None of the reported SARs were definitively related to IMT. Notably, no cases of sepsis or transmission of infectious diseases related to IMT, including infections with multi-drug-resistant organisms, were reported. This study will not include patients with CDI or those who are severely immunocompromised. Finally, another systematic review and meta-analysis in 2022 searched for IMT studies in patients with CDI, using the rate of SARs related to IMT as the primary outcome. Secondary outcomes included SARs unrelated to IMT and minor adverse events associated with IMT. The combined analysis of 5,099 patients who received 5,551 IMTs showed that SARs related to IMT developed in less than 1% of patients. The combined rate of SARs unrelated to IMT was higher, reaching 2.9%. The combined rate of minor adverse events also showed infrequent self-limited gastrointestinal and systemic discomfort. This meta-analysis supports IMT as a safe option for treating recurrent CDI. For IMT performed exclusively in the elderly population, a study of 31 patients with an average age of 77 years with CDI reported that 87% of patients resolved their infection, and the most common adverse event reported in 4 (13%) of 31 respondents was the subjective worsening of arthritis. Another study that performed IMT on 35 elderly patients (average age 77 years) with CDI reported no serious adverse effects. In summary, the international experience using IMT reported in the literature shows the high safety of this procedure. However, the following risks should be considered: (1) Infection: Although IMT has been screened for pathogenic bacteria, viruses, fungi, and parasites, there is a risk of transmitting known and unknown infectious organisms contained in the donor's stool. There is also a theoretical risk of bacterial overgrowth in the small intestine. Rarely, bacteremia (e.g., E. coli, Klebsiella), sepsis, and fatal events can occur after IMT; (2) Exacerbation of inflammatory bowel disease (IBD) in individuals with underlying IBD; (3) Allergy/anaphylaxis to antigens present in the donor's stool; (4) Transmission of non-infectious diseases: There is a theoretical risk of developing diseases that may be related to the donor's gut microbiota. These include obesity, metabolic syndrome, cardiovascular diseases, autoimmune conditions, allergic/atopic disorders, neurological disorders, psychiatric conditions, and malignancies. This risk is very limited in the study, as individuals with these known conditions are excluded from stool donation according to the donor screening procedures explained in this protocol.
ER  - 

TY  - GEN
M3  - Clinical Trial
Y1  - 2024
JF  - clinicaltrials.gov
JO  - clinicaltrials.gov
UR  - http://www.embase.j.sjuku.top/search/results?subaction=viewrecord&id=LNCT06729060&from=export
U2  - LNCT06729060
U3  - 2025-06-09
U4  - 2025-06-09
L2  - https://clinicaltrials.gov/study/NCT06729060
T1  - Do the Effects of Mental Fatigue on Reaction Time and Game Performance in Esport Players Change With Motor Imagery?
LA  - English
KW  - team sport
KW  - soccer
KW  - running
KW  - employment
KW  - social media
KW  - reaction time
KW  - competition
KW  - video game
KW  - mental fatigue
KW  - fatigue
KW  - soccer player
KW  - athlete
KW  - professional athlete
KW  - football player
KW  - athletic performance
KW  - eye hand coordination
KW  - exercise
KW  - physical activity
KW  - game
KW  - physical performance
KW  - decision making
KW  - imagery
KW  - Stroop test
KW  - videorecording
KW  - clinical trial
KW  - human
KW  - controlled study
KW  - male
KW  - human experiment
KW  - therapy
N2  - Brief Summary
Electronic sports (e-sports) gained popularity in the early 2000s within the computer gaming community and reached an audience of approximately 395 million people worldwide by 2018 (Bányai et al., 2019; Nagorsky and Wiemeyer, 2020). The exponential growth of e-sports globally has led to its recognition as a sport, creating employment opportunities for players who master and showcase game-related skills, turning e-sports players into professional athletes supported by well-known companies, and providing the chance to win large cash prizes (Seo, 2013; Giakoni-Ramírez et al., 2022). As a result of this progress, it is estimated that the number of global players could reach 3.38 million in 2023, with revenues reaching $184.0 billion (Report, 2023). E-sports refers to competitive video games where teams or individuals compete against each other, and it is recognized as a sport activity that helps players develop and train their mental skills and hand-eye coordination (Adamus, 2012). Although it requires less physical activity and contact compared to most sports, e-sports shares some common aspects with traditional athletic sports. For instance, in games divided into tournaments and matches, players either individually or as a team face off against opponents. Other commonalities include players often practicing for hours every day, working professionally, and being able to secure sponsorships from companies (Jacobs, 2015). There are various computer games with different mechanics and competition rules that players must master. To reach and maintain peak performance, players need to continually exercise and improve their skills and abilities (Nagorsky and Wiemeyer, 2020). E-sports players must adapt their hand-eye coordination, respond quickly to changing conditions, and continuously adjust their reaction speeds (Steenbergen et al., 2015; Stewart et al., 2020; Urbaniak et al., 2020). Key components of e-sports performance include hitting accuracy for moving targets that quickly appear on the screen (hit accuracy) and rapid response to stimuli (reduced reaction time). In the literature, it has been observed that reaction time and hit accuracy are commonly evaluated to measure an e-sports player's performance (Koposov et al., 2020; Sainz et al., 2020; Luu et al., 2021; Ersin et al., 2022). Nagorsky and colleagues have stated that reaction time is the most important performance indicator in all e-sports disciplines (Nagorsky and Wiemeyer, 2020). Since reduced reaction time is crucial for the quick execution of decisions, it can be a factor that makes a difference in e-sports (Brandmeyer et al., 2021). According to recent literature, the Aim Lab software is one program that can measure and improve e-sports player performance (Roldan and Prasetyo, 2021). Researchers plan to use reaction time, hit accuracy, and the Aim Lab training application to evaluate e-sports players' performance. Mental fatigue is a psychobiological state that arises from prolonged cognitive activities (Marcora et al., 2009). It has been shown in the literature that mental fatigue induced by a protocol (e.g., the commonly used Stroop Test) reduces performance parameters such as running and total distance in various team sports (Smith et al., 2015), impairs running, passing, and shooting performance specific to soccer (Smith et al., 2016), and similarly negatively affects physical performance in cricket (Veness et al., 2017) and Australian football players (Weerakkody et al., 2021). Additionally, it has been reported that mental fatigue induced by the Stroop test affects passing decisions in professional soccer players (Gantois et al., 2020) and decreases decision-making performance in sub-elite soccer players (Trecroci et al., 2020). Furthermore, it has been shown that playing sports-based video games or using social media also causes mental fatigue, negatively affecting decision-making and visuomotor skills (Fortes et al., 2020; Fortes et al., 2022; Fortes et al., 2023). Although the literature generally indicates that playing video games or using social media leads to mental fatigue, there are also studies suggesting otherwise. Ciocca and colleagues found that a 30-minute video-based tactical task did not cause mental fatigue and did not negatively affect physical or technical performance (Ciocca et al., 2022). For all these reasons, it is important to apply a structured fatigue protocol to ensure that the individual is genuinely mentally fatigued. Therefore, in our study, the 30-minute Stroop test will be used to induce mental fatigue, focusing on this gap in the literature.
ER  - 

TY  - JOUR
M3  - Review
Y1  - 2024
VL  - 25
IS  - 18
SN  - 1422-0067
SN  - 1661-6596
JF  - International Journal of Molecular Sciences
JO  - Int. J. Mol. Sci.
UR  - http://www.embase.j.sjuku.top/search/results?subaction=viewrecord&id=L2031632631&from=export
U2  - L2031632631
C5  - 39337561
DB  - Embase
DB  - Medline
U4  - 2024-10-03
L2  - http://dx.doi.org/10.3390/ijms251810076
DO  - 10.3390/ijms251810076
A1  - Patel, B.K.
A1  - Patel, K.H.
A1  - Lee, C.N.
A1  - Moochhala, S.
M1  - (Patel B.K., surbkp@nus.edu.sg; Lee C.N., surlcn@nus.edu.sg; Moochhala S., phcsmm@nus.edu.sg) Department of Surgery, Yong Loo Lin School of Medicine, Level 8, NUHS Tower Block, Singapore, Singapore
M1  - (Patel K.H., kadamb@tp.edu.sg) Temasek Polytechnic, School of Applied Sciences, 21 Tampines Ave 1, Singapore, Singapore
M1  - (Moochhala S., phcsmm@nus.edu.sg) Department of Pharmacology, Yong Loo Lin School of Medicine, Block MD3, 16 Medical Drive, Singapore, Singapore
AD  - S. Moochhala, Department of Surgery, Yong Loo Lin School of Medicine, Level 8, NUHS Tower Block, Singapore, Singapore
T1  - Intestinal Microbiota Interventions to Enhance Athletic Performance—A Review
LA  - English
KW  - probiotic agent
KW  - trace element
KW  - absorption
KW  - athlete
KW  - athletic performance
KW  - biotransformation
KW  - brain-gut axis
KW  - endurance
KW  - exercise
KW  - Firmicutes
KW  - fitness
KW  - human
KW  - immune response
KW  - intestine
KW  - intestine flora
KW  - microbial interaction
KW  - microbiome
KW  - muscle exercise
KW  - nonhuman
KW  - phylum
KW  - physical activity
KW  - physical capacity
KW  - physical performance
KW  - review
KW  - Ruminococcaceae
KW  - sport nutrition
N2  - Recent years have witnessed an uptick in research highlighting the gut microbiota’s role as a primary determinant of athletes’ health, which has piqued interest in the hypothesis that it correlates with athletes’ physical performance. Athletes’ physical performances could be impacted by the metabolic activity of the assortment of microbes found in their gut. Intestinal microbiota impacts multiple facets of an athlete’s physiology, including immune response, gut membrane integrity, macro- and micronutrient absorption, muscle endurance, and the gut–brain axis. Several physiological variables govern the gut microbiota; hence, an intricately tailored and complex framework must be implemented to comprehend the performance–microbiota interaction. Emerging evidence underscores the intricate relationship between the gut microbiome and physical fitness, revealing that athletes who engage in regular physical activity exhibit a richer diversity of gut microbes, particularly within the Firmicutes phylum, e.g., Ruminococcaceae genera, compared to their sedentary counterparts. In elite sport, it is challenging to implement an unconventional strategy whilst simultaneously aiding an athlete to accomplish feasible, balanced development. This review compiles the research on the effects of gut microbiota modulation on performance in sports and illustrates how different supplementation strategies for gut microbiota have the ability to improve athletic performance by enhancing physical capacities. In addition to promoting athletes’ overall health, this study evaluates the existing literature in an effort to shed light on how interventions involving the gut microbiota can dramatically improve performance on the field. The findings should inform both theoretical and practical developments in the fields of sports nutrition and training.
ER  - 

TY  - GEN
M3  - Clinical Trial
Y1  - 2024
JF  - clinicaltrials.gov
JO  - clinicaltrials.gov
UR  - http://www.embase.j.sjuku.top/search/results?subaction=viewrecord&id=LNCT06639789&from=export
U2  - LNCT06639789
U3  - 2025-06-05
U4  - 2025-06-05
L2  - https://clinicaltrials.gov/study/NCT06639789
T1  - Evaluation of the Effect of a New Formulation of Vitamin B12 on Physical and Mental Performance in Trained Cyclists.
LA  - English
KW  - creatine kinase
KW  - cyanocobalamin
KW  - cobalamin
KW  - lactate dehydrogenase
KW  - biochemical marker
KW  - placebo
KW  - vitamin
KW  - reaction time
KW  - informed consent
KW  - bicycle ergometer
KW  - medical history
KW  - human
KW  - mental fatigue
KW  - health status
KW  - medical personnel
KW  - cyclist
KW  - dietitian
KW  - medical examination
KW  - clinical practice guideline
KW  - computer system
KW  - crossover procedure
KW  - blood pressure
KW  - cognition
KW  - fat free mass
KW  - Sweden
KW  - mental performance
KW  - body mass
KW  - muscle mass
KW  - venous blood
KW  - breaking strength
KW  - fat mass
KW  - bioavailability
KW  - electrocardiogram
KW  - meal
KW  - double blind procedure
KW  - body composition
KW  - X ray
KW  - auscultation
KW  - anthropometry
KW  - mental test
KW  - densitometry
KW  - fasting
KW  - electrocardiography
KW  - clinical trial
KW  - adult
KW  - controlled study
KW  - normal human
KW  - male
KW  - randomized controlled trial
N2  - Brief Summary
This clinical study evaluates the effect of acute intake of a new vitamin B12 formulation on anaerobic and cognitive performance variables. One of the limiting factors for the potential beneficial effects of vitamin B12 is its bioavailability. This new formula improves this aspect, so that by improving plasma levels of B12 we will be able to relate whether this situation may be related to improved performance or cognitive tasks.
Detailed Description
Participants All participants were informed about the procedures and provided signed informed consent. The study was conducted in accordance with the guidelines of the Declaration of Helsinki Declaration for Research Involving Human Subjects and the protocol was approved by the Institutional Review/Ethics Committee of the Catholic University of Murcia (Code: CE052416). Study design Randomized, double-blind, placebo-controlled, crossover clinical trial with 2 study groups (vitamin B12 and placebo). Cyclists were instructed to take the supplement (vitamin B12 or placebo) with breakfast on the three days before the tests and 3h before the test day, and to continue with their usual diet and training programme. Subjects in both groups were instructed not to consume vitamin B12-rich foods for 7 days before and during the study. Between each intervention (B12 and Placebo) there was a 7-day washout period. Procedures Participants visited the laboratory on three occasions. Visit 1 consisted of a medical examination and a blood draw to determine health status. At visits 2 and 3, a 24-hour diet reminder and a Wingate test, mental fatigue test and venous blood draw were performed. The sports nutritionist prescribed a standardized breakfast before each testing session (visits 2 and 3). Pre- and post-evaluation test Visit 1: Health status blood test: A general blood test will be performed both pre- and post-supplementation. The blood will be drawn through a vein (fasting). Medical examination: A medical history of family and personal history, an electrocardiogram (ECG) at rest and a medical examination (auscultation, blood pressure, etc.) will be carried out to certify that the person is healthy and does not present a risk to participate in the study (Fasting). Body composition by absorptiometric densitometry (DXA): A body composition test will be performed using the double energy absorptiometric densitometry technique (X-rays), with the aim of determining parameters of fat mass, fat-free mass and fat percentage. In addition, anthropometry will also be used to determine changes in body composition (fat and muscle mass) (Fasting). Visits 2 and 3: Anaerobic power and mechanical power output: After a standardised breakfast, a Wingate test was performed on a cycle ergometer. The Wingate test (WAnT) consisted of a 30 s sprint on a cycle ergometer (Monark Ergomedic 894E Peak Bike, Vansbro, Sweden). Breaking strength was held constant at 7.5% of each individual's body mass. All participants were verbally encouraged to pedal as fast as possible throughout the sprint. Mental fatigue test: All participants will be tested for the evaluation of reaction time to a sequence of lights set by the investigator before and after the performance test. Biochemical markers: A venous blood draw will be performed by medical personnel before and after the performance test, in which vitamin B12, creatine kinase and lactate dehydrogenase levels will be analyzed. All data of the subjects who participated in the study were stored in a computer system with a security key. In addition, some of the data was also recorded on paper and kept under lock and key, accessible only to the researchers of this project.
ER  - 

TY  - GEN
M3  - Clinical Trial
Y1  - 2024
JF  - clinicaltrials.gov
JO  - clinicaltrials.gov
UR  - http://www.embase.j.sjuku.top/search/results?subaction=viewrecord&id=LNCT06460181&from=export
U2  - LNCT06460181
U3  - 2025-06-05
U4  - 2025-06-05
L2  - https://clinicaltrials.gov/study/NCT06460181
T1  - Impact of Astaxanthin on Cognition in Recreationally Active Females
LA  - English
KW  - cholesterol
KW  - astaxanthin
KW  - ketone
KW  - placebo
KW  - shellfish
KW  - reaction time
KW  - cognitive defect
KW  - mental fatigue
KW  - fatigue
KW  - inflammation
KW  - female
KW  - athlete
KW  - aged
KW  - mitochondrion
KW  - task switching
KW  - cognition
KW  - athletic performance
KW  - mental performance
KW  - physical activity
KW  - blood brain barrier
KW  - dietary supplement
KW  - double blind procedure
KW  - emotion
KW  - decision making
KW  - psychomotor vigilance task
KW  - low drug dose
KW  - videorecording
KW  - clinical trial
KW  - human
KW  - controlled study
KW  - adult
KW  - male
N2  - Brief Summary
The purpose of this study is to examine the protentional that the antioxidant Astaxanthin has on mitigating cognitive decline following mental fatigue.
Detailed Description
Dietary supplements are used in all levels of sports to impact various areas of athletic performance. Prolonged physical activity or cognitive engagement, which is a part of the competition, can increase mental fatigue (MF) such that the athlete begins to experience impaired decision-making skills and slower reaction times, resulting in a less-than-optimal athlete by the end of the competition. Thus, identifying interventions that may preserve an individual's ability to perform following a state of MF would interest individuals often engaged in competition or training. Astaxanthin (AX) is a naturally occurring antioxidant typically found in marine species such as algae, salmon, trout, and shellfish. AX's unique structure may mitigate inflammation. Cognitively, AX can cross the blood-brain barrier to help support the mitochondria when metabolic or cognitive demands are increased. While there have been promising results in elderly individuals of AX's ability to mitigate reductions in cognitive performance when fatigued. However, investigations in younger, more active individuals are warranted. Therefore, the purpose of this study to examine the impact of four weeks of AX supplementation at 12 mg/day on various markers of cognitive performance following a mental fatiguing protocol in recreationally active females. The cognitive methods are adapted from another previous study titled, "No Benefit of Ingesting a Low-Dose Ketone Monoester Supplement on Markers of Cognitive Performance in Females" (IRB#: 2023-009). This study is a double-blind between design. Supplementation will last four weeks with each subject will consume either 12 mg/day of AX or a matched placebo. The participants will report to the lab for four separate trials. There will be two cognitive trials before and after supplementation. A 4 week supplementation period will occur after trials 1 \& 2, followed by a repeat of these sessions for post-testing. We hypothesize that AX will mitigate cognitive detriments following mental fatigue. The significance of these results may extend to female athletes looking to enhance performance by protecting cognitive ability from declining after fatigue. Cognitive Protocol: Participants will use software called SOMA NPT to complete a series of validated cognitive tasks that test different aspects of cognition. The cognitive battery of test that will be used includes a Psychomotor Vigilance Test (PVT; 5 min), Task Switching (3 min), and Incongruent Flaker (3 min). The task that will be used to induce mental fatigue is a Time-Loaded-Dual-Back task (TLDB; 15 min). A control video titled World Class Trains (15 min) has been validated to produce no emotional response. Each subject will complete a trial with the mental fatigue protocol and a control before supplementation. Lipid Panel: A lipid panel to asses participants cholesterol and glucose levels will be taken both pre and post supplementation by using a capillary finger prick.
ER  - 

TY  - JOUR
M3  - Article
Y1  - 2024
VL  - 38
IS  - 2
SP  - 334
EP  - 341
SN  - 1533-4287
JF  - Journal of strength and conditioning research
JO  - J Strength Cond Res
UR  - http://www.embase.j.sjuku.top/search/results?subaction=viewrecord&id=L643006215&from=export
U2  - L643006215
C5  - 38090974
DB  - Medline
U3  - 2023-12-20
U4  - 2024-02-01
L2  - http://dx.doi.org/10.1519/JSC.0000000000004624
DO  - 10.1519/JSC.0000000000004624
A1  - Daub, B.D.
A1  - McLean, B.D.
A1  - Heishman, A.D.
A1  - Peak, K.M.
A1  - Coutts, A.J.
M1  - (Daub B.D.; McLean B.D.; Coutts A.J.) School of Sport, Exercise and Rehabilitation, University of Technology Sydney, Sydney, Australia
M1  - (Daub B.D.; Heishman A.D.; Peak K.M.) Department of Athletics, Basketball Strength and Performance, University of Oklahoma, Norman, OK, United States
M1  - (McLean B.D.) Oklahoma City Thunder Professional Basketball Club, Human and Player Performance, Oklahoma City, Oklahoma; and
M1  - (Heishman A.D.) Sport Science and Performance, Las Vegas, NV, United States
T1  - The Relationship Between Mental Fatigue and Shooting Performance Over the Course of a National Collegiate Athletic Association Division I Basketball Season
LA  - English
KW  - adult
KW  - athlete
KW  - athletic performance
KW  - basketball
KW  - human
KW  - male
KW  - season
KW  - university
KW  - young adult
N2  - ABSTRACT: Daub, BD, McLean, BD, Heishman, AD, Peak, KM, and Coutts, AJ. The relationship between mental fatigue and shooting performance over the course of a National Collegiate Athletic Association Division I basketball season. J Strength Cond Res 38(2): 334-341, 2024-The aim of this investigation was to examine the presence of mental fatigue and concurrent changes in shooting performance across various experimental weeks throughout a National Collegiate Athletic Association (NCAA) basketball season. Fifteen elite male NCAA Division I collegiate basketball players (age 20.2 ± 1.2 years, height 199.3 ± 7.1 cm, and body mass 93.1 ± 8.6 kg) volunteered for this study. Mental fatigue and basketball shooting performance was evaluated at 4 timepoints with varying seasonal demands: high game volume (GAME), high academic load (ACADEMIC), no games and no academic load (PRACTICE), and standard number of games and academic requirements (TYPICAL). Subjective mental fatigue increased significantly ( p ≤ 0.05) from Pre to Post brief psychomotor vigilance test (PVT-B) measurements at the end of the ACADEMIC week ( p = 0.002, d = 1.51) and from beginning to end of the ACADEMIC week ( p < 0.001, d = 2.21). Ratings of mental effort were significantly increased during the ACADEMIC week ( p < 0.001, d = 1.67). Recovery stress questionnaire (REST-Q) showed significant differences between week GAME and ACADEMIC with an increase in Social Stress ( p = 0.001, d = 0.84), Fatigue ( p = 0.021, d = 1.12), Disturbed Breaks ( p = 0.024, d = 0.57), and Emotional Exhaustion ( p = 0.035, d = 0.75). Lower shooting performance was observed during the ACADEMIC week from Pre to Post ( p = 0.009, d = 0.35) and higher scores Pre to Post in the TYPICAL week ( p = 0.008, d = 0.25). Basketball shooting performance was significantly reduced after increased levels of mental fatigue stemming from added academic stress. In addition, an increase in sport-specific training or games had no effect on subsequent basketball shooting performance. Special consideration should be given by coaches around examination periods because the existence of academic stressors can influence basketball shooting performance.
ER  - 

TY  - JOUR
M3  - Review
Y1  - 2024
VL  - 15
SN  - 1664-042X
JF  - Frontiers in Physiology
JO  - Front. Physiol.
UR  - http://www.embase.j.sjuku.top/search/results?subaction=viewrecord&id=L2030463238&from=export
U2  - L2030463238
DB  - Embase
U4  - 2024-07-08
L2  - http://dx.doi.org/10.3389/fphys.2024.1365530
DO  - 10.3389/fphys.2024.1365530
A1  - Yu, Y.
A1  - Zhang, X.
A1  - Nitsche, M.A.
A1  - Vicario, C.M.
A1  - Qi, F.
M1  - (Yu Y.; Zhang X.; Qi F., fengxue.qi@hotmail.com) Key Laboratory of Sport Training of General Administration of Sport of China, Beijing Sport University, Beijing, China
M1  - (Yu Y.; Zhang X.; Qi F., fengxue.qi@hotmail.com) Sports, Exercise and Brain Sciences Laboratory, Beijing Sport University, Beijing, China
M1  - (Nitsche M.A.) Department of Psychology and Neurosciences, Leibniz Research Centre for Working Environment and Human Factors, Dortmund, Germany
M1  - (Nitsche M.A.) University Clinic of Psychiatry and Psychotherapy and University Clinic of Child and Adolescent Psychiatry and Psychotherapy, Protestant Hospital of Bethel Foundation, University Hospital OWL, Bielefeld University, Bielefeld, Germany
M1  - (Vicario C.M.) Department of Cognitive Sciences, Psychology, Education and Cultural Studies, University of Messina, Messina, Italy
AD  - F. Qi, Key Laboratory of Sport Training of General Administration of Sport of China, Beijing Sport University, Beijing, China
T1  - Does a single session of transcranial direct current stimulation enhance both physical and psychological performance in national- or international-level athletes? A systematic review
LA  - English
KW  - adult
KW  - athlete
KW  - athletic performance
KW  - brain depth stimulation
KW  - brain region
KW  - cerebellum
KW  - controlled study
KW  - dorsolateral prefrontal cortex
KW  - electric potential
KW  - emotion
KW  - endurance
KW  - endurance sport
KW  - female
KW  - human
KW  - knowledge
KW  - male
KW  - mental performance
KW  - motor cortex
KW  - motor performance
KW  - motor system
KW  - physical performance
KW  - premotor cortex
KW  - review
KW  - systematic review
KW  - temporal cortex
KW  - therapy
KW  - transcranial direct current stimulation
N2  - Some studies showed that a single session of transcranial direct current stimulation (tDCS) has the potential of modulating motor performance in healthy and athletes. To our knowledge, previously published systematic reviews have neither comprehensively investigated the effects of tDCS on athletic performance in both physical and psychological parameters nor investigated the effects of tDCS on high-level athletes. We examined all available research testing a single session of tDCS on strength, endurance, sport-specific performance, emotional states and cognitive performance for better application in competition and pre-competition trainings of national- or international-level athletes. A systematic search was conducted in PubMed, Web of Science, EBSCO, Embase, and Scopus up until to June 2023. Studies were eligible when participants had sports experience at a minimum of state and national level competitions, underwent a single session of tDCS without additional interventions, and received either sham tDCS or no interventions in the control groups. A total of 20 experimental studies (224 participants) were included from 18 articles. The results showed that a single tDCS session improved both physical and psychological parameters in 12 out of the 18 studies. Of these, six refer to the application of tDCS on the motor system (motor cortex, premotor cortex, cerebellum), five on dorsolateral prefrontal cortex and two on temporal cortex. The most sensitive to tDCS are strength, endurance, and emotional states, improved in 67%, 75%, and 75% of studies, respectively. Less than half of the studies showed improvement in sport-specific tasks (40%) and cognitive performance (33%). We suggest that tDCS is an effective tool that can be applied to competition and pre-competition training to improve athletic performance in national- or international-level athletes. Further research would explore various parameters (type of sports, brain regions, stimulation protocol, athlete level, and test tasks) and neural mechanistic studies in improving efficacy of tDCS interventions. Systematic Review Registration: https://www.crd.york.ac.uk/prospero/display_record.php?ID=CRD42022326989, identifier CRD42022326989.
ER  - 

TY  - JOUR
M3  - Article
Y1  - 2024
VL  - 15
SN  - 1664-042X
JF  - Frontiers in Physiology
JO  - Front. Physiol.
UR  - http://www.embase.j.sjuku.top/search/results?subaction=viewrecord&id=L2032356002&from=export
U2  - L2032356002
DB  - Embase
U3  - 2024-11-29
U4  - 2024-12-03
L2  - http://dx.doi.org/10.3389/fphys.2024.1428404
DO  - 10.3389/fphys.2024.1428404
A1  - Kochanowicz, M.
A1  - Brzezinska, P.
A1  - Mieszkowski, J.
A1  - Kochanowicz, A.
A1  - Niespodzinski, B.
A1  - Surmiak, M.
A1  - Reczkowicz, J.
A1  - Borkowska, A.
A1  - Antosiewicz, J.
M1  - (Kochanowicz M.) Department of Physiotherapy, Medical University of Gdansk, Gdańsk, Poland
M1  - (Brzezinska P.; Mieszkowski J.; Kochanowicz A.) Department of Gymnastics and Dance, Gdansk University of Physical Education and Sport, Gdańsk, Poland
M1  - (Niespodzinski B.) Department of Biological Foundations of Physical Education, Faculty of Health Sciences and Physical Education, Kazimierz Wielki University, Bydgoszcz, Poland
M1  - (Surmiak M.) Center for the Development of Therapies for Civilization and Age-Related Diseases, Jagiellonian University Medical College, Kraków, Poland
M1  - (Surmiak M.) Department of Internal Medicine, Faculty of Medicine, Jagiellonian University Medical College, Kraków, Poland
M1  - (Reczkowicz J.; Borkowska A.; Antosiewicz J., jedrzej.antosiewicz@gumed.edu.pl) Department of Bioenergetics and Physiology of Exercise, Medical University of Gdańsk, Gdańsk, Poland
AD  - J. Antosiewicz, Department of Bioenergetics and Physiology of Exercise, Medical University of Gdańsk, Gdańsk, Poland
T1  - Single and consecutive 10-day remote ischemic preconditioning modify physical performance, post-exercise exerkine levels, and inflammation
LA  - English
KW  - analytical equipment
KW  - Biosen C Line glucose and lactate analyzer
KW  - blood collection tube
KW  - data analysis software
KW  - fluorescence imaging system
KW  - glucose and lactate analyzer
KW  - immunology test kit
KW  - Luminex assay
KW  - MAGPIX fluorescence based detection system
KW  - blood collection tube
KW  - Statistica 12 software
KW  - brain derived neurotrophic factor
KW  - glucose
KW  - interleukin 10
KW  - interleukin 15
KW  - interleukin 1beta
KW  - interleukin 6
KW  - lactic acid
KW  - oncostatin M
KW  - article
KW  - blood oxygenation
KW  - blood sampling
KW  - body mass
KW  - body weight
KW  - controlled study
KW  - crossover procedure
KW  - exercise
KW  - exerkine
KW  - glucose blood level
KW  - heart rate
KW  - human
KW  - human experiment
KW  - inflammation
KW  - lactate blood level
KW  - oxidative stress
KW  - physical performance
KW  - questionnaire
KW  - randomized controlled trial
KW  - remote ischemic preconditioning
KW  - sham procedure
KW  - signal transduction
KW  - single blind procedure
KW  - treadmill exercise
KW  - Biosen C Line glucose and lactate analyzer
KW  - Luminex assay
KW  - MAGPIX fluorescence based detection system
KW  - S Monovette
KW  - Statistica 12 software
C3  - Biosen C Line glucose and lactate analyzer(EKF Diagnostics,Germany)
C3  - Luminex assay(Luminex,United States)
C3  - MAGPIX fluorescence based detection system(Luminex,United States)
C3  - S Monovette(Sarstedt,Germany)
C3  - Statistica 12 software(StatSoft,United States)
C4  - EKF Diagnostics(Germany)
C4  - Sarstedt(Germany)
C4  - Luminex(United States)
C4  - StatSoft(United States)
N2  - Purpose: Remote ischemic preconditioning (RIPC) is a method of protection against induced ischemia reperfusion injury, and an increasing number of studies showed some of its inconclusive ergogenic effects in sports. RIPC involves short cycles of cuff inflation followed by its deflation which may affect many body systems. While most of the studies focus on single RIPC effects, there is insufficient data regarding training-like repeated RIPC interventions. Thus, in this study, we analyzed the effect of a single- and consecutive 10-day RIPC procedure on a single leg, focusing on the exerkine levels and changes in inflammation markers following the Wingate Anaerobic Test (WAnT). Methods: Two single-blinded, sham-controlled protocols were designed to evaluate the 1) single (crossover study) and 2) consecutive 10-day (parallel study) RIPC effects on the WAnT performance and exercise-induced lactate, glucose, exerkine, and inflammation markers (BDNF; IL-6; IL-10; IL-15; LIF; oncostatin M). In each protocol, 37 physically active men (19.98 ± 1.17 years) were randomly assigned into two groups according to a particular study design. Results: An increase in participants’ mean (4.81%, p < 0.05) and peak power (6.25%, p < 0.05) during the WAnT was observed only after the consecutive 10-day RIPC. Similarly, a significant 15.5% (p < 0.05) decrease in the IL-6 concentration 120 min after the WAnT was observed only in the consecutive 10-day RIPC protocol, as well as a 12.2% (p < 0.01) increase in oncostatin M 60 min after the WAnT. Conclusion: The results demonstrate the efficacy of the consecutive 10-day RIPC procedure in modulating exercise performance and post-exercise inflammation markers.
ER  - 

TY  - JOUR
M3  - Review
Y1  - 2023
VL  - 9
IS  - 1
SN  - 2198-9761
SN  - 2199-1170
JF  - Sports Medicine - Open
JO  - Sports Med. - Open
UR  - http://www.embase.j.sjuku.top/search/results?subaction=viewrecord&id=L2021694584&from=export
U2  - L2021694584
DB  - Embase
U3  - 2023-03-01
U4  - 2023-03-06
L2  - http://dx.doi.org/10.1186/s40798-023-00559-7
DO  - 10.1186/s40798-023-00559-7
A1  - Habay, J.
A1  - Uylenbroeck, R.
A1  - Van Droogenbroeck, R.
A1  - De Wachter, J.
A1  - Proost, M.
A1  - Tassignon, B.
A1  - De Pauw, K.
A1  - Meeusen, R.
A1  - Pattyn, N.
A1  - Van Cutsem, J.
A1  - Roelands, B.
M1  - (Habay J.; Uylenbroeck R.; Van Droogenbroeck R.; De Wachter J.; Proost M.; Tassignon B.; De Pauw K.; Meeusen R.; Pattyn N.; Van Cutsem J.; Roelands B., bart.roelands@vub.be) Human Physiology and Sports Physiotherapy Research Group, Faculty of Physical Education and Physiotherapy, Vrije Universiteit Brussel, Pleinlaan 2, Brussels, Belgium
M1  - (Tassignon B.; De Pauw K.; Meeusen R.; Roelands B., bart.roelands@vub.be) BruBotics, Vrije Universiteit Brussel, Brussels, Belgium
M1  - (Habay J.; Pattyn N.; Van Cutsem J.) Vital Signs and Performance Monitoring Research Unit, LIFE Department, Royal Military Academy, Brussels, Belgium
M1  - (Habay J.) Research Foundation Flanders (FWO), Brussels, Belgium
AD  - B. Roelands, Human Physiology and Sports Physiotherapy Research Group, Faculty of Physical Education and Physiotherapy, Vrije Universiteit Brussel, Pleinlaan 2, Brussels, Belgium
T1  - Interindividual Variability in Mental Fatigue-Related Impairments in Endurance Performance: A Systematic Review and Multiple Meta-regression
LA  - English
KW  - smartphone
KW  - athlete
KW  - beep test
KW  - body mass
KW  - brain structure
KW  - caffeine intake
KW  - cognitive fatigue
KW  - consensus development
KW  - cricket player
KW  - cycling time
KW  - cyclist
KW  - electroencephalogram
KW  - electroencephalography
KW  - endurance
KW  - exercise
KW  - fitness
KW  - functional near-infrared spectroscopy
KW  - gas exchange threshold
KW  - heart rate variability
KW  - heterogeneity
KW  - human
KW  - Incongruent Stroop task
KW  - incremental exercise task
KW  - interindividual variability
KW  - intermittent recovery test
KW  - intervention study
KW  - isometric exercise
KW  - judo fitness test
KW  - judo specific fitness test
KW  - Likert scale
KW  - maximal power output
KW  - maximal oxygen uptake
KW  - mean training volume
KW  - Medline
KW  - mental exertion
KW  - mental fatigue
KW  - mental Impairment
KW  - meta analysis
KW  - meta regression
KW  - oxygen consumption
KW  - peak power output
KW  - performance
KW  - physical activity rating tool
KW  - physical performance
KW  - physical performance index
KW  - Preferred Reporting Items for Systematic Reviews and Meta-Analyses
KW  - PsycINFO
KW  - rapid visual information processing test
KW  - recreational game
KW  - review
KW  - ROSPERO database
KW  - running speed
KW  - soccer player
KW  - social network
KW  - SPORTDiscus
KW  - Stroop test
KW  - swimming
KW  - systematic review
KW  - training
KW  - training frequency
KW  - training load
KW  - visual analog scale
KW  - Web of Science
KW  - whole body endurance performance
N2  - Background: The negative effect of mental fatigue (MF) on physical performance has recently been questioned. One reason behind this could lie in the interindividual differences in MF-susceptibility and the individual features influencing them. However, the range of individual differences in mental fatigue-susceptibility is not known, and there is no clear consensus on which individual features could be responsible for these differences. Objective: To give an overview of interindividual differences in the effects of MF on whole-body endurance performance, and individual features influencing this effect. Methods: The review was registered on the PROSPERO database (CRD42022293242). PubMed, Web of Science, SPORTDiscus and PsycINFO were searched until the 16th of June 2022 for studies detailing the effect of MF on dynamic maximal whole-body endurance performance. Studies needed to include healthy participants, describe at least one individual feature in participant characteristics, and apply at least one manipulation check. The Cochrane crossover risk of bias tool was used to assess risk of bias. The meta-analysis and regression were conducted in R. Results: Twenty-eight studies were included, with 23 added to the meta-analysis. Overall risk of bias of the included studies was high, with only three presenting an unclear or low rating. The meta-analysis shows the effect of MF on endurance performance was on average slightly negative (g = − 0.32, [95% CI − 0.46; − 0.18], p < 0.001). The multiple meta-regression showed no significant influences of the included features (i.e. age, sex, body mass index and physical fitness level) on MF-susceptibility. Conclusions: The present review confirmed the negative impact of MF on endurance performance. However, no individual features influencing MF-susceptibility were identified. This can partially be explained by the multiple methodological limitations such as underreporting of participant characteristics, lack of standardization across studies, and the restricted inclusion of potentially relevant variables. Future research should include a rigorous description of multiple different individual features (e.g., performance level, diet, etc.) to further elucidate MF mechanisms.
ER  - 

TY  - JOUR
M3  - Article
Y1  - 2023
VL  - 38
IS  - 7
SP  - 683
EP  - 694
SN  - 1778-4131
SN  - 0765-1597
JF  - Science and Sports
JO  - Sci. Sports
UR  - http://www.embase.j.sjuku.top/search/results?subaction=viewrecord&id=L2023027756&from=export
U2  - L2023027756
DB  - Embase
U3  - 2023-03-02
U4  - 2023-09-28
L2  - http://dx.doi.org/10.1016/j.scispo.2022.05.007
DO  - 10.1016/j.scispo.2022.05.007
A1  - Robin, N.
A1  - Hermand, E.
A1  - Hatchi, V.
A1  - Hue, O.
M1  - (Robin N., robin.nicolas@hotmail.fr; Hatchi V.; Hue O.) Laboratoire « Adaptation au climat tropical, exercice & santé », Faculté des sciences du sport de Pointe-à-Pitre, Campus Fouillole, Université des Antilles, BP 592, Pointe à Pitre cedex, France
M1  - (Hermand E.) ULR7369 – URePSSS – Unité de recherche pluridisciplinaire Sport santé société, Université de Lille, Université Artois, Université littoral Côte d'Opale, Lille, France
AD  - N. Robin, Laboratoire « Adaptation au climat tropical, exercice & santé », Faculté des sciences du sport de Pointe-à-Pitre, Campus Fouillole, Université des Antilles, BP 592, Pointe à Pitre cedex, France
T1  - Heat management strategies and high level sports performance: Psychophysiological insights and applied recommendations
T2  - Stratégies de gestion de la chaleur et performances sportives de haut niveau : éclairage psychophysiologique et recommandations appliquées
LA  - English
LA  - French
KW  - article
KW  - athlete
KW  - athletic performance
KW  - cognitive rehabilitation
KW  - cooling
KW  - fluid therapy
KW  - heat stress
KW  - high temperature
KW  - human
KW  - humidity
KW  - imagery
KW  - inner speech
KW  - mental fatigue
KW  - motivation
KW  - music
KW  - psychological adjustment
KW  - psychophysiology
KW  - temperature acclimatization
N2  - Objectives: This article sheds light on the different heat stress management strategies, common or innovative, in order to analyze those that would be the most suitable and effective for athletes who have to compete in humid and/or hot environments. News: The Paris summer Olympics Games in 2024 will take place from July 26th to September 8th with a high risk for athletes to practice their sport at high temperatures, thereby imposing physiological (cardiovascular, ventilatory, thermoregulatory, etc.) and psychological (early mental fatigue, decreased motivation, discomfort, etc.) which can have a major negative impact on their performance. Prospects and projects: To perform in a hot environment, it is now recommended to use strategies, in particular active acclimatization which promotes physiological but also psychological adaptations. Similarly, fluid management and cooling techniques have potentially beneficial effects on physiological factors but their psychological consequences are still poorly understood and need to be investigated. Finally, mental strategies (goal setting, mental imagery, positive self-talk, music, etc.) or cognitive training in the heat can limit poor performance in this condition. The effects of combining physical and mental techniques, as well as innovative strategies such as cold suggestion, are also being investigated. Conclusion: For each strategies presented, the scientific work has enabled the development of practical recommendations for athletes, coaches and mental trainers in order to allow them to physiologically and psychologically anticipate the effects of high relative humidity and/or high temperature.
ER  - 

TY  - JOUR
M3  - Conference Abstract
Y1  - 2023
VL  - 69
SP  - i17
SN  - 1530-8561
JF  - Clinical Chemistry
JO  - Clin. Chem.
UR  - http://www.embase.j.sjuku.top/search/results?subaction=viewrecord&id=L642544911&from=export
U2  - L642544911
DB  - Embase
U4  - 2023-10-30
L2  - http://dx.doi.org/10.1093/clinchem/hvad097.042
DO  - 10.1093/clinchem/hvad097.042
A1  - Erpenbach, K.
A1  - Erpenbach, M.C.
A1  - Maier, D.
A1  - Seidl, H.
A1  - Aksan, A.
A1  - Mayer, W.
A1  - Mücke, S.
M1  - (Erpenbach K.; Erpenbach M.C.; Mücke S.) Institut für medizinische Leistungsoptimierung und Trainingssteuerung, Erftstadt, Germany
M1  - (Maier D.; Seidl H.) Immundiagnostik AG, Bensheim, Germany
M1  - (Aksan A.) Institute of Nutritional Science, Justus Liebig University of Giessen, Giessen, Germany
M1  - (Mayer W.) Lab4more GmbH Bavariahaus, München, Germany
AD  - K. Erpenbach, Institut für medizinische Leistungsoptimierung und Trainingssteuerung, Erftstadt, Germany
T1  - Using ID-Vit Test Systems to Assess the Effect of Vitamin B Supplementation on Fatigue Symptoms in Professional Athletes
LA  - English
KW  - cyanocobalamin
KW  - folic acid
KW  - nicotinic acid
KW  - pantothenic acid
KW  - pyridoxal 5 phosphate
KW  - pyridoxine
KW  - riboflavin
KW  - thiamine
KW  - vitamin
KW  - vitamin B group
KW  - adult
KW  - athlete
KW  - clinical assessment
KW  - conference abstract
KW  - controlled study
KW  - drug therapy
KW  - fatigue
KW  - female
KW  - human
KW  - human tissue
KW  - immune system
KW  - in vivo study
KW  - infection rate
KW  - intermethod comparison
KW  - Likert scale
KW  - liquid chromatography-mass spectrometry
KW  - mental fatigue
KW  - microorganism
KW  - muscle injury
KW  - nonhuman
KW  - professional athlete
KW  - quantitative analysis
KW  - simulation
KW  - sleep quality
N2  - BACKGROUND: Training and competition stress may result in temporary decrements (muscle damage, impaired immune system) in physical performance and significant levels of fatigue in professional athletes. Evidence suggest a causal association between these prevalent fatigue symptoms, temporary decrements and low serum levels of B vitamins. Therefore, it is suggested that supplementing B vitamins has a positive effect on reducing fatigue symptoms. However existing studies failed to show the connection with the traditional methodology like HPLC or LC/MS where only one analyte is quantified. Thus, the aim of this study was to assess the effects of vitamin B complex supplementation on fatigue symptoms, in professional athletes by measuring bioavailable vitamins with ID-vit test systems, that quantifies the bioavailable B vitamins. METHODS: The serum samples of 57 professional athletes (12 female, 23.6 ± 6.9years) before and after 3 months of daily vitamin B complex supplementation (20 mg thiamine, 15 mg riboflavin, 30 mg niacin, 10 mg pantothenic acid, 15 mg pyridoxal-5-phosphate, 400 μg 5-methyltetrahydrofolate, 1000 μg methylcobalamine, 1000 μg biotin) were compared. CBC was determined by standard tests. Bioavailable vitamins B2, B6, folic acid, B12 in serum and B1 in whole blood were measured by the ID-Vit® test kits from Immundiagnostik AG. The test system is based on a microbiological method. The microorganisms used in this test system can metabolize various vitamers that are equally available in vivo. Thus, a functional system is simulated that quantifies the bioavailable B vitamins in comparison to other methods as e.g., HPLC or LC/MS, where only one analyte is quantified. The results of the methodology correlate very well with the observed symptoms and are therefore a promising tool for therapy monitoring. Using 5-point Likert scales, fatigue, sleep quality, muscle damage and impairment of immune system were assessed at the baseline and after 3 months intervention. RESULTS: Ultimately 29 professional athletes (10 female, 22.6 ± 7.9years) were completed the study. The bioavailable vitamin B levels were significantly higher after the 3 months supplementation period. (for vitamin B1 35.6 ± 9.4 μg/L and 48.1 ± 18.3 μg/L, for vitamin B2 99.9 ± 63.3 μg/L and 125.0 ± 66.4 μg/L, for vitamin B6 10.2 ± 13.8 μg/L and 30.7 ± 29.2 μg/L, for vitamin folic acid 9.3 ± 7.4 μg/L and 12.7 ± 9.1 μg/L, for vitamin B12 362.9 ± 335.2 μg/L and 445.2 ± 367.5 μg/L respectively). The level of feeling tired significantly lowered (6.0 ± 2.9 vs 1.9 ± 1.8, P < 0.001) after 3 months in parallel to higher serum bioavailable vitamin B levels. The professional athletes significantly less troubles with their sleep quality (34.5% vs 6.9%; P < 0.001), muscle damage (58.6% vs 6.9%; P = 0.033), and infection rate (44.8% vs 0.0%; P < 0.001). Performance fatigue was reported in 75.9% and mental fatigue was reported in 79.3% of the athletes before vitamin B complex supplementation and significantly decreased to 0.0% and 13.8% after 3 months of supplementation period (P < 0.001). CONCLUSION: Low serum bioavailable vitamin B values found to be related to fatigue, sleep quality, muscle damage and impairment of immune system. The supplementation of B complex vitamins was effective on reducing fatigue symptoms, infection frequency, muscle damage and helped increasing sleep quality. The ID-vit tests system is an effective and easy to apply tool to quantify the bioavailable B vitamins in clinical settings to assess undersupply.
ER  - 

TY  - JOUR
M3  - Letter
Y1  - 2023
VL  - 16
IS  - 5
SP  - 1549
EP  - 1550
SN  - 1876-4754
SN  - 1935-861X
JF  - Brain Stimulation
JO  - Brain Stimul.
UR  - http://www.embase.j.sjuku.top/search/results?subaction=viewrecord&id=L2028063525&from=export
U2  - L2028063525
C5  - 37909110
DB  - Embase
DB  - Medline
U3  - 2023-11-07
U4  - 2023-11-16
L2  - http://dx.doi.org/10.1016/j.brs.2023.08.008
DO  - 10.1016/j.brs.2023.08.008
A1  - Machado, D.G.D.S.
A1  - Amiri, E.
M1  - (Machado D.G.D.S., profdmachado@gmail.com) Research Group in Neuroscience of Human Movement (NeuroMove), Department of Physical Education, Federal University of Rio Grande Do Norte, RN, Natal, Brazil
M1  - (Amiri E.) Exercise Metabolism and Performance Lab (EMPL), Department of Exercise Physiology, Faculty of Sport Sciences, Razi University, Kermanshah, Iran
AD  - D.G.D.S. Machado, Research Group in Neuroscience of Human Movement (NeuroMove), Department of Physical Education, Federal University of Rio Grande Do Norte, RN, Natal, Brazil
T1  - Letter to the editor regarding “Single-session anodal transcranial direct current stimulation to enhance sport-specific performance in athletes: A systematic review and meta-analysis”
LA  - English
KW  - anode electrode
KW  - athletic performance
KW  - cerebellum
KW  - endurance
KW  - exercise physiology
KW  - fitness
KW  - human
KW  - letter
KW  - mental fatigue
KW  - motor cortex
KW  - muscle strength
KW  - prefrontal cortex
KW  - primary motor cortex
KW  - psychophysiology
KW  - resistance training
KW  - swimming
KW  - temporal cortex
KW  - transcranial direct current stimulation
ER  - 

TY  - JOUR
M3  - Article
Y1  - 2023
VL  - 18
IS  - 8
SP  - 878
EP  - 884
SN  - 1555-0273
JF  - International journal of sports physiology and performance
JO  - Int J Sports Physiol Perform
UR  - http://www.embase.j.sjuku.top/search/results?subaction=viewrecord&id=L641570277&from=export
U2  - L641570277
C5  - 37311561
DB  - Medline
U3  - 2023-06-21
U4  - 2023-08-04
L2  - http://dx.doi.org/10.1123/ijspp.2023-0033
DO  - 10.1123/ijspp.2023-0033
A1  - Russell, S.
A1  - Halson, S.L.
A1  - Jenkins, D.G.
A1  - Rynne, S.B.
A1  - Roelands, B.
A1  - Kelly, V.G.
M1  - (Russell S.; Halson S.L.) Sports Performance, Injury and New Technologies (SPRINT) Research Centre, Faculty of Health Sciences, Australian Catholic University, Brisbane, Australia
M1  - (Russell S.) Sport, Performance, Queensland Academy of Sport, Brisbane, Australia
M1  - (Russell S.; Jenkins D.G.; Rynne S.B.) School of Human Movement & Nutrition Sciences, University of Queensland, Brisbane, Australia
M1  - (Jenkins D.G.) School of Health and Sport Sciences, University of the Sunshine Coast, Brisbane, Australia
M1  - (Jenkins D.G.) Applied Sports Science Technology and Medicine Research Centre, Swansea University, Swansea, United Kingdom
M1  - (Roelands B.) Faculty of Physical Education and Physiotherapy, Department of Human Physiology and Sports Medicine, Vrije Universiteit Brussel, Brussels, Belgium
M1  - (Roelands B.) Brussels Human Robotics Research Center (Brubotics), Vrije Universiteit Brussel, Brussels, Belgium
M1  - (Kelly V.G.) School of Exercise & Nutrition Sciences, Queensland University of Technology, Brisbane, Australia
T1  - Thinking About Elite Performance: The Experience and Impact of Mental Fatigue in Elite Sport Coaching
LA  - English
KW  - athlete
KW  - athletic performance
KW  - competitive behavior
KW  - female
KW  - human
KW  - male
KW  - mental fatigue
KW  - mentoring
KW  - psychology
N2  - PURPOSE: Mental fatigue causes decreases in aspects of athletes' performance. Elite coaches commonly undertake cognitively demanding tasks and are seemingly at similar risk of subsequent performance impairment. However, elite sport coaches' experiences of mental fatigue, alongside other markers of psychobiological stress, have yet to be quantified. METHODS: Three elite coaching and performance staff (2 women and 1 man) provided 100-mm visual analog scale ratings of mental fatigue, physical fatigue, readiness to perform, and salivary samples for later cortisol (sCort) and alpha-amylase (sAA) analysis. Data were obtained on the same morning each week across a 16-week preseason. Data were subset by individual coach for descriptive and repeated-measures correlational analyses. RESULTS: Fluctuating mental fatigue was observed over the 16 weeks (min-max; coach 1 = 25-86 AU; coach 2 = 0-51 AU; and coach 3 = 15 - 76 AU). Elevated levels of mental fatigue were reported at multiple time points, with individual variability observed. sCort (in nanomoles per liter), sAA (in micromoles per liter), and sAA:sCort indicated that coaches experienced psychophysiological stress (min-max; coach 1 sCort = 8.42-17.31, sAA = 52.40-113.06, sAA:sCort = 3.20-12.80; coach 2 sCort = 4.20-9.70, sAA = 158.80-307.20, sAA:sCort = 21.10-61.70; and coach 3 sCort = 6.81-19.66, sAA = 86.55-495.85, sAA:sCort = 4.90-35.50). A significant inverse relationship between mental fatigue and readiness to perform (r = -.44 [-.64 to -.17], P = .002) was identified. CONCLUSIONS: Elite sport coaches report elevated instances of mental fatigue during a preseason training period. Those involved in elite sports should act to understand the presence and potential subsequent impacts of staff mental fatigue and consider management or mitigation strategies. Optimization of the cognitive performance of coaches and performance staff presents as a potential source of competitive advantage.
ER  - 

TY  - JOUR
M3  - Article
Y1  - 2023
VL  - 26
IS  - 7
SP  - 375
EP  - 385
SN  - 1878-1861
SN  - 1440-2440
JF  - Journal of Science and Medicine in Sport
JO  - J. Sci. Med. Sport
UR  - http://www.embase.j.sjuku.top/search/results?subaction=viewrecord&id=L2025071026&from=export
U2  - L2025071026
C5  - 37301613
DB  - Embase
DB  - Medline
U3  - 2023-06-19
U4  - 2023-08-03
L2  - http://dx.doi.org/10.1016/j.jsams.2023.05.008
DO  - 10.1016/j.jsams.2023.05.008
A1  - Staiano, W.
A1  - Marcora, S.
A1  - Romagnoli, M.
A1  - Kirk, U.
A1  - Ring, C.
M1  - (Staiano W., walterstaiano@gmail.com; Romagnoli M.) Department of Physical Education and Sport, University of Valencia, Spain
M1  - (Staiano W., walterstaiano@gmail.com; Kirk U.) Department of Psychology, Biological and Cognitive Psychology, University of Southern Denmark, Denmark
M1  - (Marcora S.) Department of Biomedical and NeuroMotor Sciences (DiBiNeM), University of Bologna, Italy
M1  - (Ring C.) School of Sport, Exercise & Rehabilitation Sciences, University of Birmingham, United Kingdom
AD  - W. Staiano, Department of Physical Education and Sport, University of Valencia, Spain
T1  - Brain Endurance Training improves endurance and cognitive performance in road cyclists
LA  - English
KW  - bicycle ergometer
KW  - lactic acid
KW  - adult
KW  - article
KW  - athletic performance
KW  - brain
KW  - cadence (gait)
KW  - cognition
KW  - controlled study
KW  - cyclist
KW  - demoralization
KW  - endurance training
KW  - environmental temperature
KW  - follow up
KW  - Go No Go task
KW  - heart rate
KW  - human
KW  - human experiment
KW  - humidity
KW  - lactate blood level
KW  - male
KW  - mental fatigue
KW  - mental performance
KW  - motivation
KW  - normal human
KW  - reaction time
KW  - Stroop test
KW  - valence (emotion)
N2  - Objectives: To evaluate the effects of brain endurance training (BET) on endurance and cognitive performance in road cyclists. Design: Two independent randomized controlled pretest–posttest training studies. Methods: In both studies cyclists trained five times/week for six weeks and completed either cognitive response inhibition tasks (Post-BET group) or listened to neutral sounds (control group) after each training session. In Study-1, 26 cyclists performed a time to exhaustion (TTE) test at 80 % peak power output (PPO), followed by a 30-min Stroop task, and a TTE test at 65 % PPO. In Study-2, 24 cyclists performed a 5-min time trial, followed by a 30-min Stroop task, 60-min submaximal incremental test, and a 20-min . Heart rate, lactate, rating of perceived exertion (RPE), Stroop reaction time and accuracy were also measured. Results: During Study 1, Post-BET improved TTE at 80 % (p = 0.032) and 65 % PPO (p = 0.011) significantly more than control with lower RPE (all p < 0.043). In Study 2, 5-min TT performance did not differ between groups. During the 60-min submaximal incremental test, RPE was lower in the Post-BET group compared to the control group (p = 0.034) and 20-min TT performance improved significantly more in the Post-BET group than in the control group (all p < 0.031). No group differences were found in physiological measures. In both studies, Stroop reaction times improved significantly more in the Post-BET group than in the control group (all p < 0.033). Conclusions: These findings suggest that Post-BET may be used to improve the performance of road cyclists.
ER  - 

TY  - JOUR
M3  - Article
Y1  - 2023
VL  - 26
IS  - 7
SP  - 386
EP  - 393
SN  - 1878-1861
SN  - 1440-2440
JF  - Journal of Science and Medicine in Sport
JO  - J. Sci. Med. Sport
UR  - http://www.embase.j.sjuku.top/search/results?subaction=viewrecord&id=L2025268840&from=export
U2  - L2025268840
C5  - 37349253
DB  - Embase
DB  - Medline
U3  - 2023-07-26
U4  - 2023-08-01
L2  - http://dx.doi.org/10.1016/j.jsams.2023.06.002
DO  - 10.1016/j.jsams.2023.06.002
A1  - Díaz-García, J.
A1  - García-Calvo, T.
A1  - Manzano-Rodríguez, D.
A1  - López-Gajardo, M.Á.
A1  - Parraca, J.A.
A1  - Ring, C.
M1  - (Díaz-García J., jdiaz@unex.es; García-Calvo T.; Manzano-Rodríguez D.; López-Gajardo M.Á.) Faculty of Sport Sciences, University of Extremadura, Spain
M1  - (Parraca J.A.) Departamento de Desporto e Saúde, Escola de Saúde e Desenvolvimiento Humano, University of Évora, Portugal
M1  - (Parraca J.A.) Comprehensive Health Research Centre (CHRC), University of Évora, Portugal
M1  - (Ring C., c.m.ring@bham.ac.uk) School of Sport, Exercise & Rehabilitation Sciences, University of Birmingham, United Kingdom
AD  - J. Díaz-García, Faculty of Sport Sciences, University of Extremadura, Spain
T1  - Brain endurance training improves shot speed and accuracy in grassroots padel players
LA  - English
KW  - accuracy
KW  - adult
KW  - alertness
KW  - article
KW  - clinical article
KW  - cognitive load
KW  - controlled study
KW  - endurance training
KW  - female
KW  - Go No Go task
KW  - human
KW  - male
KW  - mental fatigue
KW  - physical activity
KW  - psychomotor performance
KW  - psychomotor vigilance task
KW  - pupil diameter
KW  - racquet sport
KW  - reaction time
KW  - saccadic eye movement
KW  - Stroop test
KW  - visual stimulation
KW  - warm up
N2  - Objectives: Evidence that mental fatigue impairs sport performance has created a demand for countermeasures. We examined the effects of brain endurance training, a form of fatigue-inoculation, on shot performance in grassroots padel players. Design: A pre-, mid- and post-test design, with participants randomized to brain endurance training (n = 30) or control (n = 31) groups. Methods: During testing, participants completed a Padel Stroke Performance Test, before and after a demanding 30-min cognitive task (Stroop). Training comprised 3 sessions/week for 6 weeks. In each training session, participants completed 10-min warm-up, 15-min technical drills, 15-min tactical drills, and 20-min simulated games. These physical activities were intermixed with short 4-min periods of Stroop (brain endurance training group) or rest (control group) totaling 20-min. Performance was measured by shot speed and accuracy of padel strokes. Mental fatigue indices were measured before and after the Stroop task using a visual analog scale rating, a psychomotor vigilance task, and a go/no-go task. Results: During testing, the 30-min Stroop task elicited a state of mental fatigue, confirmed by higher subjective ratings, slower responses during the psychomotor vigilance task, and slower saccade latencies during the go/no go task. Compared to pre-testing, in mid- and post-testing, the brain endurance training group hit progressively faster and more accurate padel shots after the Stroop task compared to controls. Conclusions: Brain endurance training enhanced skill-based psychomotor performance when fatigued compared to standard padel training. Brain endurance training is a countermeasure that promotes mental fatigue durability.
ER  - 

TY  - JOUR
M3  - Article
Y1  - 2023
VL  - 27
IS  - 3
SP  - 631
EP  - 644
SN  - 1543-2696
SN  - 1087-1640
JF  - Motor Control
JO  - Mot. Control
UR  - http://www.embase.j.sjuku.top/search/results?subaction=viewrecord&id=L2026025311&from=export
U2  - L2026025311
C5  - 37024109
DB  - Embase
DB  - Medline
U3  - 2023-08-02
U4  - 2023-08-15
L2  - http://dx.doi.org/10.1123/mc.2022-0133
DO  - 10.1123/mc.2022-0133
A1  - Alix-Fages, C.
A1  - Baz-Valle, E.
A1  - González-Cano, H.
A1  - Jiménez-Martínez, P.
A1  - Balsalobre-Fernández, C.
M1  - (Alix-Fages C., carlosalixentrenamientos@gmail.com; Balsalobre-Fernández C.) Applied Biomechanics and Sport Technology Research Group, Autonomous University of Madrid, Madrid, Spain
M1  - (Alix-Fages C., carlosalixentrenamientos@gmail.com; Baz-Valle E.; González-Cano H.; Jiménez-Martínez P.) ICEN Institute, Madrid, Spain
M1  - (Baz-Valle E.) Faculty of Physical Activity and Sports Sciences, University of País Vasco, Vitoria, Gasteiz, Spain
M1  - (Jiménez-Martínez P.) Research Group in Prevention and Health in Exercise and Sport (PHES), University of Valencia, Valencia, Spain
AD  - C. Alix-Fages, Applied Biomechanics and Sport Technology Research Group, Autonomous University of Madrid, Madrid, Spain
T1  - Mental Fatigue From Smartphone Use or Stroop Task Does Not Affect Bench Press Force–Velocity Profile, One-Repetition Maximum, or Vertical Jump Performance
LA  - English
KW  - smartphone
KW  - adult
KW  - article
KW  - athletic performance
KW  - clinical article
KW  - controlled study
KW  - crossover procedure
KW  - double blind procedure
KW  - effect size
KW  - female
KW  - human
KW  - male
KW  - mental fatigue
KW  - randomized controlled trial
KW  - resistance training
KW  - social media
KW  - Stroop test
KW  - task performance
N2  - The aim of this study was to explore the effects of mental fatigue from smartphone use and Stroop task on bench press force–velocity (F-V) profile, one-repetition maximum (1RM), and countermovement jump (CMJ) performance. Twenty-five trained subjects (age = 25.8 ± 5.7 years) completed three sessions separated by 1 week following a randomized double-blinded crossover design. Each session consisted of F-V relationship, 1RM, and CMJ measurements after performing 30 min of control, social media, or Stroop task. Perceived mental fatigue and motivation were recorded. Mental fatigue, motivation, CMJ height, bench press 1RM, and F-V profile variables (maximal force, maximal velocity, and maximal power) were compared between interventions. Significant differences were found for mental fatigue between interventions (p ≤ .001). Both ST (p ≤ .001) and SM (p = .007) induced higher mental fatigue than control. However, no significant differences between interventions were observed for any other variable (p = .056–.723). The magnitude of the differences between interventions ranged from negligible to small (effect sizes ≤ 0.24). These results suggest that although both ST and SM were effective to induce mental fatigue, neither ST nor SM affected CMJ performance, bench press 1RM, or any variable of the F-V profile compared with the control task.
ER  - 

TY  - JOUR
M3  - Article
Y1  - 2023
VL  - 23
IS  - 13
SN  - 1424-8220
JF  - Sensors (Basel, Switzerland)
JO  - Sensors (Basel)
UR  - http://www.embase.j.sjuku.top/search/results?subaction=viewrecord&id=L641800447&from=export
U2  - L641800447
C5  - 37447687
DB  - Medline
U3  - 2023-07-19
U4  - 2023-07-21
L2  - http://dx.doi.org/10.3390/s23135837
DO  - 10.3390/s23135837
A1  - Quagliarotti, C.
A1  - Coloretti, V.
A1  - Dello Stritto, E.
A1  - Cuccurullo, S.
A1  - Acalai, J.
A1  - Lepers, R.
A1  - Fantozzi, S.
A1  - Cortesi, M.
A1  - Piacentini, M.F.
M1  - (Quagliarotti C.; Dello Stritto E.; Cuccurullo S.; Acalai J.; Piacentini M.F.) Department of Movement, Human and Health Sciences, University of Rome 'Foro Italico', Rome, Italy
M1  - (Coloretti V.; Cortesi M.) Department for Life Quality Studies, University of Bologna, Bologna, Italy
M1  - (Lepers R.) UFR des Sciences du Sport, Université de Bourgogne, Dijon, France
M1  - (Fantozzi S.) Department of Electrical, Electronic and Information Engineering, University of Bologna, Bologna, Italy
T1  - Does Smartphone Use Affect a Subsequent Swimming Training Session? Preliminary Results in Amateur Triathletes
LA  - English
KW  - smartphone
KW  - athlete
KW  - athletic performance
KW  - human
KW  - mental fatigue
KW  - physiology
KW  - swimming
N2  - To date, the literature has failed to individuate a clear motivation for the performance decrement after a mental fatigue-inducing task. This study aimed to evaluate biomechanical and perceptual variables during a swimming training session in different mental fatigue states. Seven amateur triathletes watched a documentary, utilized a smartphone, or performed an AX-CPT for 45 min randomly on three different days. After, they performed a 15-min warm-up followed by 6 × 200 m at constant pre-set speed plus one 200 m at maximal effort. The mental fatigue status was assessed by the visual analog scale (VAS) and short-Stroop task results before, post-mental task, and post-swimming session. The biomechanical and motor coordination variables during swimming were assessed using five IMU sensors and video analysis. The heart rate and rate of perceived exertion were monitored during the task. No differences in biomechanical and perceptual variables were found between and within conditions. Higher mental fatigue was found only in the AX-CPT condition at post task by VAS. In this preliminary study, no changes in swimming biomechanics were highlighted by mental fatigue, but the warm-up performed may have counteracted its negative effects. Further studies are recommended.
ER  - 

TY  - GEN
M3  - Clinical Trial
Y1  - 2023
JF  - clinicaltrials.gov
JO  - clinicaltrials.gov
UR  - http://www.embase.j.sjuku.top/search/results?subaction=viewrecord&id=LNCT05951439&from=export
U2  - LNCT05951439
U3  - 2025-05-05
U4  - 2025-05-05
L2  - https://clinicaltrials.gov/study/NCT05951439
T1  - Effects of Combined Creatine Monohydrate and β-Hydroxy-β-Methylbutyrate Supplementation on Body Composition, Physical Performance, Quality of Life, Oxidative Stress, and Inflammation in Physically Active Older Individuals Who Underwent a Comprehensive Fitness Program: A Randomized Crossover Clinical Trial
LA  - English
KW  - oxygen
KW  - edetic acid
KW  - sodium
KW  - olive oil
KW  - trace element
KW  - nutrition supplement
KW  - biochemical marker
KW  - ascorbic acid
KW  - carbohydrate
KW  - vitamin D
KW  - creatine
KW  - functional group
KW  - anticoagulant agent
KW  - omega 3 fatty acid
KW  - reactive oxygen metabolite
KW  - nonsteroid antiinflammatory agent
KW  - placebo
KW  - inulin
KW  - mineral
KW  - running
KW  - hanging
KW  - jogging
KW  - daily life activity
KW  - identifiable information
KW  - cereal
KW  - fruit vegetable
KW  - recreation
KW  - dancing
KW  - cycling
KW  - landmine
KW  - fruit juice
KW  - duration
KW  - informed consent
KW  - yoghurt
KW  - swimming
KW  - tennis
KW  - computer security
KW  - cooking
KW  - weight machine
KW  - stationary bicycle
KW  - red meat
KW  - data quality
KW  - rowing machine
KW  - nut
KW  - Nautilus
KW  - human
KW  - joint stiffness
KW  - flatfoot
KW  - fitness
KW  - muscle weakness
KW  - sarcopenia
KW  - musculoskeletal disease
KW  - functional status
KW  - obesity
KW  - kidney disease
KW  - inflammation
KW  - male
KW  - athlete
KW  - adult
KW  - female
KW  - dietitian
KW  - clinical practice guideline
KW  - functional assessment
KW  - follow up
KW  - consultation
KW  - clinical indicator
KW  - quality of life
KW  - dietary compliance
KW  - practice guideline
KW  - dynamometer
KW  - stopwatch
KW  - blood collection tube
KW  - hand dynamometer
KW  - data analysis software
KW  - security device
KW  - sphygmomanometer
KW  - pulse oximeter
KW  - clip
KW  - flowmeter
KW  - grip strength
KW  - ankle
KW  - anaerobic capacity
KW  - reliability
KW  - questionnaire
KW  - stretching
KW  - interview
KW  - fat mass
KW  - intervention study
KW  - fat free mass
KW  - muscle strength
KW  - muscle mass
KW  - meal
KW  - trunk
KW  - biomechanics
KW  - exercise
KW  - processed food
KW  - protein synthesis
KW  - exercise tolerance
KW  - peak expiratory flow
KW  - beverage
KW  - meal frequency
KW  - tendon
KW  - correlation coefficient
KW  - blood pressure
KW  - menstrual cycle
KW  - cool down
KW  - supine position
KW  - expiratory flow
KW  - elbow
KW  - macronutrient
KW  - cephalic vein
KW  - physical performance
KW  - sitting
KW  - basal metabolic rate
KW  - walking
KW  - resistance training
KW  - physical capacity
KW  - walking speed
KW  - eating habit
KW  - food preference
KW  - biceps brachii muscle
KW  - sex difference
KW  - velocity
KW  - thigh
KW  - double blind procedure
KW  - food intake
KW  - feeding behavior
KW  - Mediterranean diet
KW  - hydration
KW  - glomerulus filtration
KW  - intra-abdominal fat
KW  - extensor muscle
KW  - high intensity interval training
KW  - dietary pattern
KW  - proprioception
KW  - range of motion
KW  - cardiovascular function
KW  - hand palm
KW  - endurance
KW  - endurance training
KW  - joint mobility
KW  - circuit training
KW  - heart rate
KW  - heart output
KW  - hand strength
KW  - body fat percentage
KW  - hemisphere
KW  - degradation
KW  - food frequency questionnaire
KW  - oxygen saturation
KW  - electric potential
KW  - food composition
KW  - flexural strength
KW  - aging
KW  - agility
KW  - climbing
KW  - body composition
KW  - power training
KW  - warm up
KW  - weight training
KW  - body mass
KW  - wrist
KW  - crossover procedure
KW  - cognition
KW  - bone mass
KW  - muscle function
KW  - flexor muscle
KW  - breathing
KW  - muscle development
KW  - bedtime
KW  - muscle exercise
KW  - maximal oxygen uptake
KW  - body size
KW  - body surface
KW  - validation study
KW  - abdominal wall musculature
KW  - body weight
KW  - oxidative stress
KW  - total body water
KW  - interval training
KW  - supplementation
KW  - nutritional assessment
KW  - drug therapy
KW  - quality of life assessment
KW  - timed up and go test
KW  - WHOQOL-100
KW  - dietary intake
KW  - bioelectrical impedance analysis
KW  - prevention
KW  - stretching exercise
KW  - walk test
KW  - group dynamics
KW  - short physical performance battery
KW  - diagnosis
KW  - dual energy X ray absorptiometry
KW  - blood sampling
KW  - modified Borg dyspnea scale
KW  - type I error
KW  - massage
KW  - test retest reliability
KW  - reproducibility
KW  - post hoc analysis
KW  - multiple choice test
KW  - vital sign
KW  - clinical trial
KW  - human experiment
KW  - controlled study
N2  - Brief Summary
Sarcopenia (SAR) is the loss of muscle strength and mass caused by aging. It is accompanied by a progressive decline in physical and cognitive abilities, increasing the risk of falls. This loss of muscle mass leads to pathophysiological changes at the neuromuscular and tendon levels as a consequence, among others, of alterations in the balance between protein synthesis and degradation, inflammation (INF), or alterations in the anabolic/catabolic state (ACS). These alterations are caused by oxidative stress (OS), when reactive oxygen species-toxic metabolites produced by cells using oxygen-exceed the defensive capacity of the antioxidant system. Therapeutic strategies to modulate SAR are based on exercise and nutrition programs. Multicomponent physical exercise programs have shown improvements in parameters related to sarcopenia. Likewise, the use of nutritional supplements such as creatine (CRE) has demonstrated improvements in muscle function in older adults. CRE may reduce INF and OS in the general population. On the other hand, beta-hydroxy-beta-methylbutyrate (HMB) also appears to improve muscle function in older adults by promoting myogenesis. However, the effects of these supplements in older adults have only been observed when used in isolation. In this regard, our research team observed that a 10-week regimen combining 3 g/day of CRE + 3 g/day of HMB (CRE-HMB) improved muscle recovery (better ACS) and physical performance in athletes subjected to high muscle wear. However, to date, it has not been determined whether this combination improves muscle function, OS, INF, and ACS in women with SAR. Therefore, the working hypothesis is that the CRE-HMB combination could improve muscle function and physical performance, as well as OS, INF, and ACS in individuals with high muscle loss, such as those with SAR. Thus, a randomized double-blind crossover study is proposed to analyze the effect of 12 weeks-6 weeks of intervention + 3 weeks of washout + 3 weeks of intervention-of co-supplementation with 3 g/day of CRE + 3 g/day of HMB (CRE-HMB), combined with 4 sessions/week of multicomponent physical exercise, on muscle function, OS, INF, and ACS in 40 physically active men and women over 60 years of age. These 40 participants will be divided into two groups of 20 (20 in the placebo group and 20 in the CRE-HMB group). At the assessment points (baseline, at 6 weeks, after the 3-week washout period, and after another 6 weeks), body composition, nutritional intake, muscle strength, and performance tests will be evaluated. Blood samples will also be collected to determine biochemical markers of OS, INF, and ACS. It is expected that CRE-HMB co-supplementation for 6 + 6 weeks, together with multicomponent physical exercise, in physically active older adults will improve muscle strength, muscle mass, and performance. Additionally, improvements in OS, INF, and ACS levels are anticipated.
Detailed Description
Study design: Cross-over, controlled, randomised, double-blind study approved by the Bioethics Committee of the University of Burgos (ref. IR 24/2023). Duration: 15 weeks in total. 6 weeks of intervention, 3 weeks of rest and another 6 weeks of intervention. Supplementation: 3 g of creatine monohydrate + 3 g of beta-hydroxy-beta-methylbutyrate (HMB). Control: 6 g of inulin (placebo). Recruitment sessions (T0): 15/8/2024; First meeting with potential participants to explain the study. Reasons, objectives, inclusion and exclusion criteria, study discipline, duration, control dates, resolution of doubts and concerns, etc. They were provided with an information document, a form to collect social data and another with the informed consent form. A first group of 40 people was formed, 15 women and 25 men. Between September and October 2024, the study's registered dietitian-nutritionist conducted individual nutritional consultations with all participants. Surveys were conducted on food consumption frequency, adherence to the Mediterranean diet, dietary habits, training, sports, pathologies, medications, supplementation, social circumstances, etc. The inclusion and exclusion criteria, the study protocol, randomisation, how to take the supplements, the timing of the tests, how to keep exercise and nutrition records, and the premises of nutrition and exercise (no changes in diet or exercise habits throughout the study) were explained again, as well as who to contact in case of doubt, etc. Inclusion criteria: all individuals over the age of 60 who performed Comprehensive Physical Conditioning training for a minimum of 120 minutes per week were included. They did not take the study supplement or any other supplement related to performance or muscle development. They did not have heart, liver or kidney disease. Nor did they have musculoskeletal conditions or injuries that required the use of anti-inflammatories during the study. They agreed to the study protocol and signed the informed consent form. Exclusion criteria: all individuals who were not in the age range studied were excluded. They did not meet the minimum weekly Comprehensive Physical Conditioning training requirement. All those who had suffered from or were being treated for heart, liver or kidney conditions. Those who were being treated with NSAIDs. Those who refused to stop taking supplements and/or follow the study protocol. Ten people were excluded, five women and five men. Participants: finally, 30 volunteer participants (n=60) were recruited, 10 women (n=20) and 20 men (n=40) over the age of 60 who were doing multi-component training. All signed the informed consent form. They had no impediments to complying with the study protocol. Randomisation: each participant was randomly assigned to one of the two intervention groups by an independent researcher. Block randomisation was used, ensuring that each group had an equal number of participants and an equal number of men and women. Intervention group (n=15); 3g of CREATINE + 3g of HMB. Control group (n=15); 6g of Inulin. Timing: the study was divided into 3 stages with 4 controls. * Stage 1: 6 weeks of intervention. The first control was performed at the beginning on 8/11/2024 (T1) and the second at the end of the 6 weeks on 20/12/2024 (T2). * Stage 2: 3 weeks of rest or wash-out (T2-T3). 21/12/2024 to 9/1/2025. * Stage 3: 6 weeks of intervention. The third check-up was performed at the beginning on 10/1/2024 (T3) and the fourth check-up was performed on 21/2/2025 (T4). Physical exercise during the intervention: the physical conditioning programme implemented in this study was designed in a comprehensive and advanced manner (IPC), with an approach that included both multifunctional and/or multicomponent circuits and specific strength/power interval training sessions (sets). The strategic combination of these modalities is supported by scientific literature as one of the most effective ways to simultaneously improve strength, power, aerobic endurance, and functional capacity in older adults, while respecting the principles of individualisation, progression, variability, transfer, and specificity. This combination allowed for the simultaneous training of several physical abilities, adapting the intensity and exercises to the individual needs of the participants, maximising the benefits in basic physical abilities: strength, endurance (muscular and cardiovascular), speed (movement, execution and reaction), flexibility (static and dynamic), mobility (ROM and RAM) and complex physical abilities: coordination, balance, precision, proprioception, etc. All participants underwent guided and personalised Integral Physical Conditioning (IPC) training at a frequency 4 weekly sessions lasting 60 minutes with a self-perceived intensity of at least 6 and at most 9 on the modified BORG scale (1-10), combined with activities specific to each subject, non-guided, of low or moderate intensity and oriented towards recreation and/or master competition (swimming, cycling, walking or hiking, paddle tennis, dancing, etc.), carried out on days off from guided training. These activities were practised 1 to 3 times per week, for 20 to 120 minutes per session, and with a self-perceived intensity between 3 and 6 on the modified BORG scale (1-10). * IPC training: * Frequency: 4 sessions per week. * Duration: 60 minutes. * Equipment: body weight, barbells, dumbbells, kettlebells, elastic bands, medicine balls and giant balls, Bosu balls, plinths, plyometric boxes, pulleys, ballet and calisthenics bars, rings, landmines, sleds, tyres, ropes (climbing and battle), IndoBoards, coordination ladders, Vertimax, stationary bikes, rowing machines, ellipticals, Nautilus-type weight machines, among others. * Teaching methodology: direct instruction and assignment of tasks. * Type: individualised training. * Organisation: Horizontal and Vertical. * Session structure: * Warm-up (5-12 minutes): included mobility, balance, coordination and dynamic flexibility exercises, organised into blocks of progressive difficulty and effort. It was carried out over 10 metres, alternating between walking and jogging. It began with descending joint mobility (optimal ROM) during walking, progressing to more global and demanding exercises (rapid movements, throws, pushes, pulls, turns, push-ups, position changes, jumps, etc.), activating the cardiorespiratory and metabolic systems. It ended with active stretching and a 2-3 minute break for hydration and recovery. * Main Part (40-50 minutes): the intensity was medium, medium-high and high. Multifunctional circuits and interval training were implemented, with horizontal and/or vertical organisation, in the same session or in different sessions, depending on the objectives of the microcycle. * Multifunctional/Multicomponent Circuit Training: Circuit training sessions were structured to work on different physical abilities at the same time. Each station in the circuit was designed and sequenced to address a specific component, such as muscle strength, muscular and cardiovascular endurance, speed (movement, execution and reaction), balance, flexibility, joint mobility and coordination. In this way, participants performed combined exercises that involved both strength work with weights, elastic bands, medicine balls, body weight, equipment, etc., as well as speed, endurance, flexibility and mobility, balance and coordination exercises. This approach allows for medium-high/high intensity work throughout the circuit, maintaining cardiovascular demand while optimising different abilities at each station. This type of training not only optimises training time but also increases cardiovascular demand, improving metabolic efficiency and aerobic endurance. In addition, the variability in the exercises fulfils a fundamental principle of training and prevents monotony, favouring adaptation to several different stimuli simultaneously, resulting in better functionality and physical condition. * High-Intensity Interval Training: High-intensity interval training (HIIT) sessions adapted to the participants' abilities were incorporated. This method involves alternating periods of intense effort with periods of rest or low-intensity activity. It also involves horizontal and vertical organisation. Interval training is highly effective in improving both aerobic and anaerobic capacity and has been shown to be particularly beneficial in increasing endurance capacity, body composition (MLG) and improving cardiovascular function, even in older adult populations. In this protocol, the high-intensity phases were adjusted according to the individual needs of the participants, ensuring that the efforts were challenging but safe. * Strength Training: in addition to functional circuits, specific strength training sessions were included with horizontal and vertical organisation. Progressive overload (weights, machines, bands, body weight, etc.) was used to strengthen the main muscle groups, focusing on developing maximum muscle strength and localised muscle endurance. Participants performed sets of exercises focused on developing strength in large and small muscle groups, following a priority criterion based on muscle size, from largest to smallest. Work was done by zones, hemispheres and/or specific muscles. This modality allowed for greater concentration on improving maximum strength, using progressive weights and more structured sets, which complemented the benefits of circuit training and promoted muscle adaptation. This type of training is essential for preventing sarcopenia, improving body composition (LBM and BMR) and strength, thereby helping to maintain muscle health and functional independence. * Power training: sessions were conducted with high-speed exercises (medicine ball throws, explosive lifts, adapted ballistic movements, plyometric jumps, etc.) with the aim of improving explosive strength and reaction speed. These movements, performed at high speed, were adapted to the participants' abilities, ensuring that the efforts were safe but challenging. Power training has direct benefits on improving explosive strength and reaction speed, which is essential for fall prevention and maintaining functional independence. In addition, incorporating this type of training promoted an improvement in neuromuscular efficiency, optimising the participants' ability to generate force quickly in everyday situations. This combined methodology optimises the development of functional strength and mobility and improves the participants' reaction capacity and agility. * Cardiovascular endurance training: specific blocks of aerobic work (brisk walking, stairs, cycling, adapted running or elliptical training) were incorporated, both continuously and intermittently. This improved VO₂ max, cardiometabolic health, and exercise tolerance, which are critical aspects of maintaining the overall health of older adults. Circuit training was also combined with other skills. In addition, participants practised moderate-intensity outdoor aerobic activities on their own (walking, hiking, swimming, cycling, paddle tennis, golf, dancing), 1 to 3 times a week, for 20 to 120 minutes, at self-perceived intensities of 3 to 6 (modified Borg). * Joint mobility (ROM/RAM): specific active and dynamic mobility exercises were incorporated, both as part of the warm-up and within the circuits. Full range of motion in the hips, spine, shoulders, ankles and other key joints was stimulated through functional exercises and dynamic stretching. This component is essential for maintaining functional flexibility, improving movement efficiency and reducing joint stiffness, promoting autonomy in everyday activities. * Training loads: the quantitative and qualitative factors of the training varied according to the objectives of the microcycle and the type of training. The training heart rate (THR) was calculated using the Karvonen formula, 1RM estimated using Brzycki formula. * Multicomponent Circuits and HIIT: intensity from 40% to 100% of Training Heart Rate (THR)= 4-10 RPE. Rest periods of 10 to 30 seconds between exercises, and 0 to 2 minutes between rounds. Three to ten rounds were performed, with 5 to 100 repetitions or time-based work (10 seconds to 5 minutes). * Strength training: intensity of 60% to 90% of estimated 1RM = 6-9 RPE, 3 to 6 sets of 6 to 12 repetitions. Rest periods of 1 to 3 minutes depending on the objective. The analytical work was organised as follows * Power training: intensity of 20% to 80% of estimated 1RM = 2-8 RPE, 3 to 9 sets of 1 to 5 repetitions. Rest periods of 30 seconds to 3 minutes depending on the objective. Global movements and weightlifting exercises were used: Snatch and clean and jerk. * Endurance training: intensity of 40% to 60% THR = 4-6 RPE., 1 to 4 sets of 3 to 20 minutes. Breaks of 0 seconds to 1 minute, depending on the method used (continuous or interval) and the objectives. * Cool down (5-15 minutes): simple, short games (3-5 minutes), stretching using different methods depending on the session objectives (proprioceptive neuromuscular facilitation, dynamic and/or static stretching, myofascial self-massage with a roller, etc.), breathing and relaxation exercises. Nutrition and supplementation during the intervention: all participants were instructed to maintain their eating habits without making any changes to their usual diet throughout the intervention. In addition, they were asked to discontinue any previous supplementation to avoid interference with the study protocol. Assessments of food consumption frequency, adherence to the Mediterranean diet, and dietary habits were carried out to verify that there were no changes in diets or habits during the study, as well as to explain the possible relationship between these and the parameters studied. Supplement delivery: The study supplementation was administered mixed with yoghurt or fruit juice, half an hour before bedtime. The supplement was delivered at the end of the T1 and T3 checks. Each participant received a box containing 42 individual bags with 6 grams of product: either 3 g of creatine + 3 g of HMB or 6 g of placebo (inulin). The allocation was blinded to both the participants and the team member responsible for delivery. Along with the supplement, an information sheet and a control form were included to record the training loads performed during the intervention. These forms were collected and reviewed at the T2 and T4 check-ups. Data collection and measurement: Data collection and processing were managed through the creation and distribution of Data Collection Notebooks (DCNs) among the research team members. To ensure data quality and traceability, a Data Management Plan and a Statistical Analysis Plan were designed to guide all phases of the process. A specific electronic database was created to enter the follow-up information for each participant, with integrated verification tools to minimise errors during data entry. The physical DCRs were stored and safeguarded by the research team and used as the official source for the preparation of the final report. All information was accurately recorded following the guidelines of the research protocol and the DCR. The data was then transferred to the digital database on a computer dedicated exclusively to the study, protected by IT security systems. Confidentiality and regulatory compliance: Current data protection legislation was fully complied with, including Organic Law 3/2018 of 5 December on the Protection of Personal Data and Guarantee of Digital Rights, as well as Regulation (EU) 2016/679 of the European Parliament and of the Council of 27 April 2016 (GDPR). Each participant was identified by a unique alphanumeric code, without including any data that would allow their direct identification. The correspondence between the code and the personal data was stored in a separate file, protected by a password and computer security systems. Only authorised personnel had access to this information, thus ensuring the confidentiality and anonymity of the data throughout the study. General tests and functional assessments * Blood sampling: performed in the antecubital vein by the research team's laboratory technician. At least three hours after the last meal and 24 hours without physical exercise (previously informed). Ten millilitres were extracted into two tubes using the Vacutainer™ system (BD, Franklin Lakes, NJ) with EDTA as an anticoagulant, which were centrifuged on the same day of collection at 3000 rpm for 10 minutes at 4 °C to obtain a 5 ml tube of plasma, which was frozen at -80°C for storage until subsequent shipment and analysis at the University of Burgos (UBU) laboratory. * Body composition: participants were assessed using the Tanita MC-580 electrical bioimpedance analysis (BIA) body analyser and Suitbiological 8.0 software. Measurements were also taken of the circumference of the contracted arm, waist, hips and thigh . The MC-580 measured segmental body composition using multiple frequencies (5, 50, 250 kHz) and provided: Body weight, Body Mass Index (BMI), Total fat mass (%) and in kg, Visceral fat, Total and segmental muscle mass (arms, legs, trunk), Estimated bone mass, Total body water, Basal metabolic rate (BMR), Sarcopenia index, Estimated metabolic age, Health indices (Tanita's proprietary 'Body Quality Index') and Left-right balance in muscle mass. The conditions were controlled according to the manufacturer's criteria because the accuracy of these devices can be affected by factors such as hydration, recent food intake, previous exercise and the menstrual cycle, so it was essential to take measurements under controlled conditions. In addition, the reliability of this model has shown consistent results in validation studies, especially when standardised measurement protocols are followed. Several studies have demonstrated high reproducibility in body composition measurements, with intraclass correlation coefficients (ICC) greater than 0.90 for variables such as fat mass and fat-free mass. Comparisons with reference methods such as DEXA have shown moderate to high correlations (r = 0.80 to 0.95), although with a tendency to slightly underestimate body fat percentage in certain population groups (obese). ALM\_BMI, an index calculated by dividing appendicular lean mass (ALM) by body mass index (BMI), was calculated manually. It is used to assess relative muscle mass adjusted for body size and has been proposed as a useful clinical indicator for the diagnosis of sarcopenia and for predicting functional and metabolic risks in older adults. BSA, or body surface area, was also calculated, which is an estimate of the total area of the external surface of the human body. It is expressed in square metres (m²) and is commonly used in clinical settings to adjust drug doses (especially in oncology), assess physiological functions (such as glomerular filtration or cardiac output), and compare physiological variables between people of different body sizes. * Vital signs and physiological parameters: all participants had their blood pressure (BP), systolic (SBP) and diastolic (DBP) pressure, and pulse measured using an OMROM model M6-A6 digital oscillometric sphygmomanometer. Three measurements were taken in a seated position, with the arm flexed and supported, and the sphygmomanometer placed at heart level. The best measurement was recorded. Oxygen saturation (%O2) was measured using a BRAUN YK-81CEU clip pulse oximeter. The maximum expiratory force (MEF) was measured using a Pinnacle Peak Flow mechanical expiratory flow meter. Three attempts were made, and the best measurement was recorded. * Assessment of strength and physical condition: * Grip strength: measured with a validated JamarÒ plus hydraulic hand dynamometer. Grip strength (kg) was measured in a seated position, with the elbow bent at 90° and the wrist in a neutral position. Participants were asked to apply maximum grip strength in three attempts (30 seconds rest) with their dominant hand, taking the highest value. * Isometric strength of legs and back: a BASELINE traction dynamometer (back and leg dynamometer) with adjustable handle and base platform was used. The objective was to assess the maximum isometric strength of the back and leg extensor muscles (kg). The subject stood with their feet shoulder-width apart on the dynamometer platform. The legs were slightly bent and the back was in a neutral, inclined position. The dynamometer was adjusted so that the subject could grasp the handle with their arms fully extended downwards (near the knees). The subject was asked to pull the handle upwards, using their back and leg strength, without bending their arms or leaning their trunk backwards. The movement was isometric; force was applied without visible displacement. The contraction lasted about 3 to 5 seconds. Two attempts were made with at least 30 seconds of rest between them. The maximum value achieved was recorded. High test-retest reliability (intraclass correlation coefficients, ICC \> 0.94-0.98). * Isometric arm flexion strength: a BASELINE traction dynamometer with adjustable handle and base platform was used. The objective was to assess the maximum isometric strength of the upper body (kg), specifically the arm flexor muscles (biceps). The subject stood with their feet shoulder-width apart on the dynamometer platform. Their legs were slightly bent and their back was straight and upright. The dynamometer was adjusted so that the subject could grasp the handle with their arms bent at 90°, elbows close to the body and wrists in a supine position. The subject was asked to pull the handle upwards, exerting force with their arms, without leaning the trunk backwards or using momentum. The movement was isometric; force was applied without visible displacement. The contraction lasted about 3 to 5 seconds. Two attempts were made with a 30-second rest between them. The maximum value achieved was recorded. The test-retest reliability of the isometric biceps strength test with a dynamometer is high, with intraclass correlation coefficients (ICC \> 0.90) reported in different studies. * Short Physical Performance Battery (SPPB): Three tests were performed: balance, walking speed (4 m) and chair rise (5 repetitions x time) to assess physical functioning. Each test was scored from 0 to 4 (0 - cannot be completed and 4 - highest level of performance). Total scores range from 0 to 12 (highest level of physical performance). The times and scores for each test were recorded separately and the total score was recorded. * Timed-up-and-go (TUG): used to assess mobility, balance and agility. The time taken to stand up from a chair, walk 3 metres, turn around, return and sit down was recorded. * Seated dumbbell arm curl test: the dynamic strength of the arm flexor muscles was measured. The participant sat on a chair without armrests, with their back straight and their feet flat on the floor. They held a dumbbell in their dominant hand with their palm facing upwards and their arm fully extended down at their side. In 30 seconds, the participant completely flexed their elbow, bringing the dumbbell towards their chest without moving their shoulder, and then extended it again. Complete repetitions were counted. A 2 kg dumbbell was used for women and a 4 kg dumbbell for men. High test-retest reliability (CCI \> 0.80-0.90) in different studies with older adults. * 30-second push-up test: this was performed to assess the muscle strength and endurance (push) of the upper body (mainly pectorals, deltoids and triceps) and the stabilising strength of the lumbar-abdominal girdle. It consisted of performing as many push-ups as possible in 30 seconds from a plank position. The participant is placed in a high plank position with arms extended, hands shoulder-width apart, and body aligned from ankles to head. Each push-up must be performed with a full range of motion: lower the chest close to the floor (about 5-8 cm) and fully extend the elbows when rising. Only correctly executed repetitions were counted and recorded. High test-retest reliability (ICC \> 0.85) in physically active older populations. * 30-second supine trunk flexion test (Crunch Test): the objective was to assess abdominal muscle endurance. The subject lay supine with knees bent at 90° and feet flat on the floor and arms crossed over the chest. At the evaluator's signal, the subject performed as many trunk flexions as possible in 30 seconds. A repetition was counted as valid when the shoulders clearly lifted off the floor without lifting the lower back and returned to the starting position. The total number of correct repetitions was recorded. High test-retest reliability (CCI \> 0.85). * Isometric pull-up strength test (Flexed Arm Hang Test): used to assess the isometric strength and muscular endurance of the upper body, especially the arms, shoulders and back. Hanging from the bar, keep your head above the bar for as long as possible. The subject stands under a fixed horizontal bar, such as a pull-up bar. With the help of a bench or assistance, they position themselves with their elbows bent and their chin above the level of the bar. The palms may be pronated. The stopwatch starts when the person is suspended without assistance, with their feet completely off the ground. The test ends when the chin falls below the bar, the arms are extended, or the subject lets go. High test-retest reliability (ICC \> 0.85) . * 400-metre walk test: assessed mobility, endurance and maximum oxygen consumption (VO2). A line of cones is placed 20 metres apart, around which participants must walk 10 times as fast as possible. They may stop, but not sit down. Only one attempt is allowed. The total time elapsed is recorded. High test-retest reliability (CCI \> 0.90). Quality of Life Assessment: The WHOQOL-BREF test was used in all controls (T1, T2, T3 and T4). This questionnaire is a shortened version of the WHOQOL-100 questionnaire, developed by the World Health Organisation (WHO) to assess quality of life. It is one of the most widely used instruments internationally due to its psychometric robustness, cross-cultural applicability and brevity. High test-retest reliability (ICC \> 0.69-0.91). Nutritional assessment: the nutritional analysis of the participants was performed using a multidimensional approach that included both food consumption frequency (T1 and T4) and adherence to the Mediterranean diet (T1, T2, T3, T4) and dietary habits (T1 and T4). The participants' dietary data were obtained through surveys and interviews, which provided information on the frequency and quantity of key food consumption. The content of macronutrients (carbohydrates, proteins and fats) and micronutrients (vitamins and minerals) was analysed, as well as the consumption patterns of foods rich in antioxidants, healthy fats and fibre. \- Food Frequency Questionnaire (FFQ): Participants' dietary habits were assessed using a Food Frequency Questionnaire (FFQ) specifically developed for physically active older adults, which took into account consumption over the previous 3 months. This instrument included 24 food items organised into functional groups (dairy, meat, fish, cereals, fruit, vegetables, healthy fats, beverages and processed foods) and was validated by experts in nutrition and exercise science. High test-retest reliability (CCI \> 0.85). Consumption frequency was recorded according to standardised categories: never or almost never, 1-3 times/month, 1 time/week, 2-4 times/week, 5-6 times/week, once/day and 2 or more times/day, which were assigned quantitative values for weekly frequency (e.g., 'once/day' = 7 times/week), according to methodological protocols previously reported in the literature. Nutritional analysis was performed using an automated template in Microsoft Excel, which allowed for: * Automatic coding of the recorded frequencies. * Estimation of weekly intake of key nutrients, including protein, fibre, vitamin C, omega-3 fatty acids, antioxidants, healthy fats, creatine, β-hydroxy-β-methylbutyrate (HMB), sodium, sugars and vitamin D. * Obtaining a total summary of nutrients per participant and per group. Nutritional composition estimates per serving were obtained from national food composition databases, the Spanish Food Composition Database (BEDCA). This approach allowed us to establish relationships between the subjects' dietary patterns and the main outcomes of the study, in line with the proposed objectives. * Mediterranean Diet Adherence Survey (PREDIMED): to assess adherence to the Mediterranean diet, the validated questionnaire from the PREDIMED study was used. High test-retest reliability (CCI \> 0.70). This questionnaire consists of 14 items that explore the frequency of consumption of foods characteristic of the Mediterranean diet, such as olive oil, fruit, vegetables, fish, nuts, and the consumption of red meat and sugary drinks. Responses are classified into two categories: 'YES' (indicating adherence) and 'NO' (indicating non-adherence), with values assigned of 1 and 0 points, respectively. The total score is obtained by adding the values of the responses to the 14 items. Participants were classified into three categories of adherence to the Mediterranean diet: * High adherence: ≥9 points * Intermediate adherence: 7-8 points * Low adherence: ≤6 points * Dietary Habits Survey: This is a valid and reliable tool designed to collect information on participants' dietary practices and behaviours. It focuses on key aspects such as meal frequency, consumption of specific foods (healthy or unhealthy), cooking methods, meal times, satisfaction and desire for improvement, as well as food preferences and restrictions. The survey format was structured with closed-ended multiple-choice questions, allowing for easy analysis and comparison of responses. Clear and accessible language was used to ensure that participants understood all questions. This type of survey is useful in nutrition and public health research or intervention studies that seek to analyse the relationship between dietary habits and other factors, such as physical health, well-being or performance in older adults. High test-retest reliability (CCI \> 0.80). Laboratory analysis: * Markers of oxidative stress. * Markers of inflammation. Statistical analysis: statistical analysis was performed using IBM SPSS Statistics (version 28.0. Armonk, New York: IBM Corp.). Data were presented as mean ± standard deviation from the mean (SD). The level of significance was set at 95% (P=0.05). The percentage change in each variable during the different periods was calculated as Δ (%): ((post - pre) /pre × 100). Both the normality of the data and the homogeneity of the variance were checked. Once this was confirmed, a two-way ANOVA was performed to examine the time × treatment group interactions (t × g) between the two groups. As age and training are factors that influence strength and physical performance variables, they were included as possible confounding factors in the different analyses. To avoid type I errors, post hoc comparisons (pre vs. post per group) were performed. The 95% confidence interval (95% CI) and statistical power were also calculated. Differences between study periods in each experimental situation were determined using a paired sample t-test or the Wilcoxon test. Differences in Δ (%) and other tests in each study period were tested between treatment groups using the independent samples t-test or the Mann-Whitney U test with the treatment group as a fixed factor. In addition, relationships between variables were explored to perform regressions, helping us understand and predict the improvement of some variables based on others. These analyses were carried out separately for men and women to evaluate possible sex differences in the effects.
ER  - 

TY  - JOUR
M3  - Article
Y1  - 2023
VL  - 163
IS  - 2
SP  - 367
EP  - 376
SN  - 1573-7373
SN  - 0167-594X
JF  - Journal of Neuro-Oncology
JO  - J. Neuro-Oncol.
UR  - http://www.embase.j.sjuku.top/search/results?subaction=viewrecord&id=L2023788485&from=export
U2  - L2023788485
C5  - 37306887
DB  - Embase
DB  - Medline
U3  - 2023-06-19
U4  - 2023-08-03
L2  - http://dx.doi.org/10.1007/s11060-023-04354-y
DO  - 10.1007/s11060-023-04354-y
A1  - Jost, J.
A1  - Müther, M.
A1  - Brandt, R.
A1  - Altuner, U.
A1  - Lemcke, L.
A1  - Stummer, W.
A1  - Völker, K.
A1  - Wiewrodt, R.
A1  - Wiewrodt, D.
M1  - (Jost J., johanna.jost@ukmuenster.de; Müther M.; Brandt R.; Altuner U.; Lemcke L.; Stummer W.; Wiewrodt D.) Department of Neurosurgery, University Hospital, University Münster, Münster, Germany
M1  - (Altuner U.) Department of Medicine D, University Hospital, University Münster, Münster, Germany
M1  - (Völker K.) Institute of Sports Science, University Hospital, University Münster, Münster, Germany
M1  - (Wiewrodt R.) Pulmonary Research Division, Department of Medicine A, University Hospital, University, Münster, Germany
AD  - J. Jost, Department of Neurosurgery, University Hospital, University Münster, Münster, Germany
T1  - Conceptual development of an intensive exercise program for glioma patients (ActiNO): summary of clinical experience
LA  - English
KW  - NCT05015543
KW  - bicycle ergometer
KW  - antineoplastic agent
KW  - temozolomide
KW  - adult
KW  - aged
KW  - article
KW  - astrocytoma
KW  - bicycle ergometry
KW  - brain surgery
KW  - brainstem stroke
KW  - cancer adjuvant therapy
KW  - cancer chemotherapy
KW  - cancer patient
KW  - cancer survival
KW  - cardiorespiratory fitness
KW  - chemoradiotherapy
KW  - clinical article
KW  - cohort analysis
KW  - conceptual framework
KW  - controlled study
KW  - coordination
KW  - death
KW  - disease activity
KW  - endurance training
KW  - epilepsy
KW  - exercise
KW  - feasibility study
KW  - female
KW  - focal seizures
KW  - follow up
KW  - glioblastoma
KW  - glioma
KW  - heart rate
KW  - human
KW  - male
KW  - observational study
KW  - patient compliance
KW  - patient safety
KW  - physical capacity
KW  - resistance training
KW  - retrospective study
KW  - survival analysis
N2  - Purpose: Exercise proved to reduce cancer-related symptoms and prolong survival in some cancer types. However, brain tumor patients are often advised against strenuous exercise. Here, we summarize our experience with a submaximal exercise program for glioma patients: ActiNO (Active in Neuro-Oncology). Methods: Glioma patients were invited to participate in the program. Since 2011, a sports scientist individualized two one-hour sessions per week adapted to the patients’ symptoms. One session consisted of bicycle ergometry (average workload: 75% of maximum heart rate), the other of whole-body resistance training. Both sessions were further complimented by coordinative elements. Cardiorespiratory fitness was assessed using the ”Physical Work Capacity” procedure. Patients were followed up regularly to assess adherence to the program and disease activity. Results: Until December 2019, 45 glioma patients, median-aged 49 years (IQR 42–59), were included in the analysis. Most patients suffered from glioblastoma (58%), followed by diffuse lower-grade astrocytoma (29%). In overall 1828 training sessions, two minor epileptic events occurred (1 speech arrest; 1 focal seizure). During fitness assessment, all patients achieved at least 75% of their age-adjusted maximum heart rate. Peak workload averaged 172 W (95% CI 156–187). Median survival of participating glioblastoma patients was 24.1 months (95% CI 8.6–39.5). Conclusion: This supervised training program with submaximal exertion was feasible and safe in glioma regardless of WHO grading. Based on these experiences, we initiated a prospective multicenter study to objectify improvements in physical performance and quality of life in patients with glioblastoma.
ER  - 

TY  - JOUR
M3  - Article
Y1  - 2023
VL  - 129
SN  - 1559-2030
SN  - 1551-7144
JF  - Contemporary Clinical Trials
JO  - Contemp. Clin. Trials
UR  - http://www.embase.j.sjuku.top/search/results?subaction=viewrecord&id=L2023890388&from=export
U2  - L2023890388
C5  - 37028503
DB  - Embase
DB  - Medline
U4  - 2023-04-24
L2  - http://dx.doi.org/10.1016/j.cct.2023.107175
DO  - 10.1016/j.cct.2023.107175
A1  - Chang, Y.-K.
A1  - Gill, D.L.
A1  - Creswell, J.D.
A1  - Chen, D.-T.
A1  - Lin, C.-Y.
A1  - Chu, C.-H.
A1  - Nien, J.-T.
M1  - (Chang Y.-K.; Chen D.-T.; Chu C.-H., cchu042@yahoo.com; Nien J.-T., juitinien@gmail.com) Department of Physical Education and Sport Sciences, National Taiwan Normal University, Taipei, Taiwan
M1  - (Chang Y.-K.) Institute for Research Excellence in Learning Science, National Taiwan Normal University, Taipei, Taiwan
M1  - (Gill D.L.) Department of Kinesiology, University of North Carolina at Greensboro, NC, United States
M1  - (Creswell J.D.) Department of Psychology, Carnegie Mellon University, Pittsburgh, PA, United States
M1  - (Lin C.-Y., evalin@email.ntou.edu.tw) Physical Education Office, National Taiwan Ocean University, Keelung, Taiwan
AD  - C.-Y. Lin, Physical Education Office, National Taiwan Ocean University, Keelung, Taiwan
T1  - Effect of mindfulness-based intervention on endurance performance under pressure and performance-relevant mental attributes an interdisciplinary perspective: Protocol for a mindfulness-based peak performance (MBPP) trial
LA  - English
KW  - adult
KW  - article
KW  - athlete
KW  - attention
KW  - brain
KW  - controlled study
KW  - emotion regulation
KW  - endurance
KW  - executive function
KW  - female
KW  - human
KW  - human experiment
KW  - inner speech
KW  - male
KW  - mindfulness
KW  - outcome assessment
KW  - physiological stress
KW  - randomized controlled trial
KW  - skill
N2  - Performance under pressure is one of the primary features of competitive sports. Considering that increased competition levels are typically accompanied by elevated stress and anxiety, athletes' ability to cope with stress has gained even more importance in recent years. Accordingly, the current trial, entitled Mindfulness-based Peak Performance (MBPP), will take an interdisciplinary approach (e.g., sport psychology, sports training, and cognitive neuroscience), to more definitively examine whether a MBPP affects athletic performance under pressure and relevant mental attributes. This study is an 8-week, three-arm, randomized controlled trial (RCT). A total of 90 athletes, aged between 18 and 30 years will be recruited. Eligible participants will be randomly assigned into (1) an MBPP group, (2) a self-talk (ST) group, and (3) a wait-list control (WC) group. The MBPP and ST interventions consist of a 60-min session weekly for 8 weeks. Primary outcomes are endurance performance and performance-relevant mental attributes including behavior (i.e., stress response, emotion regulation, and engagement) and neurocognitive processes (e.g., attention, executive function, brain resting state), which will be assessed at baseline and post-intervention. Dispositional mindfulness and athletic psychological skills will be secondary outcomes, also assessed at baseline and post-intervention. The MBPP and ST are expected to improve performance under pressure, but MBPP is expected to show greater improvement than ST. Additionally, we expect the MBPP will improve the relevant mental attributes. The results from this trial might provide rigorous evidence and insight into MBI application in the sports context. ClinicalTrials.gov registration: NCT05612295.
ER  - 

TY  - JOUR
M3  - Article
Y1  - 2023
VL  - 32
IS  - 4
SP  - 353
EP  - 360
SN  - 1543-3072
JF  - Journal of sport rehabilitation
JO  - J Sport Rehabil
UR  - http://www.embase.j.sjuku.top/search/results?subaction=viewrecord&id=L640217733&from=export
U2  - L640217733
C5  - 36716746
DB  - Medline
U3  - 2023-02-06
U4  - 2023-05-15
L2  - http://dx.doi.org/10.1123/jsr.2022-0252
DO  - 10.1123/jsr.2022-0252
A1  - Shumski, E.J.
A1  - Kasamatsu, T.M.
A1  - Wilson, K.S.
A1  - Pamukoff, D.N.
M1  - (Shumski E.J.; Kasamatsu T.M.; Wilson K.S.) Department of Kinesiology, California State University-Fullerton, Fullerton, CA, United States
M1  - (Shumski E.J.) UGA Concussion Research Laboratory, Department of Kinesiology, University of Georgia, Athens, GA, United States
M1  - (Pamukoff D.N.) School of Kinesiology, Western University, London, ON, Canada
T1  - Mental Fatigue Uniquely Influences Drop Landing Biomechanics for Individuals With a Concussion History
LA  - English
KW  - anterior cruciate ligament injury
KW  - biomechanics
KW  - brain concussion
KW  - daily life activity
KW  - human
KW  - knee
KW  - lower limb
N2  - CONTEXT: Induced mental fatigue negatively impacts sport performance and neurocognition. However, it is unclear how induced mental fatigue influences landing biomechanics. The purpose of this study was to examine the influence of mental fatigue on drop landing biomechanics in individuals with and without a concussion history. DESIGN: Crossover design. METHODS: Forty-eight (24 per group) recreationally active individuals were matched on age (±3 y), sex, and body mass index (±1 kg/m2). All participants completed an experimental (30-min Stroop task) and control (30-min reading magazines) intervention on separate days separated by a minimum of 24 hours. Drop landings were performed before and after both interventions. Outcomes included peak vertical ground reaction force (vGRF), vertical loading rate (VLR), knee flexion angle, knee abduction angle, external knee flexion moment, external knee abduction moment, and initial ground contact knee flexion and knee abduction angles. Separate 2 (group) × 2 (intervention) between-within analyses of covariance compared drop landing outcomes. Each group's average pre-Stroop and premagazine outcomes were covariates. RESULTS: There was a significant interaction for vGRF (P = .033, ηp2=.097) and VLR (P = .0497, ηp2=.083). The vGRF simple effects were not statistically significantly (P range = .052-.325). However, individuals with a concussion history displayed a medium effect size for greater vGRF post-Stroop compared with their own postmagazine vGRF (mean difference (95% confidence interval [95% CI] = 0.163 (-0.002 to 0.327) bodyweight (BW), p =.052, ηp2=.081. In contrast, the control group displayed a small effect size (mean difference [95% CI] = 0.095 [-0.069 to 0.259] BW, p =.251, ηp2=.029). Individuals with a concussion history displayed greater VLR post-Stroop compared with controls (mean difference [95% CI], 26.29 [6.19 to 46.40] BW/s, P = .012, ηp2=.134) and their own postmagazine values (mean difference [95% CI] = 32.61 [7.80 to 57.42] BW/s, p =.011, ηp2=.135). CONCLUSION: Mental fatigue leads to greater VLR for individuals with a concussion history. Athletic competition and activities of daily living can increase mental fatigue. Training programs may seek to teach mental fatigue reducing strategies to athletes with a concussion history.
ER  - 

TY  - JOUR
M3  - Article
Y1  - 2023
VL  - 18
IS  - 5
SP  - 465
EP  - 473
SN  - 1555-0273
JF  - International journal of sports physiology and performance
JO  - Int J Sports Physiol Perform
UR  - http://www.embase.j.sjuku.top/search/results?subaction=viewrecord&id=L640549299&from=export
U2  - L640549299
C5  - 36898388
DB  - Medline
U3  - 2023-03-20
U4  - 2023-05-12
L2  - http://dx.doi.org/10.1123/ijspp.2022-0356
DO  - 10.1123/ijspp.2022-0356
A1  - Staiano, W.
A1  - Bonet, L.R.S.
A1  - Romagnoli, M.
A1  - Ring, C.
M1  - (Staiano W.; Romagnoli M.) Department of Physical Education and Sport, University of Valencia, Valencia, Spain
M1  - (Staiano W.) Department of Psychology, Biological and Cognitive Psychology, University of Southern Denmark, Odense, Denmark
M1  - (Bonet L.R.S.) International University SEK, Quito, Ecuador
M1  - (Ring C.) School of Sport, Exercise & Rehabilitation Sciences, University of Birmingham, Birmingham, United Kingdom
T1  - Mental Fatigue: The Cost of Cognitive Loading on Weight Lifting, Resistance Training, and Cycling Performance
LA  - English
KW  - lactic acid derivative
KW  - cognition
KW  - exercise
KW  - human
KW  - mental fatigue
KW  - physiology
KW  - resistance training
KW  - weight lifting
N2  - PURPOSE: Mental fatigue (MF) can impair physical performance in sport. We tested the hypothesis that cognitive load alone, and intermixed with standard resistance training, would induce MF, increase rating of perceived exertion (RPE), alter perception of weight lifting and training, and impair cycling time-trial performance. METHODS: This 2-part study employed a within-participant design. In part 1, after establishing leg-extension 1-repetition maximum (1RM), 16 participants lifted and briefly held weights at 20%, 40%, 60%, and 80% of 1RM. RPE and electromyography (EMG) were measured for each lift. During the testing sessions, participants completed cognitive tasks (MF condition) or watched neutral videos (control condition) for 90 minutes before lifting the weights. In part 2, they completed submaximal resistance training comprising 6 weight training exercises followed by a 20-minute cycling time trial. In the MF condition, they completed cognitive tasks before and between weight training exercises. In the control condition, they watched neutral videos. Mood (Brunel Mood Scale), workload (National Aeronautics and Space Administration Task Load Index), MF-visual analogue scale (MF-VAS), RPE, psychomotor vigilance, distance cycled, power output, heart rate, and blood lactate were measured. RESULTS: In part 1, the cognitive task increased lift-induced RPE (P = .011), increased MF-VAS (P = .002), and altered mood (P < .001) compared with control. EMG did not differ between conditions. In part 2, the cognitive tasks increased RPE (P < .001), MF-VAS (P < .001), and mental workload (P < .001), but reduced cycling time-trial power (P = .032) and distance (P = .023) compared with control. Heart rate and blood lactate did not differ between conditions. CONCLUSION: A state of MF induced by cognitive load, alone or intermixed with physical load, increased RPE during weight lifting and training and impaired subsequent cycling performance.
ER  - 

TY  - JOUR
M3  - Article
Y1  - 2023
VL  - 23
IS  - 8
SN  - 1424-8220
JF  - Sensors (Basel, Switzerland)
JO  - Sensors (Basel)
UR  - http://www.embase.j.sjuku.top/search/results?subaction=viewrecord&id=L641159953&from=export
U2  - L641159953
C5  - 37112480
DB  - Medline
U3  - 2023-05-08
U4  - 2023-05-10
L2  - http://dx.doi.org/10.3390/s23084136
DO  - 10.3390/s23084136
A1  - Rydzik, Ł.
A1  - Pałka, T.
A1  - Sobiło-Rydzik, E.
A1  - Tota, Ł.
A1  - Ambroży, D.
A1  - Ambroży, T.
A1  - Ruzbarsky, P.
A1  - Czarny, W.
A1  - Kopańska, M.
M1  - (Rydzik Ł.; Ambroży D.; Ambroży T.) Institute of Sports Sciences, University of Physical Education, 31-571 Kraków, Poland
M1  - (Pałka T.; Tota Ł.) Department of Physiology and Biochemistry, Faculty of Physical Education and Sport, University of Physical Education, 31-571 Kraków, Poland
M1  - (Sobiło-Rydzik E.) Independent Researcher, 35-326 Rzeszów, Poland
M1  - (Ruzbarsky P.; Czarny W.) Department of Sports Kinanthropology, Faculty of Sports, Prešov, Slovakia
M1  - (Czarny W.) College of Medical Sciences, Institute of Physical Culture Studies, University of Rzeszow, 35-959 Rzeszów, Poland
M1  - (Kopańska M.) Department of Pathophysiology, Institute of Medical Sciences, Medical College of Rzeszów University, 35-959 Rzeszów, Poland
T1  - An Attempt to Develop a Model of Brain Waves Using Quantitative Electroencephalography with Closed Eyes in K1 Kickboxing Athletes-Initial Concept
LA  - English
KW  - adolescent
KW  - adult
KW  - athlete
KW  - brain injury
KW  - electroencephalogram
KW  - electroencephalography
KW  - human
KW  - martial art
KW  - young adult
N2  - BACKGROUND: Brain injuries are a common problem in combat sports, especially in disciplines such as kickboxing. Kickboxing is a combat sport that has several variations of competition, with the most contact-oriented fights being carried out under the format of K-1 rules. While these sports require a high level of skill and physical endurance, frequent micro-traumas to the brain can have serious consequences for the health and well-being of athletes. According to studies, combat sports are one of the riskiest sports in terms of brain injuries. Among the sports disciplines with the highest number of brain injuries, boxing, mixed martial arts (MMA), and kickboxing are mentioned. METHODS: The study was conducted on a group of 18 K-1 kickboxing athletes who demonstrate a high level of sports performance. The subjects were between the ages 18 and 28. QEEG (quantitative electroencephalogram) is a numeric spectral analysis of the EEG record, where the data is digitally coded and statistically analysed using the Fourier transform algorithm. Each examination of one person lasts about 10 min with closed eyes. The wave amplitude and power for specific frequencies (Delta, Theta, Alpha, Sensorimotor Rhythm (SMR), Beta 1, and Beta2) were analysed using 9 leads. RESULTS: High values were shown in the Alpha frequency for central leads, SMR in the Frontal 4 (F4 lead), Beta 1 in leads F4 and Parietal 3 (P3), and Beta2 in all leads. CONCLUSIONS: The high activity of brainwaves such as SMR, Beta and Alpha can have a negative effect on the athletic performance of kickboxing athletes by affecting focus, stress, anxiety, and concentration. Therefore, it is important for athletes to monitor their brainwave activity and use appropriate training strategies to achieve optimal results.
ER  - 

TY  - JOUR
M3  - Article
Y1  - 2023
VL  - 13
IS  - 2
SN  - 2076-3425
JF  - Brain Sciences
JO  - Brain Sci.
UR  - http://www.embase.j.sjuku.top/search/results?subaction=viewrecord&id=L2021765424&from=export
U2  - L2021765424
DB  - Embase
U3  - 2023-03-03
U4  - 2023-03-09
L2  - http://dx.doi.org/10.3390/brainsci13020282
DO  - 10.3390/brainsci13020282
A1  - Perrey, S.
M1  - (Perrey S., stephane.perrey@umontpellier.fr) EuroMov Digital Health in Motion, Univ Montpellier, IMT Mines Ales, Montpellier, France
AD  - S. Perrey, EuroMov Digital Health in Motion, Univ Montpellier, IMT Mines Ales, Montpellier, France
T1  - Probing the Promises of Noninvasive Transcranial Electrical Stimulation for Boosting Mental Performance in Sports
LA  - English
KW  - amygdala
KW  - anxiety
KW  - article
KW  - athletic performance
KW  - basketball player
KW  - Beck Depression Inventory
KW  - behavior therapy
KW  - brain function
KW  - burnout
KW  - decision making
KW  - dorsolateral prefrontal cortex
KW  - dorsomedial prefrontal cortex
KW  - electrostimulation
KW  - elite athlete
KW  - exercise
KW  - fatigue
KW  - female
KW  - football player
KW  - frontal cortex
KW  - functional magnetic resonance imaging
KW  - human
KW  - male
KW  - mental fatigue
KW  - mental performance
KW  - motor performance
KW  - muscle strength
KW  - nerve cell network
KW  - nervous system development
KW  - neuromodulation
KW  - perception
KW  - physical capacity
KW  - physical performance
KW  - prefrontal cortex
KW  - skin conductance
KW  - sport
KW  - spreading cortical depression
KW  - task performance
KW  - training
KW  - transcranial direct current stimulation
KW  - transcranial electrical stimulation
KW  - working memory
N2  - While the importance of physical abilities is noncontested to perform in elite sport, more focus has recently been turned toward cognitive processes involved in sport performance. Practicing any sport requires a high demand of cognitive functioning including, but not limited to, decision-making, processing speed, working memory, perceptual processing, motor functioning, and attention. Noninvasive transcranial electrical stimulation (tES) has recently attracted considerable scientific interest due to its ability to modulate brain functioning. Neuromodulation apparently improves cognitive functions engaged in sports performance. This opinion manuscript aimed to reveal that tES is likely an adjunct ergogenic resource for improving cognitive processes, counteracting mental fatigue, and managing anxiety in elite athletes. Nevertheless, the first evidence is insufficient to guarantee its real effectiveness and benefits. All tES techniques could be add-ons to make performance-related cognitive functions more efficient and obtain better results. Modulating inhibitory control through tES over the frontal cortex might largely contribute to the improvement of mental performance. Nevertheless, studies in elite athletes are required to assess the long-term effects of tES application as an ergogenic aid in conjunction with other training methods (e.g., neurofeedback, mental imagery) where cognitive abilities are trainable.
ER  - 

TY  - JOUR
M3  - Article
Y1  - 2023
VL  - 29
SN  - 1517-8692
JF  - Revista Brasileira de Medicina do Esporte
JO  - Rev. Bras. Med. Esporte
UR  - http://www.embase.j.sjuku.top/search/results?subaction=viewrecord&id=L2017768906&from=export
U2  - L2017768906
DB  - Embase
U3  - 2022-08-26
U4  - 2022-09-01
L2  - http://dx.doi.org/10.1590/1517-8692202329012022_0169
DO  - 10.1590/1517-8692202329012022_0169
A1  - Wang, Z.
A1  - Zhang, W.
A1  - Wang, J.
M1  - (Wang Z.) Hexi University, College of Physical Education, Gansu, Zhangye, China
M1  - (Zhang W.) Harbin Institute of Technology, Physical Education Department, Heilongjiang, Harbin, China
M1  - (Wang J., xfcz88188@163.com) Harbin Sport University, Heilongjiang, Harbin, China
AD  - J. Wang, Harbin Sport University, Heilongjiang, Harbin, China
T1  - MUSCLE INJURY AND SPORTS REHABILITATION MANAGEMENT IN ENDURANCE TRAINING ORIENTED TO WINTER SPORTS
T2  - LESÃO MUSCULAR E GERENCIAMENTO DA REABILITAÇÃO ESPORTIVA NO TREINAMENTO DE RESISTÊNCIA DIRECIONADO AOS ESPORTES DE INVERNO
LA  - English
KW  - snow
KW  - article
KW  - athletic rehabilitation
KW  - endurance training
KW  - female
KW  - fracture
KW  - hamstring muscle
KW  - human
KW  - isometric exercise
KW  - joint dislocation
KW  - knee function
KW  - ligament rupture
KW  - male
KW  - muscle fatigue
KW  - muscle injury
KW  - muscle strain
KW  - muscle strength
KW  - nerve stimulation
KW  - quadriceps femoris muscle
KW  - skier
KW  - skiing
KW  - speech sound disorder
KW  - sport injury
KW  - traumatic brain injury
KW  - winter sport
N2  - Introduction: Muscle injury in ski sports training has gradually increased, greatly impairing performance in ice and snow sports competitions. Objective: To study muscle injury and muscle movement during ice and snow sports training and the rehabilitation of muscle injuries. Methods: Thirty skiers with knee muscle injuries were selected as subjects and underwent rehabilitation training for six weeks, and the indicators were statistically evaluated. Results: The ski injuries were mainly muscle strain, muscle or ligament strain, and ligament rupture. The indices after treatment were significantly different from those before treatment (P < 0.05); compared with the three rehabilitation programs, the improvement of each index in group C was significantly different from that in the other two groups (P < 0.05), while there was no significant difference in the improvement of each index between the multi-angle isometric training treatment in group A and the proprioceptive neuromuscular stimulation technique in group B (P>0.05). Conclusion: The influence of recovery training technology on knee muscle re-education was proposed, and a rehabilitation plan for skiing was presented. Level of evidence II; Therapeutic studies-investigation of treatment outcomes.
ER  - 

TY  - JOUR
M3  - Review
Y1  - 2022
VL  - 8
IS  - 1
SN  - 2198-9761
SN  - 2199-1170
JF  - Sports Medicine - Open
JO  - Sports Med. - Open
UR  - http://www.embase.j.sjuku.top/search/results?subaction=viewrecord&id=L2014870079&from=export
U2  - L2014870079
DB  - Embase
U3  - 2022-02-09
U4  - 2022-02-14
L2  - http://dx.doi.org/10.1186/s40798-022-00411-4
DO  - 10.1186/s40798-022-00411-4
A1  - Cao, Y.
A1  - Lei, T.-H.
A1  - Wang, F.
A1  - Yang, B.
A1  - Mündel, T.
M1  - (Cao Y.) School of Physical Education and Sport Training, Shanghai University of Sport, Shanghai, China
M1  - (Lei T.-H.) College of Physical Education, Hubei Normal University, Huangshi, China
M1  - (Wang F., dr.famingwang@gmail.com) School of Energy and Environment, Southeast University, Jiulong Lake Campus, Nanjing, China
M1  - (Yang B.) School of Energy and Safety Engineering, Tianjin Chengjian University, Tianjin, China
M1  - (Mündel T.) School of Sport, Exercise and Nutrition, Massey University, Palmerston North, New Zealand
AD  - F. Wang, School of Energy and Environment, Southeast University, Jiulong Lake Campus, Nanjing, China
T1  - Head, Face and Neck Cooling as Per-cooling (Cooling During Exercise) Modalities to Improve Exercise Performance in the Heat: A Narrative Review and Practical Applications
LA  - English
KW  - cooling system
KW  - aerobic exercise
KW  - athletic performance
KW  - body fat
KW  - brain blood flow
KW  - caloric intake
KW  - cooling
KW  - core temperature
KW  - electromyography
KW  - endurance training
KW  - exercise
KW  - glycemic index
KW  - heart rate
KW  - heat stress
KW  - human
KW  - oxygen consumption
KW  - perception
KW  - physical activity
KW  - review
KW  - skin conductance
KW  - skin temperature
KW  - solar radiation
KW  - temperature
KW  - thermogenesis
KW  - thermoregulation
KW  - treadmill exercise
KW  - water immersion
KW  - work environment
N2  - It is well known that uncompensable heat stress greatly impairs endurance and team sport-related performance because an increase in the core temperature directly induces a greater magnitude of the central fatigue in the heat than in thermal neutral environments. Numerous studies have been conducted in an attempt to discover reliable cooling strategies for improving endurance performance and repeated sprint ability while exercising in the heat. Whole-body pre-cooling has been shown to improve endurance performance in both dry and humid heat. Despite this, the reduction in thermal perceptions associated with pre-cooling gradually narrows during intense exercise. Hence, effective per-cooling strategies to improve athletic performance in the heat are required. Unfortunately, due to practical issues, adopting pre-cooling approaches as a per-cooling (cooling during exercise) modality to improve athletic performance is impractical. Thus, we sought to examine the impact of head, neck and face cooling on athletic performance in heat. According to current evidence, cooling the head, neck and face reduced local skin temperature in the areas where cooling was applied, resulting in improved local perceptual sensations. In the heat, neck cooling during exercise improves athletic performance in both endurance and team sports athletes. Furthermore, from a practical standpoint, neck cooling is preferred over head, face and combined head/face and neck cooling for both endurance and team sport athletes in the heat. Nonetheless, for all athletes who have access to water, face cooling is a recommended cooling strategy. There is a lack of research on the systematic selection of per-cooling modalities to improve athletic performance based on environmental conditions and the nature of sports. In addition, powerful but portable head, neck and face cooling systems are urgently needed to assist athletes in improving their performance in hot conditions.
ER  - 

TY  - JOUR
M3  - Article
Y1  - 2022
VL  - 129
IS  - 6
SP  - 1790
EP  - 1803
SN  - 1558-688X
JF  - Perceptual and motor skills
JO  - Percept Mot Skills
UR  - http://www.embase.j.sjuku.top/search/results?subaction=viewrecord&id=L638861105&from=export
U2  - L638861105
C5  - 36028977
DB  - Medline
U3  - 2022-09-05
U4  - 2023-02-28
L2  - http://dx.doi.org/10.1177/00315125221123635
DO  - 10.1177/00315125221123635
A1  - Fortes, L.S.
A1  - Berriel, G.P.
A1  - Faro, H.
A1  - Freitas-Júnior, C.G.
A1  - Peyré-Tartaruga, L.A.
M1  - (Fortes L.S.; Faro H.; Freitas-Júnior C.G.) 28116Associate Graduate Program of Physical Education of the Federal University of Paraíba, Joao Pessoa, Brazil
M1  - (Berriel G.P.; Peyré-Tartaruga L.A.) 28124Graduate Program of Human Movement Science of the Federal University of Rio Grande do Sul, Porto Alegre, Brazil
T1  - Can Prolongate Use of Social Media Immediately Before Training Worsen High Level Male Volleyball Players' Visuomotor Skills?
LA  - English
KW  - athletic performance
KW  - human
KW  - male
KW  - physiology
KW  - reaction time
KW  - social media
KW  - volleyball
N2  - Our aim was to analyze the effect of mental fatigue caused by prolonged social media use on high-level volleyball players' visuomotor skills. Eighteen high-level male young volleyball players participated in this randomized, counterbalanced, crossover design. All participants underwent a 2-week experiment in which we measured their response times when performing a visuomotor task with and without mental fatigue inducement through repeated use of social media immediately before training sessions. In the control condition, participants watched TV for 30-minutes, and in the social media condition, they used a social media app (Instagram®) on smartphones for 30-minutes. We found a significant Condition x Time interaction on visuomotor task response time (p = 0.03), but there was no significant main effect of either Time or Condition. Mental fatigue, induced by repeated app-based social media use for 30-minutes immediately before training sessions, affected elite male volleyball players' visuomotor skills.
ER  - 

TY  - JOUR
M3  - Article
Y1  - 2022
VL  - 17
IS  - 12
SP  - 1732
EP  - 1740
SN  - 1555-0273
JF  - International journal of sports physiology and performance
JO  - Int J Sports Physiol Perform
UR  - http://www.embase.j.sjuku.top/search/results?subaction=viewrecord&id=L639511111&from=export
U2  - L639511111
C5  - 36370703
DB  - Medline
U3  - 2022-11-18
U4  - 2022-12-12
L2  - http://dx.doi.org/10.1123/ijspp.2022-0144
DO  - 10.1123/ijspp.2022-0144
A1  - Staiano, W.
A1  - Merlini, M.
A1  - Romagnoli, M.
A1  - Kirk, U.
A1  - Ring, C.
A1  - Marcora, S.
M1  - (Staiano W.; Romagnoli M.) Department of Physical Education and Sport, University of Valencia, Valencia, Spain
M1  - (Staiano W.; Kirk U.) Department of Psychology, Biological and Cognitive Psychology, University of Southern Denmark, Odense, Denmark
M1  - (Merlini M.; Marcora S.) School of Sport and Exercise Sciences, University of Kent, Canterbury, United Kingdom
M1  - (Ring C.) School of Sport, Exercise & Rehabilitation Sciences, University of Birmingham, Birmingham, United Kingdom
M1  - (Marcora S.) Department of Biomedical and Neuromotor Sciences, University of Bologna, Bologna, Italy
T1  - Brain Endurance Training Improves Physical, Cognitive, and Multitasking Performance in Professional Football Players
LA  - English
KW  - athletic performance
KW  - brain
KW  - cognition
KW  - endurance
KW  - endurance training
KW  - football
KW  - human
KW  - soccer
N2  - PURPOSE: Brain endurance training (BET)-the combination of physical training with mentally fatiguing tasks-could help athletes adapt and increase their performance during sporting competitions. Here we tested whether BET completed after standard physical training improved physical and mental performance more than physical training alone during a preseason football training camp. METHODS: The study employed a pretest/training/posttest design, with 22 professional football players randomly assigned to BET or a control group. Both groups completed 40 physical training sessions over 4 weeks. At the end of a day of physical training, the BET group completed cognitive training, whereas the control group listened to neutral sounds. Players completed the 30-15 Intermittent Fitness Test, repeated sprint ability random test, soccer-specific reactive agility test, and Stroop and psychomotor vigilance tests pretraining and posttraining. Mixed analysis of variance was used to analyze the data. RESULTS: In the posttest (but not pretest) assessments, the BET group consistently outperformed the control group. Specifically, the BET group was faster (P = .02-.04) than the control group during the 30-15 Intermittent Fitness Test, the directional phase of the repeated sprint ability random test, and the soccer-specific reactive agility test. The BET group also made fewer errors (P = .02) during the soccer-specific reactive agility test than the control group. Finally, the BET group responded faster (P = .02) on the Stroop test and made fewer (P = .03) lapses on the psychomotor vigilance test than the control group. CONCLUSION: The inclusion of BET during the preseason seems more effective than standard physical training alone in improving the physical, cognitive, and multitasking performance of professional football players.
ER  - 

TY  - JOUR
M3  - Article
Y1  - 2022
VL  - 40
IS  - 23
SP  - 2595
EP  - 2607
SN  - 1466-447X
JF  - Journal of sports sciences
JO  - J Sports Sci
UR  - http://www.embase.j.sjuku.top/search/results?subaction=viewrecord&id=L640298015&from=export
U2  - L640298015
C5  - 36765435
DB  - Medline
U3  - 2023-02-16
U4  - 2023-04-13
L2  - http://dx.doi.org/10.1080/02640414.2023.2177027
DO  - 10.1080/02640414.2023.2177027
A1  - Lam, H.K.N.
A1  - Sproule, J.
A1  - Turner, A.P.
A1  - Murgatroyd, P.
A1  - Gristwood, G.
A1  - Richards, H.
A1  - Phillips, S.M.
M1  - (Lam H.K.N.; Sproule J.; Turner A.P.; Richards H.; Phillips S.M.) Institute for Sport, Physical Education and Health Sciences, Human Performance Science Research Group, University of Edinburgh, Edinburgh, United Kingdom
M1  - (Murgatroyd P.; Gristwood G.) British Orienteering, University of Lincoln, United Kingdom
T1  - International orienteering experts' consensus on the definition, development, cause, impact and methods to reduce mental fatigue in orienteering: A Delphi study
LA  - English
KW  - athlete
KW  - attention
KW  - consensus
KW  - Delphi study
KW  - human
KW  - physiology
KW  - running
N2  - Orienteering is an outdoor activity wherein participants use a map and compass to locate control points and choose the quickest path to the next control point in a natural environment. Attentional focus, rapid decision-making, and high aerobic fitness may influence orienteering performance. Therefore, this research aimed to seek international orienteering expert consensus regarding the definition, development, causes, influences and methods to reduce mental fatigue (MF) in orienteering based on practical experience. Following ethical approval, a three-round Delphi survey was conducted online with twenty-four orienteering coaches and athletes (or former athletes) from 10 different countries with international orienteering competition experience. The threshold of consensus was ≥ 70% agreement among respondents. The experts agreed that MF exists in daily life and orienteering with a substantial negative effect on their conscious decision-making performance and psychological responses. The experts disagreed that the form of MF that athletes experienced in orienteering training are similar to the competition. However, there was no agreement that MF would impact endurance and high-speed running performance during orienteering. This research refines the definition of MF and summarises the distinctions in what causes MF in orienteering training and competition, implying that MF should be addressed separately.
ER  - 

TY  - GEN
M3  - Clinical Trial
Y1  - 2022
JF  - clinicaltrials.gov
JO  - clinicaltrials.gov
UR  - http://www.embase.j.sjuku.top/search/results?subaction=viewrecord&id=LNCT05973396&from=export
U2  - LNCT05973396
U3  - 2025-06-04
U4  - 2025-06-04
L2  - https://clinicaltrials.gov/study/NCT05973396
T1  - The Effects of Mental and Physical Fatigue to Force Production in Adults
LA  - English
KW  - team sport
KW  - sport injury
KW  - accident prevention
KW  - muscle weakness
KW  - mental fatigue
KW  - muscle fatigue
KW  - fatigue
KW  - athlete
KW  - adult
KW  - cognition
KW  - walking
KW  - athletic performance
KW  - lower limb
KW  - exercise
KW  - physical activity
KW  - cerebellum
KW  - game
KW  - agility
KW  - biomechanics
KW  - sensory cortex
KW  - decision making
KW  - clinical trial
KW  - human
KW  - male
KW  - female
KW  - controlled study
N2  - Brief Summary
The primary objective is to investigate the correlation between physical and mental fatigue to lower extremity force production in adults to determine if there is an association of performance output that is inhibited by mental and physical stressors that mimic sport environments that can be further investigated to determine the importance of not only physical training and exercise for athletes, but also mental and cognitive exercises with physical task to enhance performance training and rehabilitation of individuals. In adults, how does physical and mental fatigue in combination compared to those who are just physically fatigued affect average peak height in performance of five CMJ with hands on hips.
Detailed Description
In terms of injury prevention mental or cognitive fatigue and altered biomechanics play a large role in risk of injury or reinjury. This can lead to disturbances in gait, balance or even It is known that there are decreases in rate of force production in a physically fatigued state. However, this does not show if a mentally fatigued and physically fatigued individual have any negative implications towards a more dynamic and reactive test and conditions that mimic sport more than static balancing or linear walking. It is even noted in reactive times of post ACLr (one of the most common sports related injuries) have lower reactive times in agility test With ACLr having a high level or rate or reinjury on surgical side and nonsurgical side as well as known alterations of the cerebellum and specifically the primary sensory cortex.Understanding how much a mental and physical fatigue can impact reactive cognition and force production can be vital key in not only sports performance and management, but also risk or injury and be associated in the plan of returning an athlete to sport as power and force production is a key determinant of performance in many individual and team sports. It is noted that physical activities directly enhance mental fatigue significantly, but it is widely unresearched objectively how much or when physical fatigue directly impacts mental cognition and decision making properties to an individual. In sport it is crucial to act and react to be able to be successful. Multidirectional and team sports involve constant mental cognition in terms of visual, auditory interpretation and cognition, ability to recognize patterns and to finally physically perform tasks in a highly efficient manner. The goal of an athlete is to be conditioned to play their best whether that is the first minute of the game or its last. That means making the correct decision and physically performing it. However, in a fatigued state can the athlete properly perform what is needed to be done in a safe and effective manner that is comparable to a not fatigued state.
ER  - 

TY  - JOUR
M3  - Article
Y1  - 2022
VL  - 19
IS  - 21
SN  - 1660-4601
SN  - 1661-7827
JF  - International Journal of Environmental Research and Public Health
JO  - Int. J. Environ. Res. Public Health
UR  - http://www.embase.j.sjuku.top/search/results?subaction=viewrecord&id=L2020056216&from=export
U2  - L2020056216
C5  - 36361239
DB  - Embase
DB  - Medline
U3  - 2022-11-17
U4  - 2022-11-22
L2  - http://dx.doi.org/10.3390/ijerph192114360
DO  - 10.3390/ijerph192114360
A1  - Migliaccio, G.M.
A1  - Di Filippo, G.
A1  - Russo, L.
A1  - Orgiana, T.
A1  - Ardigò, L.P.
A1  - Casal, M.Z.
A1  - Peyré-Tartaruga, L.A.
A1  - Padulo, J.
M1  - (Migliaccio G.M.; Orgiana T.) Sport Science Lab, Cagliari, Italy
M1  - (Di Filippo G.) Department of Psychology, Niccolò Cusano University, Rome, Italy
M1  - (Russo L.) Department of Human Sciences, Università Telematica degli Studi IUL, Florence, Italy
M1  - (Ardigò L.P.) Department of Teacher Education, NLA University College, Linstows Gate 3, Oslo, Norway
M1  - (Ardigò L.P.) Department of Neurosciences, Biomedicine and Movement Sciences, School of Exercise and Sport Science, University of Verona, via Felice Casorati 43, Verona, Italy
M1  - (Casal M.Z.; Peyré-Tartaruga L.A.) LaBiodin Biodynamics Laboratory, Universidade Federal do Rio Grande do Sul, Porto Alegre, Brazil
M1  - (Padulo J., johnny.padulo@unimi.it) Department of Biomedical Sciences for Health, Università degli Studi di Milano, Milan, Italy
AD  - J. Padulo, Department of Biomedical Sciences for Health, Università degli Studi di Milano, Milan, Italy
T1  - Effects of Mental Fatigue on Reaction Time in Sportsmen
LA  - English
KW  - adult
KW  - age distribution
KW  - article
KW  - athlete
KW  - autonomic nervous system
KW  - cholinergic system
KW  - comparative study
KW  - female
KW  - heart rate
KW  - human
KW  - human experiment
KW  - male
KW  - mental fatigue
KW  - motor performance
KW  - normal human
KW  - reaction time
KW  - sex ratio
KW  - Stroop test
KW  - training
N2  - Aim: Mental fatigue (MF) has been defined as a psychobiological state commonly caused by prolonged periods of demanding cognitive activity. However, the differences between women and men in their reaction times (RTs) to visual stimuli due to mental fatigue remain largely unknown. We compare the differences in RT and heart rate after an acute intervention of mental fatigue between male and female athletes. Materials and methods: For this aim, 64 participants (age 31.7 ± 6.2 y) performed a routine of 15 min of the Stroop test (PsyTool), with 600 tasks and five different colors. Their heart rate (HR) was registered before, during, and one, three, and five minutes after the Stroop test. Meanwhile, the RT was evaluated before and after the Stroop test. A general linear mixed model (GLMM) and a Bonferroni post hoc test were used to compare the HR between the conditions and an ANOVA two-way analysis was used to compare the values pre-/post-Stroop test. (α = 0.05). Results: The GLMM for HR showed an effect on the time (p < 0.001) and the time × group interaction (p = 0.004). The RT was significantly increased pre- to post-Stroop test (p < 0.05); however, there was no difference between the pre- and post-HR measurements (p = 1.000) and the measurements one (p = 0.559), three (p = 1.000) and five (p = 1.000) min after the Stroop test. Conclusion: The present findings suggest that the parasympathetic branch of the autonomous nervous system which functions as a relaxation system tends to be activated under increasing mental fatigue, with a decreased performance (RT) similarly in men and women. Therefore, athletes could use MF induced during training to improve the time delay related to motor tasks.
ER  - 

TY  - JOUR
M3  - Article
Y1  - 2022
VL  - 21
IS  - 3
SP  - 446
EP  - 457
SN  - 1303-2968
JF  - Journal of sports science & medicine
JO  - J Sports Sci Med
UR  - http://www.embase.j.sjuku.top/search/results?subaction=viewrecord&id=L639114355&from=export
U2  - L639114355
C5  - 36157384
DB  - Medline
U3  - 2022-10-03
U4  - 2022-11-28
L2  - http://dx.doi.org/10.52082/jssm.2022.446
DO  - 10.52082/jssm.2022.446
A1  - Reichel, T.
A1  - Hacker, S.
A1  - Palmowski, J.
A1  - Boßlau, T.K.
A1  - Frech, T.
A1  - Tirekoglou, P.
A1  - Weyh, C.
A1  - Bothur, E.
A1  - Samel, S.
A1  - Walscheid, R.
A1  - Krüger, K.
M1  - (Reichel T.; Hacker S.; Palmowski J.; Boßlau T.K.; Frech T.; Tirekoglou P.; Weyh C.; Krüger K.) Department of Exercise Physiology and Sports Therapy, Institute of Sports Science, Justus-Liebig-University Giessen, Germany
M1  - (Bothur E.; Samel S.; Walscheid R.) Medical Center for Laboratory Medicine and Microbiology, Germany
T1  - Neurophysiological Markers for Monitoring Exercise and Recovery Cycles in Endurance Sports
LA  - English
KW  - biological marker
KW  - brain derived neurotrophic factor
KW  - endurance
KW  - female
KW  - human
KW  - male
KW  - physiology
KW  - reproducibility
KW  - running
N2  - The current study analyzes the suitability and reliability of selected neurophysiological and vegetative nervous system markers as biomarkers for exercise and recovery in endurance sport. Sixty-two healthy men and women, endurance trained and moderately trained, performed two identical acute endurance tests (running trial 1 and running trial 2) followed by a washout period of four weeks. Exercise protocol consisted of an acute running trial lasting 60 minutes. An intensity corresponding to 95% of the heart rate at individual anaerobic threshold for 40 minutes was followed by 20 minutes at 110%. At pre-exercise, post-exercise, three hours post-exercise and 24 hours post-exercise, experimental diagnostics on Brain-derived neurotrophic factor (BDNF), heart rate variability (HRV), Stroop Color and Word Test (SCWT), and Short-Form McGill Pain Questionnaire (SF-MPQ) were performed. Significant changes over time were found for all parameters (<i>p</i> &lt; .05). Furthermore, there was an approached statistical significance in the interaction between gender and training status in BDNF regulation (F<sub>(3)</sub> = 2.43; <i>p</i> = 0.06), while gender differences were found only for LF/HF-ratio (3hPoEx, F<sub>(3)</sub> = 3.40; <i>p</i> = 0.002). Regarding the reliability, poor ICC-values (&lt; 0.5) were found for BDNF, Stroop sensitivity and pNN50, while all other parameters showed moderate ICC-values (0.5-0.75). Plasma-BDNF, SCWT performance, pain perception and all HRV parameters are suitable exercise-sensitive markers after an acute endurance exercise. Moreover, pain perception, SCWT reaction time and all HRV parameters show a moderate reliability, others rather poor. In summary, a selected neurophysiological and vegetative marker panel can be used to determine exercise load and recovery in endurance sports, but its repeatability is limited due to its vaguely reliability.
ER  - 

TY  - GEN
M3  - Clinical Trial
Y1  - 2022
JF  - clinicaltrials.gov
JO  - clinicaltrials.gov
UR  - http://www.embase.j.sjuku.top/search/results?subaction=viewrecord&id=LNCT05531396&from=export
U2  - LNCT05531396
U3  - 2025-06-01
U4  - 2025-06-01
L2  - https://clinicaltrials.gov/study/NCT05531396
T1  - The Effects of Agility Training and Its Relations on Physical Performance, Cognitive Function and Brain Activities in Elderly
LA  - English
KW  - health education
KW  - athlete
KW  - aged
KW  - functional assessment
KW  - follow up
KW  - cognition
KW  - body fat percentage
KW  - electroencephalogram
KW  - aging
KW  - agility
KW  - velocity
KW  - lower limb
KW  - training
KW  - physical performance
KW  - endurance
KW  - body movement
KW  - muscle strength
KW  - physical capacity
KW  - functional near-infrared spectroscopy
KW  - clinical trial
KW  - human
KW  - male
KW  - randomized controlled trial
KW  - major clinical study
N2  - Brief Summary
Agility comprised of cognitive and physical functions, which influences whole-body movement with change of speed and direction. Agility training is widely used in athletes, and recent studies have begun to apply it into the elderly. Agility training is multidimensional and highly functional, which makes it possible to provide more efficient training in limited time. In elderly, the decrement of cognitive function, muscle strength in the upper and lower limbs, the percentage of body fat, body flexibility and endurance caused by aging will make it difficult for the elderly to perform movements. Therefore, it is essential to explore whether agility training can achieve the improvement of the physical function and cognitive function in elderly, and to find the relationship between the two functions and brain activity. Method: This study will recruit 60 participants, and randomly allocate to control group and agility training. The training groups will have 8 weeks of training, 2 times a week, 45 minutes of training each time. Assessment will be performed before and after intervention in 1-week, and with 1-month follow-up. Assessment including agility ability, physical function, cognitive function, brain activity, and functional assessment scales.
ER  - 

TY  - JOUR
M3  - Review
Y1  - 2022
VL  - 14
IS  - 16
SN  - 2072-6643
JF  - Nutrients
JO  - Nutrients
UR  - http://www.embase.j.sjuku.top/search/results?subaction=viewrecord&id=L2018907357&from=export
U2  - L2018907357
C5  - 36014798
DB  - Embase
DB  - Medline
U3  - 2022-09-13
U4  - 2022-11-07
L2  - http://dx.doi.org/10.3390/nu14163293
DO  - 10.3390/nu14163293
A1  - Cataldi, S.
A1  - Poli, L.
A1  - Şahin, F.N.
A1  - Patti, A.
A1  - Santacroce, L.
A1  - Bianco, A.
A1  - Greco, G.
A1  - Ghinassi, B.
A1  - Di Baldassarre, A.
A1  - Fischetti, F.
M1  - (Cataldi S.; Poli L.; Greco G., gianpiero.greco@uniba.it; Fischetti F.) Department of Basic Medical Sciences, Neuroscience and Sense Organs, University of Study of Bari, Bari, Italy
M1  - (Şahin F.N.) Department of Sport and Health, Faculty of Sport Sciences, Ankara University, Ankara, Turkey
M1  - (Patti A.; Bianco A.) Sport and Exercise Sciences Research Unit, Department of Psychology, Educational Science and Human Movement, University of Palermo, Palermo, Italy
M1  - (Santacroce L.) Interdisciplinary Department of Medicine, Section of Microbiology and Virology, Policlinico University Hospital, University of Study of Bari, Bari, Italy
M1  - (Ghinassi B.; Di Baldassarre A.) Department of Medicine and Aging Sciences, G. D’Annunzio University of Chieti and Pescara, Chieti, Italy
AD  - G. Greco, Department of Basic Medical Sciences, Neuroscience and Sense Organs, University of Study of Bari, Bari, Italy
T1  - The Effects of Physical Activity on the Gut Microbiota and the Gut–Brain Axis in Preclinical and Human Models: A Narrative Review
LA  - English
KW  - aerobic exercise
KW  - age
KW  - bacterial strain
KW  - brain-gut axis
KW  - cognition
KW  - endurance training
KW  - fitness
KW  - health status
KW  - host
KW  - human
KW  - intestine flora
KW  - mental health
KW  - nonhuman
KW  - obesity
KW  - overexertion
KW  - physical activity
KW  - physical performance
KW  - preclinical study
KW  - review
N2  - Increasing evidence supports the importance of the gut microbiota (GM) in regulating multiple functions related to host physical health and, more recently, through the gut–brain axis (GBA), mental health. Similarly, the literature on the impact of physical activity (PA), including exercise, on GM and GBA is growing. Therefore, this narrative review summarizes and critically appraises the existing literature that delves into the benefits or adverse effects produced by PA on physical and mental health status through modifications of the GM, highlighting differences and similarities between preclinical and human studies. The same exercise in animal models, whether performed voluntarily or forced, has different effects on the GM, just as, in humans, intense endurance exercise can have a negative influence. In humans and animals, only aerobic PA seems able to modify the composition of the GM, whereas cardiovascular fitness appears related to specific microbial taxa or metabolites that promote a state of physical health. The PA favors bacterial strains that can promote physical performance and that can induce beneficial changes in the brain. Currently, it seems useful to prioritize aerobic activities at a moderate and not prolonged intensity. There may be greater benefits if PA is undertaken from a young age and the effects on the GM seem to gradually disappear when the activity is stopped. The PA produces modifications in the GM that can mediate and induce mental health benefits.
ER  - 

TY  - GEN
M3  - Clinical Trial
Y1  - 2022
JF  - clinicaltrials.gov
JO  - clinicaltrials.gov
UR  - http://www.embase.j.sjuku.top/search/results?subaction=viewrecord&id=LNCT05452460&from=export
U2  - LNCT05452460
U3  - 2025-06-03
U4  - 2025-06-03
L2  - https://clinicaltrials.gov/study/NCT05452460
T1  - Effect of Mindfulness Training on Mental Fatigue-Related Impairments of Endurance Performance and Inhibitory Control in Athletes: An Event-Related Potential Study
LA  - English
KW  - reaction time
KW  - exhaustion
KW  - mental fatigue
KW  - athlete
KW  - cognition
KW  - athletic performance
KW  - maximal oxygen uptake
KW  - training
KW  - endurance
KW  - motivation
KW  - event related potential
KW  - evoked response
KW  - inhibitory control
KW  - mood
KW  - mindfulness
KW  - Stroop test
KW  - visual analog scale
KW  - clinical trial
KW  - controlled study
KW  - human
KW  - male
KW  - female
KW  - adult
KW  - single blind procedure
KW  - young adult
KW  - normal human
KW  - therapy
N2  - Brief Summary
Mental fatigue has been suggested that would impair neurocognitive functions and sports performance. On the other hand, mindfulness training (MT) seems to as a promising approach to attenuate mental fatigue and counteract its detrimental effect on cognitive functions and sports performance. The purpose of the present study is to examine the effect of MT on behavioral and neuroelectric indices of inhibitory control, and endurance performance in mentally fatigued athletes.
Detailed Description
Accumulating research indicates that mental fatigue induced by prolonged cognitive tasks would impair neurocognitive functions and sports performance. Additionally, recent studies demonstrate that inhibitory control and endurance performance are significantly susceptible to detrimental effects of mental fatigue. On the other hand, mindfulness training (MT) has been widely been used to enhance cognitive functions and sports performance in neurocognitive and sports research, which has been considered a promising approach for attenuating mental fatigue and counteracting the detrimental effect of mental fatigue. However, the effect of MT on inhibitory control, endurance performance, and underlying mechanisms in mentally fatigued athletes remain unclear. Therefore, the purpose of the present study is to examine the effect of MT on behavioral and neuroelectric indices of inhibitory control, and endurance performance in mentally fatigued athletes. Specifically, the targeted primary outcomes are neurocognitive functions (i.e., reaction time, accuracy and ERPs in Flanker task) and endurance performance (i.e., VO2max \& time to exhaustion); The secondary outcomes are changes in dispositional mindfulness, subjective (i.e., scores in visual analog scale)/objective (i.e., reaction time, accuracy in Stroop task) mental fatigue, motivation in tasks, and changes in mood state (i.e., BRUMS-C).
ER  - 

TY  - JOUR
M3  - Review
Y1  - 2022
VL  - 19
IS  - 13
SN  - 1660-4601
SN  - 1661-7827
JF  - International Journal of Environmental Research and Public Health
JO  - Int. J. Environ. Res. Public Health
UR  - http://www.embase.j.sjuku.top/search/results?subaction=viewrecord&id=L2017224929&from=export
U2  - L2017224929
C5  - 35805484
DB  - Embase
DB  - Medline
U3  - 2022-06-30
U4  - 2022-07-11
L2  - http://dx.doi.org/10.3390/ijerph19137825
DO  - 10.3390/ijerph19137825
A1  - Cao, S.
A1  - Geok, S.K.
A1  - Roslan, S.
A1  - Qian, S.
A1  - Sun, H.
A1  - Lam, S.K.
A1  - Liu, J.
M1  - (Cao S., caoshudian0516@163.com; Geok S.K., kims@upm.edu.my; Roslan S., samsilah@upm.edu.my) Faculty of Educational Studies, University Putra Malaysia, Seri Kembangan, Malaysia
M1  - (Qian S., qs.91@163.com) Department of Physical Education, Wuhan Sports University, Wuhan, China
M1  - (Sun H., verson.upm@gmail.com) School of Physical Education Institute (Main Campus), Zhengzhou University, Zhengzhou, China
M1  - (Lam S.K., sklam@upm.edu.my) Faculty of Medicine and Health Sciences, University Putra Malaysia, Seri Kembangan, Malaysia
M1  - (Liu J., liujia1986yuncheng@163.com) Department of Physical Education, Yuncheng University, Yuncheng, China
AD  - H. Sun, School of Physical Education Institute (Main Campus), Zhengzhou University, Zhengzhou, China
T1  - Mindfulness-Based Interventions for the Recovery of Mental Fatigue: A Systematic Review
LA  - English
KW  - aggression
KW  - athletic performance
KW  - attention
KW  - basketball
KW  - China
KW  - data base
KW  - data extraction
KW  - exercise
KW  - hand grip
KW  - human
KW  - meditation
KW  - mental fatigue
KW  - mental function
KW  - mind wandering
KW  - mindfulness
KW  - outcome assessment
KW  - plank exercise
KW  - psychology
KW  - quality control
KW  - randomized controlled trial (topic)
KW  - review
KW  - sport
KW  - statistical significance
KW  - Stroop test
KW  - systematic review
KW  - television viewing
KW  - treatment duration
KW  - yoga
N2  - Background: There is evidence that mindfulness-based interventions (MBI) can help one to recover from mental fatigue (MF). Although the strength model of self-control explains the processes underlying MF and the model of mindfulness and de-automatization explains how mindfulness training promotes adaptive self-regulation leading to the recovery of MF, a systematic overview detailing the effects of MBI on the recovery of MF is still lacking. Thus, this systematic review aims to discuss the influences of MBI on the recovery of MF. Methods: We used five databases, namely, PubMed, Web of Science, EBSCOhost, Scopus, and China National Knowledge Infrastructure (CNKI) for articles published up to 24 September 2021, using a combination of keywords related to MBI and MF. Results: Eight articles fulfilled all the eligibility criteria and were included in this review. The MBI directly attenuated MF and positively affected the recovery of psychology (attention, aggression and mind-wandering) and sports performance (handgrip, plank exercise and basketball free throw) under MF. However, the interaction did not reach statistical significance for the plank exercise. Therefore, the experience and duration of mindfulness are necessary factors for the success of MBI. Conclusions: mindfulness appears to be most related to a reduction in MF. Future research should focus on improving the methodological rigor of MBI to confirm these results and on identifying facets of mindfulness that are most effective for attenuating MF.
ER  - 

TY  - JOUR
M3  - Conference Abstract
Y1  - 2022
VL  - 115
IS  - 7
SP  - 501
EP  - 502
SN  - 0038-4348
JF  - Southern Medical Journal
JO  - South. Med. J.
UR  - http://www.embase.j.sjuku.top/search/results?subaction=viewrecord&id=L643380766&from=export
U2  - L643380766
DB  - Embase
U4  - 2024-02-08
A1  - Drakeley, C.
A1  - Lavani, R.B.
A1  - Holmes, N.
A1  - Bassie, M.
A1  - Riskin, S.
M1  - (Drakeley C.; Holmes N.; Bassie M.; Riskin S.) Kiran C. Patel College of Osteopathic Medicine, Nova Southeastern University, Clearwater, FL, United States
M1  - (Lavani R.B.) Dr. Kiran C. Patel College of Osteopathic Medicine, Nova Southeastern University, Clearwater, FL, United States
AD  - C. Drakeley, Kiran C. Patel College of Osteopathic Medicine, Nova Southeastern University, Clearwater, FL, United States
T1  - Resilience to Mental Fatigue in Sports Performance
LA  - English
KW  - adult
KW  - athlete
KW  - athletic performance
KW  - cognition
KW  - cognitive load
KW  - cognitive rehabilitation
KW  - conference abstract
KW  - controlled study
KW  - decision making
KW  - elite athlete
KW  - emotion regulation
KW  - executive function
KW  - exercise
KW  - female
KW  - human
KW  - learning
KW  - long term exposure
KW  - mental fatigue
KW  - mental performance
KW  - mental task
KW  - professional athlete
KW  - psychomotor performance
KW  - reaction time
KW  - sensorimotor function
KW  - sport
KW  - stimulus response
KW  - visual stimulation
KW  - working memory
N2  - Introduction: Prolonged exposure to activities with a high cognitive load result in a psychobiological state known as mental fatigue (MF). Those affected by MF feel tired, less motivated, and have lessened cognitive ability. It is well-established in literature that MF negatively impacts performance, specifically, psychomotor performance in sports. Mental Fatigue and Sports Performance MF impacts physical and cognitive performance. MF affects planning, sensorimotor function, cognitive control, and emotion regulation, thus increasing the risk of error. In sports, MF primarily affects psychomotor performance by affecting decision-making, accuracy, and reaction time. MF reduces the time it takes to react to a visual stimulus, compromises the ability to decide on an appropriate response, and thus decreases stimulus-response accuracy. This results in delayed or unadjusted actions, which lessen psychomotor performance. Interestingly, professional athletes display superior resiliency to the adverse effects of MF during athletic performance. Elite athletes show stronger inhibitory control during mental exertion tasks than amateur athletes. Additionally, there is no difference in perceived effort or performance after completing a mentally fatiguing task compared to control groups. In contrast, amateur athletes exhibited significant decline in performance and increased perceived exertion. There is an apparent association between the training in elite athletes and their ability to withstand MF. Application Athletes and coaches know MF negatively impacts psychomotor performance. However, the literature does not indicate whether or not athletes can be trained to withstand the effects of MF for extended periods. Cognitive training protocols have yet to be established in the literature. Therefore, we will be working with a coach specialized in cognitive training to develop a protocol for athletic use. Our goal is to create interventions to assist with decision-making, working memory, planning, response inhibition, coordination, rhythm, and reaction times. The drills utilize gross motor movements while performing mental tasks using a tablet or charts with numbers or colors. Each drill aims to have the athlete make as many decisions as possible to increase cognitive load and train them for cognitively demanding competitions. We expect these athletes to improve their cognitive capacity, which will enhance sports performance by decreasing the adverse effects of MF. Learning Objectives: 1. Define mental fatigue 2. Describe the impact of mental fatigue on sports performance in amateurs versus professional athletes during athletic competitions 3. Illustrate the importance of investigating the ability to train athletes to better endure mental fatigue and define its use as a new training modality.
ER  - 

TY  - JOUR
M3  - Article
Y1  - 2022
VL  - 17
IS  - 6
SP  - 893
EP  - 900
SN  - 1555-0273
JF  - International journal of sports physiology and performance
JO  - Int J Sports Physiol Perform
UR  - http://www.embase.j.sjuku.top/search/results?subaction=viewrecord&id=L637409664&from=export
U2  - L637409664
C5  - 35235905
DB  - Medline
U3  - 2022-03-08
U4  - 2022-09-05
L2  - http://dx.doi.org/10.1123/ijspp.2021-0340
DO  - 10.1123/ijspp.2021-0340
A1  - Partridge, E.M.
A1  - Cooke, J.
A1  - McKune, A.J.
A1  - Pyne, D.B.
M1  - (Partridge E.M.; Cooke J.; McKune A.J.; Pyne D.B.)
T1  - Timing of Preexercise Partial-Body Cryotherapy Exposure to Promote Jump Performance
LA  - English
KW  - alpha amylase saliva isoenzyme
KW  - athletic performance
KW  - cryotherapy
KW  - dysthymia
KW  - human
KW  - male
N2  - PURPOSE: This study evaluated the effect of partial-body cryotherapy (PBC) exposure 1, 2, or 3 hours before maximal-effort jump performance, salivary enzyme concentration, perceived readiness, and well-being. METHODS: Male team-sport players (N = 27; 24.2 [3.6] y; 91.5 [13.2] kg) were exposed to a blinded bout of PBC (-135°C [6°C]) and control (-59°C [17°C]) either 1, 2, or 3 hours prior to countermovement jumps. Passive saliva samples were collected to determine α-amylase concentration. Self-reported performance readiness and well-being questionnaires were completed using a 1-5 Likert scale. RESULTS: Differences in the change in mean countermovement jump velocity and absolute power between PBC and control were unclear at 1 hour (+1.9% [5.3%], P = .149; +0.7% [10.6%], P = .919; mean difference [90% confidence limits]), 2 hours (+3.3% [2.7%], P = .196; +7.8% [7.4%], P = .169), and 3 hours postexposure (+3.1% [3.3%], P = .467; +0.7% [4.8%], P = .327). Salivary α-amylase concentration was elevated 15 minutes postexposure in the 1-hour (+61% [14%], P = .008) and 2-hour groups (+55% [12%], P = .013). The increase in self-reported performance readiness was higher after PBC (+2.4 [1.2] units, P = .046) in the 2-hour group and by 1.4 (1.1) units (P = .023) after 3 hours. Mental fatigue was favorably decreased 2 hours after PBC exposure (+0.5 [0.1], P = .041). CONCLUSIONS: An acute exposure of PBC elicits potentially favorable but unclear changes in countermovement jump performance. The PBC enhances salivary α-amylase concentration and perceived performance readiness, reduces mental fatigue, and could be useful in sport-specific training or competitions.
ER  - 

TY  - JOUR
M3  - Article
Y1  - 2022
VL  - 12
IS  - 1
SP  - 7657
SN  - 2045-2322
JF  - Scientific reports
JO  - Sci Rep
UR  - http://www.embase.j.sjuku.top/search/results?subaction=viewrecord&id=L637976239&from=export
U2  - L637976239
C5  - 35538089
DB  - Medline
U4  - 2022-05-18
L2  - http://dx.doi.org/10.1038/s41598-022-11580-3
DO  - 10.1038/s41598-022-11580-3
A1  - Simonet, M.
A1  - Ruggeri, P.
A1  - Sallard, E.
A1  - Barral, J.
M1  - (Simonet M., marie.simonet@unil.ch; Barral J.) Institute of Sport Sciences, University of Lausanne, Lausanne, Switzerland
M1  - (Ruggeri P.; Sallard E.) Brain Electrophysiology Attention Movement Laboratory, Institute of Psychology, University of Lausanne, Lausanne, Switzerland
T1  - The field of expertise modulates the time course of neural processes associated with inhibitory control in a sport decision-making task
LA  - English
KW  - athlete
KW  - basketball
KW  - human
KW  - physiology
KW  - psychology
KW  - reaction time
KW  - tennis
N2  - Inhibitory control (IC), the ability to suppress inappropriate actions, can be improved by regularly facing complex and dynamic situations requiring flexible behaviors, such as in the context of intensive sport practice. However, researchers have not clearly determined whether and how this improvement in IC transfers to ecological and nonecological computer-based tasks. We explored the spatiotemporal dynamics of changes in the brain activity of three groups of athletes performing sport-nonspecific and sport-specific Go/NoGo tasks with video footages of table tennis situations to address this question. We compared table tennis players (n = 20), basketball players (n = 20) and endurance athletes (n = 17) to identify how years of practicing a sport in an unpredictable versus predictable environment shape the IC brain networks and increase the transfer effects to untrained tasks. Overall, the table tennis group responded faster than the two other groups in both Go/NoGo tasks. The electrical neuroimaging analyses performed in the sport-specific Go/NoGo task revealed that this faster response time was supported by an early engagement of brain structures related to decision-making processes in a time window where inhibition processes typically occur. Our collective findings have relevant applied perspectives, as they highlight the importance of designing more ecological domain-related tasks to effectively capture the complex decision-making processes acquired in real-life situations. Finally, the limited effects from sport practice to laboratory-based tasks found in this study question the utility of cognitive training intervention, whose effects would remain specific to the practice environment.
ER  - 

TY  - GEN
M3  - Clinical Trial
Y1  - 2022
JF  - clinicaltrials.gov
JO  - clinicaltrials.gov
UR  - http://www.embase.j.sjuku.top/search/results?subaction=viewrecord&id=LNCT05355493&from=export
U2  - LNCT05355493
U3  - 2025-05-19
U4  - 2025-05-19
L2  - https://clinicaltrials.gov/study/NCT05355493
T1  - The Effect of Mental Fatigue on the Cerebral Oxygenation During Endurance Exercise
LA  - English
KW  - glucose
KW  - placebo
KW  - cycling
KW  - toilet
KW  - duration
KW  - reaction time
KW  - informed consent
KW  - workload
KW  - fresh water
KW  - bicycle ergometer
KW  - forest
KW  - protocol
KW  - somnolence
KW  - mental fatigue
KW  - asthenopia
KW  - exhaustion
KW  - follow up
KW  - climate chamber
KW  - ergometer
KW  - crossover procedure
KW  - working memory
KW  - cognition
KW  - warm up
KW  - questionnaire
KW  - heart rate
KW  - mental performance
KW  - hemodynamics
KW  - exercise
KW  - Netherlands
KW  - motivation
KW  - boredom
KW  - arousal
KW  - arterial oxygen saturation
KW  - oxygen saturation
KW  - prefrontal cortex
KW  - executive function
KW  - intrinsic motivation
KW  - physical performance
KW  - attention
KW  - thinking
KW  - endurance training
KW  - inhibitory control
KW  - mood
KW  - breathing rate
KW  - lactate blood level
KW  - sitting
KW  - cognitive load
KW  - Stroop test
KW  - oxygenation
KW  - psychologic assessment
KW  - therapy
KW  - visual analog scale
KW  - near infrared spectroscopy
KW  - clinical trial
KW  - controlled study
KW  - human
KW  - adult
KW  - male
N2  - Brief Summary
The experiment will consist of 3 consecutive trials performed in a sound-insulated climate chamber (20°C and 40% RH) at the VUB. Participants will be asked to return 3 successive weeks. Trained staff (pre-doctoral researchers and trained master students) will be present during the experimental trials. The first visit will be a familiarization trial in which they will complete all procedures as if it was an experimental trial, except for the interventional 60min Stroop task. Instead of the 60-min Stroop task the participants' maximal cognitive capacity will be determined. The participant wil come in, perform a cognitive performance test, will then perform the intervention/control procedure, which will be followed by an additional conduction of the same cognitive performance test as before the intervention/control, as well as a physical performance test (time to exhaustion cycling test). The intervention will consist of a 60 min Stroop task, while the control trial will consist of watching a documentary of the same duration. Multiple different questionnaires (e.g. to assess the mentally fatigued state of participants) will be assessed throughout the experimental/control trial. The aim of this study will be to research if mental fatigue influences prefrontal cortex oxygenation during a time to exhaustion cycling test. Marcora et al. (2009) already showed a decrease in cycling performance during the exact same protocol.
Detailed Description
[truncated: 285,799 more chars]
